# Supplementary material for: Bioinformatics and network pharmacology discover the molecular mechanism of Liuwei Dihuang pills in treating cerebral palsy
Source: Medicine (Baltimore). 2024 Oct 25;103(43):e40166. doi: 10.1097/MD.0000000000040166 (PMC11521014; doi:10.1097/MD.0000000000040166)
Supplement: Supplementary file 1 [file medi-103-e40166-s001.xlsx]

## Sheet: SDC Table 1
Herb	Mol ID	Molecule Name	OB (%)		Herb	Mol ID	Molecule Name	Target	Genesymbol
Saoyao	MOL000546	diosgenin	80.88		shudihuang	MOL000359	sitosterol	Progesterone receptor	PGR
Shanzhuyu	MOL005531	Telocinobufagin	69.99		shudihuang	MOL000359	sitosterol	Nuclear receptor coactivator 2	NCOA2
Shanzhuyu	MOL005552	gemin D	68.83		shudihuang	MOL000359	sitosterol	Mineralocorticoid receptor	NR3C2
mudanpi	MOL001925	paeoniflorin_qt	68.18		shudihuang	MOL000449	Stigmasterol	Alcohol dehydrogenase 1C	ADH1C
mudanpi	MOL007369	4-O-methylpaeoniflorin_qt	67.24		shudihuang	MOL000449	Stigmasterol	Retinoic acid receptor RXR-alpha	RXRA
mudanpi	MOL007384	paeonidanin_qt	65.31		shudihuang	MOL000449	Stigmasterol	Nuclear receptor coactivator 1	NCOA1
Saoyao	MOL005429	hancinol	64.01		shudihuang	MOL000449	Stigmasterol	Prostaglandin G/H synthase 1	PTGS1
Saoyao	MOL000310	Denudatin B	61.47		shudihuang	MOL000449	Stigmasterol	Prostaglandin G/H synthase 2	PTGS2
Saoyao	MOL001736	(-)-taxifolin	60.51		shudihuang	MOL000449	Stigmasterol	Alpha-2A adrenergic receptor	ADRA2A
Saoyao	MOL005430	hancinone C	59.05		shudihuang	MOL000449	Stigmasterol	Sodium-dependent noradrenaline transporter	SLC6A2
Shanzhuyu	MOL005360	malkangunin	57.71		shudihuang	MOL000449	Stigmasterol	Sodium-dependent dopamine transporter	SLC6A3
mudanpi	MOL000211	Mairin	55.38		shudihuang	MOL000449	Stigmasterol	Beta-2 adrenergic receptor	ADRB2
mudanpi	MOL000492	(+)-catechin	54.83		shudihuang	MOL000449	Stigmasterol	Urokinase-type plasminogen activator	PLAU
Saoyao	MOL000322	Kadsurenone	54.72		shudihuang	MOL000449	Stigmasterol	Leukotriene A-4 hydrolase	LTA4H
Shanzhuyu	MOL005486	3,4-Dehydrolycopen-16-al	46.64		shudihuang	MOL000449	Stigmasterol	Chymotrypsinogen B	CTRB1
mudanpi	MOL000098	quercetin	46.43		shudihuang	MOL000449	Stigmasterol	Muscarinic acetylcholine receptor M3	CHRM3
Shanzhuyu	MOL001495	Ethyl linolenate	46.1		shudihuang	MOL000449	Stigmasterol	Muscarinic acetylcholine receptor M1	CHRM1
Saoyao	MOL005465	AIDS180907	45.33		shudihuang	MOL000449	Stigmasterol	Beta-1 adrenergic receptor	ADRB1
Shanzhuyu	MOL005557	lanosta-8,24-dien-3-ol,3-acetate	44.3		shudihuang	MOL000449	Stigmasterol	Sodium channel protein type 5 subunit alpha	SCN5A
Fuling	MOL000300	dehydroeburicoic acid	44.17		shudihuang	MOL000449	Stigmasterol	Alpha-1A adrenergic receptor	ADRA1A
Shudihuang	MOL000449	Stigmasterol	43.83		shudihuang	MOL000449	Stigmasterol	Muscarinic acetylcholine receptor M2	CHRM2
Saoyao	MOL005440	Isofucosterol	43.78		shudihuang	MOL000449	Stigmasterol	Alpha-1B adrenergic receptor	ADRA1B
Shanzhuyu	MOL002879	Diop	43.59		shudihuang	MOL000449	Stigmasterol	Gamma-aminobutyric acid receptor subunit alpha-1	GABRA1
Fuling	MOL000282	ergosta-7,22E-dien-3beta-ol	43.51		shanzhuyu	MOL000358	beta-sitosterol	Potassium voltage-gated channel subfamily H member 2	KCNH2
mudanpi	MOL007374	5-[[5-(4-methoxyphenyl)-2-furyl]methylene]barbituric acid	43.44		shanzhuyu	MOL000358	beta-sitosterol	Muscarinic acetylcholine receptor M4	CHRM4
mudanpi	MOL007382	mudanpioside-h_qt 2	42.36		shanzhuyu	MOL000358	beta-sitosterol	Neuronal acetylcholine receptor subunit alpha-2	CHRNA2
Shanzhuyu	MOL001494	Mandenol	42		shanzhuyu	MOL000358	beta-sitosterol	Sodium-dependent serotonin transporter	SLC6A4
mudanpi	MOL000422	kaempferol	41.88		shanzhuyu	MOL000358	beta-sitosterol	Mu-type opioid receptor	OPRM1
Fuling	MOL000283	Ergosterol peroxide	40.36		shanzhuyu	MOL000358	beta-sitosterol	Apoptosis regulator Bcl-2	BCL2
Shanzhuyu	MOL005503	Cornudentanone	39.66		shanzhuyu	MOL000358	beta-sitosterol	Apoptosis regulator BAX	BAX
Fuling	MOL000275	trametenolic acid	38.71		shanzhuyu	MOL000358	beta-sitosterol	Caspase-9	CASP9
Fuling	MOL000287	3beta-Hydroxy-24-methylene-8-lanostene-21-oic acid	38.7		shanzhuyu	MOL000358	beta-sitosterol	Caspase-3	CASP3
Fuling	MOL000285	(2R)-2-[(5R,10S,13R,14R,16R,17R)-16-hydroxy-3-keto-4,4,10,13,14-pentamethyl-1,2,5,6,12,15,16,17-octahydrocyclopenta[a]phenanthren-17-yl]-5-isopropyl-hex-5-enoic acid	38.26		shanzhuyu	MOL000358	beta-sitosterol	Caspase-8	CASP8
Saoyao	MOL005461	Doradexanthin	38.16		shanzhuyu	MOL000358	beta-sitosterol	Protein kinase C alpha type	PRKCA
Fuling	MOL000292	poricoic acid C	38.15		shanzhuyu	MOL000358	beta-sitosterol	Serum paraoxonase/arylesterase 1	PON1
Fuling	MOL000279	Cerevisterol	37.96		shanzhuyu	MOL000358	beta-sitosterol	Microtubule-associated protein 2	MAP2
Saoyao	MOL000953	CLR	37.87		shanzhuyu	MOL005530	Hydroxygenkwanin	Nitric oxide synthase, inducible	NOS2
Saoyao	MOL005435	24-Methylcholest-5-enyl-3belta-O-glucopyranoside_qt	37.58		shanzhuyu	MOL005531	Telocinobufagin	Glucocorticoid receptor	NR3C1
Saoyao	MOL005438	campesterol	37.58		shanzhuyu	MOL008457	Tetrahydroalstonine	Androgen receptor	AR
Zexie	MOL002464	1-Monolinolein	37.18		shanzhuyu	MOL008457	Tetrahydroalstonine	Muscarinic acetylcholine receptor M5	CHRM5
Shudihuang	MOL000359	sitosterol	36.91		shanzhuyu	MOL008457	Tetrahydroalstonine	Alpha-2C adrenergic receptor	ADRA2C
Shanzhuyu	MOL001771	poriferast-5-en-3beta-ol	36.91		shanzhuyu	MOL008457	Tetrahydroalstonine	Delta-type opioid receptor	OPRD1
Shanzhuyu	MOL000358	beta-sitosterol	36.91		shanzhuyu	MOL008457	Tetrahydroalstonine	Acetylcholinesterase	ACHE
Fuling	MOL000296	hederagenin	36.91		shanzhuyu	MOL008457	Tetrahydroalstonine	Alpha-1D adrenergic receptor	ADRA1D
Shanzhuyu	MOL005530	Hydroxygenkwanin	36.47		shanyao	MOL005430	hancinone C	Estrogen receptor	ESR1
Saoyao	MOL005458	Dioscoreside C_qt	36.38		shanyao	MOL005430	hancinone C	Coagulation factor VII	F7
Zexie	MOL000831	Alisol B monoacetate	35.58		shanyao	MOL005430	hancinone C	Estrogen receptor beta	ESR2
Zexie	MOL000862	[(1S,3R)-1-[(2R)-3,3-dimethyloxiran-2-yl]-3-[(5R,8S,9S,10S,11S,14R)-11-hydroxy-4,4,8,10,14-pentamethyl-3-oxo-1,2,5,6,7,9,11,12,15,16-decahydrocyclopenta[a]phenanthren-17-yl]butyl] acetate	35.58		shanyao	MOL005440	Isofucosterol	4-aminobutyrate aminotransferase, mitochondrial	ABAT
Fuling	MOL000276	7,9(11)-dehydropachymic acid	35.11		shanyao	MOL005440	Isofucosterol	Alcohol dehydrogenase 1A	ADH1A
Zexie	MOL000830	Alisol B	34.47		shanyao	MOL000546	diosgenin	Transcription factor p65	RELA
Fuling	MOL000289	pachymic acid	33.63		shanyao	MOL000546	diosgenin	RAC-alpha serine/threonine-protein kinase	AKT1
Shanzhuyu	MOL005481	2,6,10,14,18-pentamethylicosa-2,6,10,14,18-pentaene	33.4		shanyao	MOL000546	diosgenin	Vascular endothelial growth factor A	VEGFA
Zexie	MOL000856	alisol C monoacetate	33.06		shanyao	MOL000546	diosgenin	Cyclin-dependent kinase inhibitor 1	CDKN1A
Zexie	MOL000854	alisol C	32.7		shanyao	MOL000546	diosgenin	Cellular tumor antigen p53	TP53
Zexie	MOL000832	alisol,b,23-acetate	32.52		shanyao	MOL000546	diosgenin	Fatty acid synthase	FASN
Zexie	MOL000849	16β-methoxyalisol B monoacetate	32.43		shanyao	MOL000546	diosgenin	Catalase	CAT
Shanzhuyu	MOL008457	Tetrahydroalstonine	32.42		shanyao	MOL000546	diosgenin	Hypoxia-inducible factor 1-alpha	HIF1A
Shanzhuyu	MOL002883	Ethyl oleate (NF)	32.4		shanyao	MOL000546	diosgenin	Nuclear receptor subfamily 1 group I member 2	NR1I2
Shanzhuyu	MOL003137	Leucanthoside	32.12		shanyao	MOL000546	diosgenin	Cytosolic phospholipase A2	PLA2G4A
Saoyao	MOL005463	Methylcimicifugoside_qt	31.69		shanyao	MOL000546	diosgenin	Serine/threonine-protein kinase mTOR	MTOR
Shanzhuyu	MOL005489	3,6-Digalloylglucose	31.42		shanyao	MOL005465	AIDS180907	Glycogen synthase kinase-3 beta	GSK3B
mudanpi	MOL007003	benzoyl paeoniflorin	31.14		shanyao	MOL005465	AIDS180907	Cyclin-A2	CCNA2
Fuling	MOL000280	(2R)-2-[(3S,5R,10S,13R,14R,16R,17R)-3,16-dihydroxy-4,4,10,13,14-pentamethyl-2,3,5,6,12,15,16,17-octahydro-1H-cyclopenta[a]phenanthren-17-yl]-5-isopropyl-hex-5-enoic acid	31.07		fuling	MOL000296	hederagenin	Glutamate receptor 2	GRIA2
Fuling	MOL000273	(2R)-2-[(3S,5R,10S,13R,14R,16R,17R)-3,16-dihydroxy-4,4,10,13,14-pentamethyl-2,3,5,6,12,15,16,17-octahydro-1H-cyclopenta[a]phenanthren-17-yl]-6-methylhept-5-enoic acid	30.93		mudanpi	MOL000422	kaempferol	Inhibitor of nuclear factor kappa-B kinase subunit beta	IKBKB
Saoyao	MOL001559	piperlonguminine	30.71		mudanpi	MOL000422	kaempferol	Tumor necrosis factor	TNF
Fuling	MOL000290	Poricoic acid A	30.61		mudanpi	MOL000422	kaempferol	Activator of 90 kDa heat shock protein ATPase homolog 1	AHSA1
Fuling	MOL000291	Poricoic acid B	30.52		mudanpi	MOL000422	kaempferol	Mitogen-activated protein kinase 8	MAPK8
Shanzhuyu	MOL000554	gallic acid-3-O-(6'-O-galloyl)-glucoside	30.25		mudanpi	MOL000422	kaempferol	Xanthine dehydrogenase/oxidase	XDH
					mudanpi	MOL000422	kaempferol	Interstitial collagenase	MMP1
					mudanpi	MOL000422	kaempferol	Signal transducer and activator of transcription 1-alpha/beta	STAT1
					mudanpi	MOL000422	kaempferol	Peroxisome proliferator-activated receptor gamma	PPARG
					mudanpi	MOL000422	kaempferol	Heme oxygenase 1	HMOX1
					mudanpi	MOL000422	kaempferol	Cytochrome P450 3A4	CYP3A4
					mudanpi	MOL000422	kaempferol	Cytochrome P450 1A2	CYP1A2
					mudanpi	MOL000422	kaempferol	Cytochrome P450 1A1	CYP1A1
					mudanpi	MOL000422	kaempferol	Intercellular adhesion molecule 1	ICAM1
					mudanpi	MOL000422	kaempferol	E-selectin	SELE
					mudanpi	MOL000422	kaempferol	Vascular cell adhesion protein 1	VCAM1
					mudanpi	MOL000422	kaempferol	Cytochrome P450 1B1	CYP1B1
					mudanpi	MOL000422	kaempferol	Hyaluronan synthase 2	HAS2
					mudanpi	MOL000422	kaempferol	Glutathione S-transferase P	GSTP1
					mudanpi	MOL000422	kaempferol	Aryl hydrocarbon receptor	AHR
					mudanpi	MOL000422	kaempferol	26S proteasome non-ATPase regulatory subunit 3	PSMD3
					mudanpi	MOL000422	kaempferol	Solute carrier family 2, facilitated glucose transporter member 4	SLC2A4
					mudanpi	MOL000422	kaempferol	Nuclear receptor subfamily 1 group I member 3	NR1I3
					mudanpi	MOL000422	kaempferol	Insulin receptor	INSR
					mudanpi	MOL000422	kaempferol	Type I iodothyronine deiodinase	DIO1
					mudanpi	MOL000422	kaempferol	Glutathione S-transferase Mu 1	GSTM1
					mudanpi	MOL000422	kaempferol	Glutathione S-transferase Mu 2	GSTM2
					mudanpi	MOL000422	kaempferol	Aldo-keto reductase family 1 member C3	AKR1C3
					mudanpi	MOL000422	kaempferol	Antileukoproteinase	SLPI
					mudanpi	MOL000098	quercetin	Stromelysin-1	MMP3
					mudanpi	MOL000098	quercetin	Epidermal growth factor receptor	EGFR
					mudanpi	MOL000098	quercetin	G1/S-specific cyclin-D1	CCND1
					mudanpi	MOL000098	quercetin	Bcl-2-like protein 1	BCL2L1
					mudanpi	MOL000098	quercetin	Eukaryotic translation initiation factor 6	EIF6
					mudanpi	MOL000098	quercetin	72 kDa type IV collagenase	MMP2
					mudanpi	MOL000098	quercetin	Matrix metalloproteinase-9	MMP9
					mudanpi	MOL000098	quercetin	Mitogen-activated protein kinase 1	MAPK1
					mudanpi	MOL000098	quercetin	Interleukin-10	IL10
					mudanpi	MOL000098	quercetin	Pro-epidermal growth factor	EGF
					mudanpi	MOL000098	quercetin	Retinoblastoma-associated protein	RB1
					mudanpi	MOL000098	quercetin	Interleukin-6	IL6
					mudanpi	MOL000098	quercetin	ETS domain-containing protein Elk-1	ELK1
					mudanpi	MOL000098	quercetin	NF-kappa-B inhibitor alpha	NFKBIA
					mudanpi	MOL000098	quercetin	NADPH--cytochrome P450 reductase	POR
					mudanpi	MOL000098	quercetin	Ornithine decarboxylase	ODC1
					mudanpi	MOL000098	quercetin	DNA topoisomerase 1	TOP1
					mudanpi	MOL000098	quercetin	RAF proto-oncogene serine/threonine-protein kinase	RAF1
					mudanpi	MOL000098	quercetin	Protein CBFA2T1	RUNX1T1
					mudanpi	MOL000098	quercetin	Receptor tyrosine-protein kinase erbB-2	ERBB2
					mudanpi	MOL000098	quercetin	Acetyl-CoA carboxylase 1	ACACA
					mudanpi	MOL000098	quercetin	Caveolin-1	CAV1
					mudanpi	MOL000098	quercetin	Myc proto-oncogene protein	MYC
					mudanpi	MOL000098	quercetin	Tissue factor	F3
					mudanpi	MOL000098	quercetin	Gap junction alpha-1 protein	GJA1
					mudanpi	MOL000098	quercetin	Interleukin-1 beta	IL1B
					mudanpi	MOL000098	quercetin	C-C motif chemokine 2	CCL2
					mudanpi	MOL000098	quercetin	Prostaglandin E2 receptor EP3 subtype	PTGER3
					mudanpi	MOL000098	quercetin	Interleukin-8	CXCL8
					mudanpi	MOL000098	quercetin	Protein kinase C beta type	PRKCB
					mudanpi	MOL000098	quercetin	Baculoviral IAP repeat-containing protein 5	BIRC5
					mudanpi	MOL000098	quercetin	Dual oxidase 2	DUOX2
					mudanpi	MOL000098	quercetin	Nitric oxide synthase, endothelial	NOS3
					mudanpi	MOL000098	quercetin	Heat shock protein beta-1	HSPB1
					mudanpi	MOL000098	quercetin	Interleukin-2	IL2
					mudanpi	MOL000098	quercetin	G2/mitotic-specific cyclin-B1	CCNB1
					mudanpi	MOL000098	quercetin	Tissue-type plasminogen activator	PLAT
					mudanpi	MOL000098	quercetin	Thrombomodulin	THBD
					mudanpi	MOL000098	quercetin	Plasminogen activator inhibitor 1	SERPINE1
					mudanpi	MOL000098	quercetin	Interferon gamma	IFNG
					mudanpi	MOL000098	quercetin	Interleukin-1 alpha	IL1A
					mudanpi	MOL000098	quercetin	Myeloperoxidase	MPO
					mudanpi	MOL000098	quercetin	DNA topoisomerase 2-alpha	TOP2A
					mudanpi	MOL000098	quercetin	Neutrophil cytosol factor 1	NCF1
					mudanpi	MOL000098	quercetin	Nuclear factor erythroid 2-related factor 2	NFE2L2
					mudanpi	MOL000098	quercetin	C-X-C motif chemokine 11	CXCL11
					mudanpi	MOL000098	quercetin	C-X-C motif chemokine 2	CXCL2
					mudanpi	MOL000098	quercetin	DDB1- and CUL4-associated factor 5	DCAF5
					mudanpi	MOL000098	quercetin	Serine/threonine-protein kinase Chk2	CHEK2
					mudanpi	MOL000098	quercetin	Claudin-4	CLDN4
					mudanpi	MOL000098	quercetin	Peroxisome proliferator-activated receptor alpha	PPARA
					mudanpi	MOL000098	quercetin	Peroxisome proliferator-activated receptor delta	PPARD
					mudanpi	MOL000098	quercetin	Heat shock factor protein 1	HSF1
					mudanpi	MOL000098	quercetin	C-reactive protein	CRP
					mudanpi	MOL000098	quercetin	C-X-C motif chemokine 10	CXCL10
					mudanpi	MOL000098	quercetin	Inhibitor of nuclear factor kappa-B kinase subunit alpha	CHUK
					mudanpi	MOL000098	quercetin	Osteopontin	SPP1
					mudanpi	MOL000098	quercetin	Runt-related transcription factor 2	RUNX2
					mudanpi	MOL000098	quercetin	Ras association domain-containing protein 1	RASSF1
					mudanpi	MOL000098	quercetin	Transcription factor E2F1	E2F1
					mudanpi	MOL000098	quercetin	Transcription factor E2F2	E2F2
					mudanpi	MOL000098	quercetin	Prostatic acid phosphatase	ACP3
					mudanpi	MOL000098	quercetin	Cathepsin D	CTSD
					mudanpi	MOL000098	quercetin	Insulin-like growth factor-binding protein 3	IGFBP3
					mudanpi	MOL000098	quercetin	Insulin-like growth factor II	IGF2
					mudanpi	MOL000098	quercetin	CD40 ligand	CD40LG
					mudanpi	MOL000098	quercetin	Interferon regulatory factor 1	IRF1
					mudanpi	MOL000098	quercetin	Receptor tyrosine-protein kinase erbB-3	ERBB3
					mudanpi	MOL000098	quercetin	Procollagen C-endopeptidase enhancer 1	PCOLCE
					mudanpi	MOL000098	quercetin	Puromycin-sensitive aminopeptidase	NPEPPS
					mudanpi	MOL000098	quercetin	Hexokinase-2	HK2
					mudanpi	MOL000098	quercetin	Homeobox protein Nkx-3.1	NKX3-1
					mudanpi	MOL000098	quercetin	Ras GTPase-activating protein 1	RASA1

## Sheet: SDC Table 2
Tag	GSM5549068	GSM5549069	GSM5549070	GSM5549071	GSM5549072	GSM5549073	GSM5549074	GSM5549075	GSM5549076	GSM5549077		DEGs	Tag	logFC	AveExpr	t	P.Value	adj.P.Val	B
ZZZ3	7.28343	6.98884	7.42624	7.55144	7.0275	7.59729	7.20897	7.87844	7.93214	8.10943			AL049539.1	0.952302	6.51928	8.53042	1.00401e-05	0.140086	2.79518	CP-vs-Healthy_DEGs(up=966,down=851)
ZZEF1	9.87259	10.1387	10.0024	10.2459	9.98801	9.91653	9.9563	10.1275	10.0163	10.3938			LOC105375493	1.26347	1.06079	8.4257	1.11381e-05	0.140086	2.73259
ZYX	10.6425	11.1327	10.3993	10.5942	9.89171	10.2952	10.5831	10.3791	10.584	9.3565			RN7SKP278	-1.24012	4.02988	-8.05329	1.62459e-05	0.140086	2.49993
ZYG11B	6.29563	6.5061	6.19806	6.05307	6.07971	6.00483	6.06802	6.04638	6.41699	6.03062			LOC105377367	2.40317	2.01205	7.79146	2.13569e-05	0.140086	2.32648
ZYG11A	2.97833	1.9184	1.03062	1.89594	1.12762	0.316494	0.82433	0.514788	1.5394	2.21069			AC008568.1	1.2966	0.853204	7.57516	2.69144e-05	0.140086	2.17669
ZXDC	7.12935	7.2703	7.27826	7.2419	6.73819	6.91897	6.68636	7.43301	7.34178	6.83598			MIR4743	-1.23282	0.729857	-7.41623	3.2001e-05	0.140086	2.06273
ZXDB	7.91647	8.09396	8.45023	8.64311	8.52105	8.57144	8.3925	8.94685	8.46294	9.24452			ERF	0.778762	6.729	7.3724	3.3582e-05	0.140086	2.0307
ZXDA	3.95723	3.82888	4.21683	4.29201	4.28239	3.77371	3.81457	4.46571	4.57618	4.58413			SESTD1	-0.747312	6.56357	-7.26169	3.79674e-05	0.140086	1.94864
ZWINT	7.11433	5.47496	5.45316	6.70275	5.65566	6.00002	6.23155	6.69852	6.89028	8.06619			ESR2	-1.10602	0.837075	-7.04344	4.85561e-05	0.140086	1.78185
ZWILCH	5.85073	4.92773	5.23937	5.63825	5.2576	5.14172	5.31542	5.70046	5.96863	6.33348			MIR3166	1.17169	1.04967	7.00862	5.05256e-05	0.140086	1.7546
ZW10	6.41115	6.15806	6.34778	6.42302	6.2722	6.62634	6.5242	6.86056	6.89664	7.06849			AC007750.1	-1.33946	1.32527	-6.94483	5.43618e-05	0.140086	1.70424
ZUFSP	7.61926	7.44545	7.34741	7.65462	7.52691	7.95227	7.93121	8.14392	8.14307	8.42811			GPR137C	-1.51752	1.08606	-6.90882	5.6667e-05	0.140086	1.67554
ZSWIM8-AS1	7.69626	7.81299	7.72132	8.4728	7.3255	7.90225	7.861	8.41533	7.99735	7.6669			CSRNP1	0.891395	7.4939	6.67497	7.44848e-05	0.169969	1.48447
ZSWIM8	11.4702	11.6631	11.4557	11.6302	11.5191	11.6555	11.473	11.5915	11.2372	11.7612			AC083864.1	-0.728584	8.79476	-6.60966	8.04907e-05	0.170554	1.42961
ZSWIM7	8.82684	8.94621	8.93289	9.18199	8.91833	8.05717	9.06601	8.29181	9.78829	8.03956			LDOC1	-0.747052	7.24442	-6.36473	0.000108162	0.196451	1.21793
ZSWIM6	7.18823	7.47661	7.28928	7.27044	6.96196	7.00934	7.4581	6.55364	6.79148	6.65779			HHIP	1.60051	3.05373	6.34297	0.000111079	0.196451	1.19866
ZSWIM5	3.41876	3.26445	3.20484	3.12978	2.53501	4.35713	2.0024	4.00584	3.3727	3.03026			ISL2	2.00979	1.96324	6.27871	0.000120205	0.196451	1.1413
ZSWIM4	6.71505	6.55074	6.28194	6.56457	6.77643	6.49134	6.11651	6.48441	5.82547	6.11184			PIRT	2.6669	2.15701	6.27166	0.000121254	0.196451	1.13497
ZSWIM3	6.05053	6.17426	6.3078	6.27371	5.60633	5.99169	6.08502	6.52113	6.59584	6.45521			C19orf44	-0.688741	7.8595	-6.16162	0.000138993	0.196451	1.03505
ZSWIM2	0.306011	0.352809	0.339016	0.373501	0.358271	0.371338	0.348933	0.296761	0.336491	0.30725			LOC105379279	1.77473	1.44002	6.12039	0.000146348	0.196451	0.997091
ZSWIM1	3.722	4.88831	4.47369	4.70613	3.73986	4.01293	4.04891	4.24379	4.66383	4.14544			OR7A17	-1.04427	3.12399	-6.10409	0.000149372	0.196451	0.981998
ZSCAN9	6.36807	6.18908	6.16355	6.16692	6.25728	6.16401	5.99206	5.92407	6.44408	6.37546			BIRC3	-1.11874	10.8331	-6.07488	0.00015496	0.196451	0.954855
ZSCAN5B	2.47633	1.58903	3.66222	2.09997	0.883451	1.52747	1.03705	0.487058	0.772914	7.32496			RALGAPA2	0.675165	4.81673	6.04784	0.000160335	0.196451	0.929601
ZSCAN5A	5.49299	5.07277	5.38177	5.91338	5.25793	5.12536	4.69103	5.2357	5.93993	5.79153			RF00017	0.811078	3.45118	6.02468	0.000165098	0.196451	0.907877
ZSCAN4	4.57853	0.161752	0.154054	0.16433	0.157568	0.362205	0.182987	0.128366	0.13625	0.128057			SLC13A5	-0.86333	0.570591	-5.93877	0.000184158	0.198821	0.826469
ZSCAN32	5.91217	5.6818	5.80464	5.78201	5.32652	5.80775	5.53887	6.16218	6.58043	5.8428			MIR6078	-1.57605	1.21738	-5.9371	0.000184551	0.198821	0.824873
ZSCAN31	1.30868	0.159617	1.81066	0.1234	0.787668	0.511377	2.16995	1.55631	1.466	2.13718			AC118658.2	1.12828	4.90748	5.88406	0.000197526	0.198821	0.773978
ZSCAN30	4.6762	4.84909	4.69066	4.93251	4.10106	4.38942	3.95584	4.62851	4.78401	5.27931			TGS1	-0.722815	9.19917	-5.88168	0.000198132	0.198821	0.771678
ZSCAN29	6.53755	6.61938	6.6372	6.95644	6.27424	6.47924	6.78823	7.07657	7.29866	7.04181			TTTY11	-1.01703	2.06533	-5.87025	0.000201066	0.198821	0.760635
ZSCAN25	6.29357	6.27301	6.40377	6.59068	6.05775	6.24882	6.03514	6.78405	6.87384	6.41452			TP53INP2	1.59257	4.90927	5.7832	0.000225009	0.202269	0.675828
ZSCAN23	0.0810229	0.102339	0.110989	0.0948769	0.743104	0.130676	0.101158	0.0879057	0.106534	0.0930205			LOC344967	-0.78493	2.65203	-5.73795	0.000238656	0.202306	0.631227
ZSCAN22	3.83495	3.96521	4.17207	4.20199	4.53274	4.4101	3.95661	4.45395	4.24576	4.78925			ASPH	0.659864	5.96893	5.729	0.00024146	0.202306	0.62236
ZSCAN21	3.29933	3.58615	3.79206	4.1086	2.95284	3.74371	2.90935	4.54135	3.97941	4.11617			TSNAXIP1	1.21796	2.54407	5.71493	0.000245941	0.202306	0.608393
ZSCAN20	4.03425	4.59346	4.58829	4.69289	4.45846	4.55001	4.26122	4.61076	4.63027	4.97853			PAPLN	0.653461	4.72436	5.6859	0.00025547	0.202306	0.579472
ZSCAN2	3.2482	2.83649	3.72619	4.16534	3.78465	3.67772	3.74442	3.56141	3.49094	4.01763			KRTAP3-2	1.33047	1.67554	5.67501	0.000259149	0.202306	0.568579
ZSCAN18	8.89902	8.7332	9.03164	9.379	9.10428	8.84509	8.37964	9.39129	8.93472	8.87599			MFAP3L	0.854101	5.79636	5.64875	0.000268253	0.20245	0.542238
ZSCAN16	5.46782	5.17743	4.87723	5.26513	5.05796	4.92218	5.27728	5.27789	5.70115	5.40594			B4GALT5	0.992937	9.39469	5.63549	0.000272982	0.20245	0.528886
ZSCAN12	4.82824	4.74953	4.45371	4.70808	3.9688	4.67887	5.00921	4.57465	5.07899	5.21403			AC112211.1	1.76582	1.52567	5.57073	0.000297404	0.215183	0.46324
ZSCAN10	0.840392	0.460371	0.45832	2.13957	1.36972	1.27665	0.505436	0.750759	1.07742	1.45695			IRS2	0.969622	9.40345	5.53337	0.000312558	0.220762	0.425028
ZSCAN1	7.91945	8.08335	8.19732	8.18305	8.8519	8.48238	8.34862	8.11627	8.5826	8.41953			PRDX5	0.667953	12.9894	5.51031	0.000322322	0.222219	0.401323
ZRSR2	8.55638	8.58169	8.6129	8.94937	8.37915	8.71102	8.66222	8.81024	8.66103	8.76545			LYVE1	1.54832	1.54128	5.49361	0.000329602	0.222219	0.384091
ZRANB3	4.4503	4.26747	4.53063	4.74085	4.27548	4.46409	3.27237	4.57922	4.30238	5.12501			LOC105378342	0.755187	3.55899	5.46151	0.000344094	0.226834	0.350831
ZRANB2-AS2	0.201428	0.181093	0.147302	0.185021	0.180525	0.146957	0.199293	0.14514	0.137678	0.12905			TMEM184B	0.824779	3.40829	5.37865	0.000384778	0.232628	0.26411
ZRANB2-AS1	0.991876	1.05148	1.29344	0.809511	1.5633	1.36953	0.517536	2.16655	1.52458	1.39145			AC013451.1	-1.07124	0.95719	-5.37711	0.000385581	0.232628	0.262487
ZRANB2	10.4908	10.2288	10.5289	10.9022	10.5094	11.197	10.8751	11.3788	10.7413	11.5593			SLC45A4	1.0628	7.58881	5.35044	0.000399789	0.232628	0.234298
ZRANB1	7.91896	8.14288	8.59354	7.64448	8.39567	7.8346	7.89154	7.73941	7.67624	7.62311			LOC105378179	-1.07049	3.28173	-5.34686	0.000401737	0.232628	0.230508
ZPR1	8.15638	8.15106	8.15775	8.40539	7.86149	8.14593	8.15765	8.48066	8.64198	8.67882			ZUFSP	-0.600987	7.81922	-5.33745	0.000406914	0.232628	0.220519
ZPLD1	0.0978873	0.12684	0.141563	0.139445	0.089051	0.107759	0.0900393	0.0921302	0.117859	0.116418			SLFN14	1.65652	2.16367	5.33586	0.000407791	0.232628	0.218839
ZPBP2	0.453253	1.63843	1.13527	1.2811	0.260942	1.4579	0.261865	0.486409	1.04038	2.3458			LOC105371132	-0.589605	3.91002	-5.3346	0.000408489	0.232628	0.217502
ZPBP	0.177697	1.03631	0.179464	1.57597	1.83616	1.74349	1.73338	1.55016	0.358367	0.700616			AC100791.1	-1.45856	1.93493	-5.3219	0.000415618	0.232628	0.203992
ZPAXP	0.145496	0.18032	0.186333	0.178922	0.121092	0.129441	0.115027	0.122497	0.135013	0.145681			E2F2	0.886153	11.1906	5.26729	0.00044782	0.241538	0.145585
ZP4	1.52016	1.13709	0.171534	1.2871	1.36746	0.176138	0.421395	0.29596	2.2418	0.140603			TUBG1	-0.749501	6.907	-5.21115	0.000483738	0.247415	0.0849775
ZP3	2.60414	2.02021	1.24681	2.55312	1.22314	1.90572	2.36593	0.599536	2.48095	2.08184			SLC25A30	-0.645281	7.39371	-5.1919	0.000496753	0.249766	0.0640677
ZP2	0.112127	0.082454	0.0840576	0.116697	0.0984761	0.536604	0.109864	0.114602	0.45959	0.110163			AC048341.2	-1.07611	5.83325	-5.05097	0.000604353	0.291145	-0.0911504
ZP1	2.70716	2.09902	2.48369	2.08553	1.76294	2.12101	2.22537	1.13676	1.37499	1.58495			IL1R1	0.842887	3.71533	5.04389	0.000610375	0.291145	-0.0990375
ZNRF4	1.5549	1.56802	0.338373	1.94174	2.33483	0.365698	0.620858	1.44436	2.35958	0.519554			STAM-AS1	-1.84642	1.82413	-5.02304	0.000628504	0.291145	-0.122339
ZNRF3-IT1	0.138076	0.145947	0.147384	1.31892	0.708164	0.174992	0.165156	0.118925	0.22986	0.123156			SLC45A2	-1.98768	1.9916	-5.01963	0.000631523	0.291145	-0.126157
ZNRF3	2.21878	2.03077	0.974568	2.17321	1.38954	2.37735	1.54167	2.63045	3.19134	1.93681			GIMAP7	-0.78302	12.279	-5.0035	0.000646023	0.291145	-0.144255
ZNRF2P1	15.0754	14.04	14.8179	12.7202	13.4089	12.5332	11.5804	12.2347	14.195	10.0024			AC020658.4	-1.35507	1.4878	-4.99838	0.000650701	0.291145	-0.150012
ZNRF2	6.87603	6.94329	6.99281	6.75896	6.89762	7.02457	7.11352	6.87124	6.85106	7.55282			LOC105377498	1.47915	1.24449	4.97106	0.000676271	0.291145	-0.180791
ZNRF1	4.6747	4.77014	4.65316	5.16301	4.33395	4.243	4.43987	4.64993	5.59577	4.33369			lnc-ZNF117-1	1.09032	2.03732	4.96415	0.000682906	0.291145	-0.188597
ZNRD1ASP	5.70891	5.59095	5.66761	5.35992	5.39211	5.96777	5.66765	5.87953	5.43152	5.75021			LOC101928477	-0.619728	4.7422	-4.95087	0.000695851	0.291145	-0.203618
ZNRD1	10.6104	10.5575	10.7681	11.1748	10.93	10.9441	10.7502	11.231	11.242	11.7355			PAXIP1-AS2	-0.624948	5.41413	-4.92703	0.000719771	0.291145	-0.230686
ZNHIT6	7.24675	7.03853	7.10212	7.62714	7.14398	7.26675	6.8457	7.99163	7.74735	8.01604			TMX1	-0.632961	10.8921	-4.92631	0.000720509	0.291145	-0.231506
ZNHIT3	10.4195	10.1919	10.5186	10.9927	10.787	11.0688	10.7215	11.0519	10.7236	11.572			TMPRSS12	0.842834	1.81144	4.92126	0.000725692	0.291145	-0.237253
ZNHIT2	10.28	9.54016	10.534	8.93306	9.55984	8.92631	8.48512	9.09845	10.1192	7.77991			NECAB2	1.74293	4.4393	4.9207	0.000726268	0.291145	-0.237888
ZNHIT1	11.9326	11.8881	11.7375	12.1912	11.9895	12.0838	12.25	12.1548	12.1244	12.6581			AC116667.2	-1.5036	4.05038	-4.84168	0.000812884	0.301774	-0.328442
ZNFX1	8.23297	8.57053	8.06511	8.09708	7.82618	7.82823	8.70504	8.09251	8.04689	7.36656			GRXCR1	-1.72952	1.34201	-4.8345	0.00082128	0.301774	-0.336722
ZNF99	7.34956	7.06359	6.82997	6.92296	7.02305	7.06028	6.97113	7.2888	7.05765	6.98512			MRPL42	-0.601148	7.84658	-4.8094	0.000851397	0.301774	-0.365771
ZNF93	6.64521	6.42262	6.67274	6.48956	6.2771	6.4107	6.47832	6.68678	6.77153	6.63389			AP003500.1	1.93996	1.83549	4.79398	0.000870469	0.301774	-0.383661
ZNF92	8.91984	8.56419	8.76703	9.25209	8.85266	9.45492	9.07871	9.7617	9.23242	10.2662			LOC107984121	0.64842	2.92815	4.79393	0.000870534	0.301774	-0.383722
ZNF91	4.65872	5.56337	5.35173	5.82228	5.00213	5.67886	5.18037	5.49507	4.98168	5.59132			AC022517.1	1.3826	4.23469	4.79306	0.000871629	0.301774	-0.384737
ZNF90	2.08146	2.27611	2.96146	2.184	1.80781	0.615563	1.89693	1.08051	1.69847	1.87553			MAFF	0.727534	6.33103	4.7918	0.000873205	0.301774	-0.386197
ZNF891	1.83525	3.36568	3.82811	4.1314	2.80658	3.02508	2.61098	3.71253	3.31336	3.63816			PFKFB3	1.0304	5.5389	4.78654	0.000879837	0.301774	-0.392312
ZNF890P	4.08965	4.55367	4.58092	5.26312	3.60646	4.60777	4.05066	5.02254	4.98133	4.9171			MS4A12	-1.23655	0.900402	-4.7833	0.000883954	0.301774	-0.396085
ZNF888	3.4592	4.08624	3.67595	3.39949	3.22946	2.99041	2.93709	3.73405	2.87698	3.96175			AL591503.1	-1.10952	3.15841	-4.781	0.000886883	0.301774	-0.39876
ZNF883	4.10886	3.96408	3.62851	5.37562	4.03406	4.25697	2.29475	3.78314	3.73252	3.9276			OSM	1.64525	9.18696	4.77715	0.00089182	0.301774	-0.403249
ZNF880	5.97211	5.5406	5.55471	5.62396	5.26664	5.31832	5.39691	5.83353	5.47634	5.51426			LOC107984741	-2.08121	1.29117	-4.77633	0.00089287	0.301774	-0.404201
ZNF879	5.8632	5.91356	5.73209	5.44881	5.34271	5.46694	4.94004	6.25844	6.07195	5.84057			MIR1185-2	1.10006	1.13649	4.76456	0.000908152	0.301774	-0.417931
ZNF878	3.76546	3.36777	3.69537	3.14103	3.32706	3.12023	3.17193	2.6584	3.00098	3.28448			OTX1	1.74247	5.61209	4.7599	0.000914278	0.301774	-0.423373
ZNF865	6.3992	6.35307	6.61281	7.00302	6.44126	5.93824	5.78439	6.57155	6.51483	6.64912			AC093726.1	-0.622109	6.22579	-4.74366	0.000935991	0.301774	-0.442384
ZNF862	8.9506	9.22841	9.28147	9.71135	8.90625	9.14142	8.92913	9.90431	9.49032	9.37762			NFIC	0.658554	7.53207	4.73869	0.000942743	0.301774	-0.448209
ZNF853	3.70743	4.0413	4.02994	3.85826	3.29308	3.16291	3.35246	3.93448	3.04371	4.5606			SNAR-F	-1.03034	4.98309	-4.71803	0.000971366	0.301774	-0.472467
ZNF852	5.3171	5.37948	5.46205	5.44478	4.86078	5.13318	5.13058	5.49955	5.35304	5.81714			PTN	-1.1059	1.02369	-4.69722	0.00100113	0.301774	-0.496978
ZNF850	6.53467	6.25431	6.21389	6.65091	6.89312	6.8596	7.0271	6.67089	6.08122	6.8211			NR2F6	-0.788381	8.05843	-4.69212	0.00100858	0.301774	-0.503005
ZNF85	10.3201	10.3222	10.3169	10.4294	10.2443	10.4706	10.4604	10.7484	10.1681	10.6417			KCTD21-AS1	-1.99204	1.89416	-4.65702	0.00106146	0.301774	-0.544575
ZNF846	4.2661	4.01068	4.75728	4.91264	4.05509	4.2598	4.38162	6.07452	4.22773	4.71382			TESPA1	-0.607426	7.89971	-4.65578	0.00106338	0.301774	-0.546051
ZNF845	8.81207	8.63826	8.33908	8.604	8.82829	8.76107	8.6326	8.95893	8.59901	9.1781			CHST11	0.630238	8.14917	4.6287	0.00110628	0.301774	-0.578285
ZNF844	8.15227	7.54772	7.56383	7.53507	7.743	7.419	7.19223	6.84455	7.08156	7.35863			RGAG4	-0.764976	6.2353	-4.59475	0.00116267	0.301774	-0.618882
ZNF843	9.82847	9.19209	9.77126	8.5102	8.81845	8.54545	8.38456	8.26908	9.03728	7.43742			SNAR-H	-0.904465	6.31651	-4.59261	0.00116633	0.301774	-0.621449
ZNF841	6.46139	7.13413	6.54343	6.7778	6.22888	6.1292	6.14597	6.83646	6.71254	6.73694			AC008753.3	1.2947	6.07439	4.58832	0.0011737	0.301774	-0.626596
ZNF84	6.43829	6.0263	6.09769	6.32519	5.85498	6.01084	5.84522	7.05232	6.77448	6.56798			AC084871.2	1.73751	4.05121	4.5684	0.00120857	0.301774	-0.650542
ZNF839	7.47052	7.1457	7.21158	7.4895	6.8372	6.91101	6.76295	7.65163	7.49301	7.26435			AC104564.2	1.15352	3.10509	4.54763	0.0012461	0.301774	-0.675588
ZNF837	7.06363	6.64352	7.52407	8.09681	7.70221	7.57313	6.67475	7.82659	7.65137	7.99147			RYR2	2.07403	2.15999	4.52098	0.00129609	0.301774	-0.707841
ZNF836	5.34323	5.85083	5.63158	5.67021	5.1523	5.54386	5.32583	5.89545	5.52142	5.74809			SPP1	2.40274	3.65877	4.51945	0.00129904	0.301774	-0.709705
ZNF835	3.20205	3.53017	4.02974	3.60602	4.02691	3.75081	3.75918	3.64839	3.87501	3.48742			EPHA1-AS1	-1.23242	5.29948	-4.51934	0.00129924	0.301774	-0.709832
ZNF831	8.63903	8.71789	9.35033	9.03127	9.25935	9.68082	8.49008	9.56408	9.01926	10.2223			LOC105375101	-1.36912	3.26812	-4.50753	0.00132214	0.301774	-0.724178
ZNF830	8.90549	8.86689	9.00843	9.02973	8.92323	9.38911	8.7583	9.49432	9.1448	9.61598			PITPNC1	1.11222	6.99545	4.49736	0.00134219	0.301774	-0.736541
ZNF83	6.95014	6.78982	7.66228	8.10332	6.21665	7.16943	7.16251	7.74508	7.64631	7.674			GABRQ	0.775498	2.68782	4.49734	0.00134224	0.301774	-0.73657
ZNF829	1.32691	1.20762	1.73906	1.8323	2.01583	2.17842	1.50375	1.68699	2.57153	2.58973			AC011998.3	-0.934166	3.09401	-4.49669	0.00134353	0.301774	-0.737359
ZNF827	3.26657	1.85572	3.73221	3.61962	2.33974	3.78983	2.79418	3.71104	3.63507	4.21673			SLC15A4	0.591391	9.02413	4.48276	0.00137156	0.301774	-0.754335
ZNF823	5.81193	5.42716	5.99739	5.74681	5.38086	5.5234	4.89963	6.04848	6.08342	6.0749			lnc-ROPN1L-1	1.29783	4.4065	4.48275	0.00137157	0.301774	-0.754339
ZNF821	5.9042	5.6297	6.2729	6.38045	5.74538	5.95534	5.75113	6.3427	6.60377	7.00695			AL355310.2	0.811554	5.23464	4.47986	0.00137747	0.301774	-0.757869
ZNF816	7.33943	7.13681	7.57612	7.77645	7.7225	7.58374	7.69415	8.17217	7.76492	8.06836			CDX4	0.852517	1.13512	4.4734	0.00139074	0.301774	-0.765755
ZNF814	7.42373	7.21712	7.38809	7.2748	7.43101	7.06343	7.02017	7.61294	7.74624	7.1182			PERM1	0.657831	3.26949	4.4706	0.00139655	0.301774	-0.769182
ZNF813	5.44409	5.65353	5.15315	5.9935	5.31591	5.94839	5.80109	5.80122	5.54106	6.10102			PTBP2	-0.678085	7.30331	-4.4665	0.00140506	0.301774	-0.774184
ZNF812	2.95709	2.12875	2.75485	2.81743	3.39803	3.39333	3.03432	3.24255	3.42396	3.27348			LOC728158	-0.740267	0.546167	-4.45685	0.00142537	0.301774	-0.785996
ZNF81	5.2902	5.30669	5.5098	5.25896	5.07032	5.04513	5.29114	5.31209	5.43689	5.51331			C1orf210	-1.62114	1.3763	-4.45667	0.00142574	0.301774	-0.786211
ZNF808	6.88357	6.98496	7.07567	7.1822	6.70435	6.82266	6.51467	7.2214	6.62834	6.96074			LOC107986853	1.01369	5.74744	4.44841	0.00144337	0.301774	-0.796334
ZNF805	5.99844	6.16377	6.35997	6.09819	5.65223	5.85763	5.59608	6.36579	6.46245	6.52442			LUC7L3	-0.72596	11.6367	-4.42227	0.00150072	0.301774	-0.828453
ZNF804B	0.329147	0.318386	0.318937	0.335279	0.333154	0.320088	0.347841	0.259332	0.26453	0.261053			IQSEC3	0.621242	9.62159	4.41378	0.00151985	0.301774	-0.838907
ZNF804A	0.376608	1.03442	0.391463	0.754424	0.286829	0.257811	0.254641	0.870177	1.4559	0.320662			lnc-FZD5-1	0.819256	4.66946	4.38208	0.00159363	0.301774	-0.878058
ZNF80	3.97305	3.65826	4.52063	4.04922	4.28508	4.11937	4.49598	4.73517	4.39249	5.66926			CLEC18C	1.00815	2.91632	4.35165	0.00166806	0.301774	-0.915822
ZNF8	7.49609	7.45238	7.73741	7.95541	7.63103	7.68933	7.16384	7.93324	7.86261	7.98517			ANK1	1.25967	8.88115	4.34596	0.00168237	0.301774	-0.922897
ZNF799	4.64432	4.57511	4.64619	4.51942	3.83558	3.87095	3.36011	4.23358	4.78491	4.21172			KLHL13	-1.25868	1.37235	-4.34057	0.00169606	0.301774	-0.929607
ZNF793	5.8161	5.94046	6.07041	6.41678	6.1386	5.94282	5.35668	6.90402	6.63352	6.98682			C6orf25	0.924146	6.05233	4.32971	0.00172399	0.301774	-0.943144
ZNF792	5.9009	5.5696	5.93593	6.17548	5.66919	5.55065	5.39698	6.41283	6.33208	5.91146			RCBTB1	-0.625914	7.2594	-4.32427	0.00173818	0.301774	-0.94994
ZNF791	7.73044	7.19885	7.65098	7.48794	7.33167	8.05231	7.24995	7.81606	8.00342	8.06827			AC007390.2	-0.854998	5.9606	-4.31799	0.00175469	0.301774	-0.957776
ZNF790	3.27028	3.95386	3.82109	3.41219	3.01058	3.68322	2.35064	3.3189	3.99622	4.1502			TNXB	1.23503	8.08571	4.3122	0.00177007	0.301774	-0.965015
ZNF79	6.19555	6.26715	6.76935	6.36911	6.12803	6.06562	6.23555	6.37032	6.54087	6.80134			MIR4284	0.592278	2.51392	4.31196	0.00177072	0.301774	-0.965321
ZNF789	6.57413	6.58519	6.77966	7.18882	6.44279	6.76079	6.55006	7.26087	7.42346	7.48772			UXT-AS1	0.609803	6.49899	4.31013	0.00177561	0.301774	-0.96761
ZNF788	4.22694	4.49683	4.92455	4.71526	4.94787	3.11479	4.04336	3.66028	4.33824	4.00656			AL136360.2	-0.958411	0.770714	-4.30583	0.00178716	0.301774	-0.972989
ZNF787	7.38982	7.77643	7.42786	7.74618	7.26927	7.4716	7.70887	7.27586	7.81895	7.48255			FANCL	-0.768447	8.26527	-4.30248	0.00179621	0.301774	-0.977181
ZNF786	7.23204	7.11761	7.48899	7.74038	7.24479	7.33248	6.92455	7.98437	7.64592	8.22504			MIR3154	0.701205	8.40942	4.29104	0.00182751	0.301774	-0.991525
ZNF785	4.18811	4.9079	4.86074	4.87986	4.01265	4.81859	4.45613	4.9629	4.76448	5.16129			PPL	0.653279	3.93897	4.28511	0.00184395	0.301774	-0.998962
ZNF784	7.86123	7.92381	7.81652	8.34147	7.80265	7.78032	8.1167	7.84797	8.13388	8.38876			DHRS1	-0.799723	7.90728	-4.28124	0.00185479	0.301774	-1.00383
ZNF783	6.71231	6.62593	7.16701	7.19214	6.33937	6.81482	6.24372	7.25971	7.48555	6.99952			AC093732.1	1.04738	1.21006	4.27459	0.00187353	0.301774	-1.01218
ZNF782	5.91196	6.03749	5.88174	5.91695	5.84654	6.04665	5.8156	6.43277	6.57221	6.26649			MT1IP	0.847648	3.47767	4.27174	0.00188164	0.301774	-1.01578
ZNF781	3.96205	3.75151	3.81659	4.03553	3.57857	3.48375	2.7733	4.05698	3.82052	3.52614			ZDBF2	-0.628085	5.94898	-4.26885	0.00188988	0.301774	-1.01941
ZNF780B	5.47776	5.9702	5.65233	6.045	5.65702	6.00805	5.56976	6.48169	5.85352	6.23134			AL031005.1	1.00222	4.94063	4.26858	0.00189065	0.301774	-1.01975
ZNF780A	5.27135	6.00678	5.78339	5.39486	5.79891	5.63364	6.11158	5.91412	6.09014	6.11124			SNORD73B	-1.45885	1.20375	-4.26773	0.00189309	0.301774	-1.02082
ZNF778	4.7979	5.04976	4.63739	4.90868	4.61556	4.70918	4.80106	4.93188	5.28022	5.08387			SEMA3G	-1.26363	3.76409	-4.26261	0.00190782	0.301774	-1.02726
ZNF777	7.61807	7.75171	8.14614	8.50863	7.99858	8.09924	7.87278	8.66497	8.44922	8.95374			RF00190	1.39809	3.86564	4.25735	0.00192307	0.301774	-1.03389
ZNF776	5.99833	6.15614	6.07046	6.13079	5.80316	5.72614	5.88792	6.24677	6.48009	6.1072			ARHGEF12	1.26477	3.07493	4.25313	0.00193543	0.301774	-1.03922
ZNF774	2.04517	1.8031	2.11492	0.911335	0.905936	0.917286	0.868425	0.460707	0.346572	2.37838			NPTN-IT1	0.676066	1.56391	4.25088	0.00194205	0.301774	-1.04205
ZNF772	2.86788	3.74175	3.28782	3.19413	3.41264	3.04329	3.08449	2.55002	5.99496	3.92904			NCOA7	-0.688706	9.31052	-4.24639	0.0019553	0.301774	-1.04771
ZNF771	8.30949	8.33066	8.38601	8.09863	8.35498	8.12962	8.11905	8.15352	8.43699	8.25129			FOXB2	1.69564	1.75857	4.24192	0.00196862	0.301774	-1.05336
ZNF770	6.47427	6.73269	6.77599	6.64687	6.74611	6.93594	7.23231	7.09385	6.94821	7.05089			MIR4773-1	0.743389	1.46229	4.23413	0.00199202	0.301774	-1.0632
ZNF77	6.23303	5.82182	6.30511	6.88337	6.07297	6.16985	5.90123	6.83794	6.6413	6.76913			TSPAN15	1.14277	2.11842	4.22494	0.00202004	0.301774	-1.07484
ZNF768	7.74637	7.7937	7.97457	8.0972	7.44327	7.57306	7.46274	7.73412	7.96845	7.99093			COL9A1	0.660323	3.68717	4.22449	0.00202143	0.301774	-1.07541
ZNF766	9.55391	9.36431	9.33427	9.76825	9.5528	9.84875	9.72821	10.112	9.55349	10.1992			SLC4A8	0.911698	3.83085	4.21958	0.00203657	0.301774	-1.08163
ZNF765	8.57163	8.51974	8.66369	8.93824	8.52045	8.88562	8.64528	9.29108	8.92063	9.5525			CUL5	-0.65279	8.74908	-4.21769	0.00204243	0.301774	-1.08402
ZNF76	4.83189	4.96442	4.77581	5.56193	4.85649	4.87345	4.67424	5.62114	5.27588	5.29531			AGPAT5	-0.726037	7.88036	-4.21756	0.00204283	0.301774	-1.08418
ZNF75D	5.74875	5.81352	5.88725	6.0559	5.50257	5.95275	5.78657	6.39908	6.50201	6.24926			KRR1	-0.633535	5.74692	-4.21653	0.00204603	0.301774	-1.08549
ZNF75A	8.69315	8.4326	8.33919	9.11686	8.78493	9.05117	8.62106	9.30651	8.64583	9.62708			AC004846.2	0.858187	7.52665	4.1912	0.00212652	0.301774	-1.11767
ZNF750	0.183063	0.160525	0.638365	1.95424	0.129587	1.64777	1.40434	1.60579	2.25867	2.06434			P2RX6P	1.08962	1.00467	4.1902	0.00212974	0.301774	-1.11893
ZNF749	3.17537	3.95246	3.47662	3.43638	2.14696	3.44433	2.55921	3.63473	2.51659	3.4282			AL139089.1	-0.630654	5.91249	-4.18644	0.002142	0.301774	-1.12373
ZNF747	5.61373	5.38425	5.89103	5.49061	5.58542	5.57673	5.43585	5.63212	5.9241	5.48163			ISLR2	1.49707	4.67996	4.18555	0.00214489	0.301774	-1.12485
ZNF746	12.0039	12.2639	11.7821	11.8566	11.866	11.5511	11.7201	11.6844	11.3196	11.3116			PDK2	0.891082	5.80766	4.17948	0.00216486	0.301774	-1.13258
ZNF740	6.31133	6.58419	6.44875	6.58778	6.33587	6.52467	6.52367	6.64083	6.84271	7.02226			DOK5	-1.2048	5.01163	-4.16835	0.00220196	0.301774	-1.14678
ZNF737	2.50059	2.81726	2.5634	1.19725	0.379708	1.71064	0.716156	2.26183	2.13418	2.78961			C9orf117	0.953927	0.874644	4.16446	0.00221509	0.301774	-1.15174
ZNF736	6.42222	6.55251	6.6329	6.61934	6.13834	6.48861	6.43114	6.79632	5.9331	6.76233			TAF1A	-0.631541	6.85202	-4.15901	0.00223362	0.301774	-1.15871
ZNF735	3.77622	3.60201	2.88207	3.60462	3.35528	3.47904	3.38659	3.86191	3.68801	3.77739			ERN1	0.709379	6.28734	4.15853	0.00223526	0.301774	-1.15932
ZNF733P	0.351202	0.35864	0.364843	1.46997	0.292175	0.240197	0.237989	0.508004	0.279571	0.606602			AL139348.1	-1.51504	1.92894	-4.15462	0.00224867	0.301774	-1.16432
ZNF732	8.65643	8.52408	8.38995	8.41258	8.37857	8.39929	8.62892	8.83418	8.30005	8.57376			LOC101927413	1.87014	3.10121	4.15345	0.00225272	0.301774	-1.16582
ZNF730	0.286907	2.06717	0.286648	1.48719	1.07007	0.216672	1.39824	0.623357	1.38649	1.79028			LOC100130673	-0.725034	0.894355	-4.14778	0.00227233	0.301774	-1.17307
ZNF729	0.195293	0.186807	0.177333	0.190711	0.768566	0.300504	0.208667	0.147452	0.153607	0.178161			MIR19A	-0.961791	0.775134	-4.14765	0.00227278	0.301774	-1.17323
ZNF728	10.0708	10.1486	10.0976	10.2146	9.98125	10.3799	10.3686	10.2806	9.84504	10.3246			FAM214B	1.05918	7.71285	4.14697	0.00227515	0.301774	-1.1741
ZNF727	12.7493	12.7414	12.5455	12.8285	12.7381	13.0887	13.048	13.3255	12.6353	13.2305			GLOD5	1.32125	1.48541	4.1459	0.00227889	0.301774	-1.17548
ZNF726	5.89451	5.96802	5.89395	6.08619	5.68854	5.75836	5.88228	5.94342	5.48545	6.24717			SLC11A1	1.21503	7.60213	4.14366	0.00228673	0.301774	-1.17835
ZNF724P	7.13608	7.15072	7.14118	7.17678	6.89746	7.13498	7.09075	7.26593	7.00185	7.38904			SERPINA9	-1.3566	2.06617	-4.13749	0.00230841	0.301774	-1.18624
ZNF721	9.05492	8.93454	8.92814	9.30872	9.20623	9.47314	9.41696	9.91883	9.08556	10.191			BTBD16	-1.73172	1.9988	-4.13336	0.00232309	0.301774	-1.19155
ZNF720	5.44703	5.9656	5.63416	5.68303	5.11703	5.65378	5.07672	6.20751	5.75841	5.94529			GATA1	1.13831	8.32601	4.13238	0.00232656	0.301774	-1.1928
ZNF718	5.73893	5.94055	5.6397	5.27139	5.27715	4.90609	5.70808	5.84676	5.70781	5.8495			MIR6807	-0.635295	5.79673	-4.12881	0.00233933	0.301774	-1.19738
ZNF717	3.86808	3.63999	5.01433	4.23455	3.63265	2.87242	4.15793	5.23027	4.12473	4.23826			MIR1538	0.594676	3.52843	4.1248	0.00235376	0.301774	-1.20252
ZNF714	12.3491	12.3405	12.0273	12.4569	12.3073	12.5697	12.5858	12.763	12.0465	12.5898			AC130343.1	-1.26934	6.82025	-4.12307	0.00236003	0.301774	-1.20475
ZNF713	3.57892	4.10725	3.22244	3.30446	3.32187	3.36058	3.33038	2.96136	3.10207	3.9365			RF02176	-0.807654	3.12262	-4.12256	0.00236186	0.301774	-1.2054
ZNF711	2.46906	3.09122	1.59634	3.82332	3.08157	3.28779	3.5289	4.03336	4.03122	3.92544			EPHB1	1.27251	4.21658	4.11811	0.00237806	0.301774	-1.21112
ZNF710	6.48835	7.01589	6.59049	6.87419	6.66903	6.57469	6.9379	6.36897	6.60164	6.39669			CEBPB	0.944872	13.712	4.11729	0.00238106	0.301774	-1.21218
ZNF71	5.83161	5.83353	6.11837	6.24991	6.29196	5.84728	5.52417	6.05957	6.37337	6.37861			SLED1	2.0627	5.64434	4.11153	0.00240221	0.301774	-1.21958
ZNF709	5.18383	5.06183	5.07532	5.19391	4.73005	5.05602	4.15307	5.50355	5.53557	5.13313			LOC107984269	-0.809263	4.95337	-4.11103	0.00240405	0.301774	-1.22022
ZNF708	0.0794063	0.104404	0.112166	0.0964156	0.0983424	0.125441	0.175188	0.0848614	0.102848	0.512621			LDLR	-0.676137	9.21606	-4.10934	0.0024103	0.301774	-1.2224
ZNF707	7.27659	7.31271	7.84934	7.77279	7.26608	7.76531	7.2109	8.17756	7.64538	8.45856			SNX2	-0.626451	5.59737	-4.10326	0.00243293	0.301774	-1.23023
ZNF706	5.26383	5.18412	5.2667	5.07242	4.60714	5.4028	5.19728	5.47609	5.51977	5.60738			LOC107986857	0.974331	2.73447	4.09875	0.00244982	0.301774	-1.23603
ZNF705G	2.61129	2.39012	2.79207	2.59143	3.24385	2.91911	3.21252	3.3681	3.46495	3.08603			SLC6A10P	1.28758	9.46186	4.0983	0.00245152	0.301774	-1.23661
ZNF705E	0.126449	0.141279	0.147195	1.4768	0.143462	0.18391	1.23025	0.417921	0.248375	1.79717			LINC01595	-0.620895	3.73582	-4.09548	0.00246218	0.301774	-1.24024
ZNF705B	2.72662	2.18384	1.64292	1.35295	2.71401	1.50497	1.05291	1.1155	1.76349	0.364606			LOC149373	0.710811	2.43115	4.09365	0.00246913	0.301774	-1.24261
ZNF705A	2.07165	1.87312	2.11214	2.35958	0.188029	1.25278	0.905252	2.2483	1.44009	0.219657			XIRP1	-1.37837	2.13325	-4.09101	0.00247917	0.301774	-1.24601
ZNF704	1.60895	2.10964	1.18701	1.71239	0.252723	0.43712	0.47371	0.951773	0.273014	0.771177			TSPAN5	1.18018	10.6307	4.087	0.00249452	0.301774	-1.25118
ZNF701	6.89671	6.61168	6.36415	6.23661	6.32635	6.21512	6.09171	6.65578	6.39739	6.35556			NT5C3B	0.802427	5.13377	4.08685	0.0024951	0.301774	-1.25138
ZNF700	5.09808	4.88865	4.88879	4.84036	3.82703	4.49768	4.56233	4.75097	5.23206	4.79913			GNA11	0.82744	6.3591	4.0845	0.00250414	0.301774	-1.25441
ZNF70	4.97581	4.45149	4.98935	4.87098	4.38735	4.74294	4.70502	4.78946	4.951	5.5719			AC073573.1	-1.15042	4.11846	-4.08079	0.00251847	0.301774	-1.2592
ZNF7	7.69503	7.21601	7.71994	7.89647	7.47939	7.60601	7.38453	8.10128	8.15401	8.09224			FBXL13	1.02776	6.5423	4.07442	0.0025433	0.301774	-1.26743
ZNF699	4.35304	4.74879	4.82397	4.75017	4.67392	4.52157	4.50904	4.51531	4.64606	4.94444			LOC101928140	0.607018	3.24746	4.07337	0.00254743	0.301774	-1.26879
ZNF697	4.85304	4.80703	4.23127	4.2743	4.2461	3.39608	4.32037	3.15285	4.87345	3.44995			BRE-AS1	1.04855	1.95044	4.06733	0.00257127	0.301774	-1.2766
ZNF696	6.41543	6.48545	6.57346	6.81551	6.31011	6.70054	6.12734	7.04438	6.70651	6.83388			AC015911.2	-0.852784	3.16032	-4.06081	0.00259724	0.301774	-1.28504
ZNF695	4.72004	4.44049	4.73344	4.64553	3.90991	3.90422	3.81591	4.13562	3.89738	3.47672			LOC107985667	1.21994	4.1013	4.06024	0.00259951	0.301774	-1.28577
ZNF692	8.58649	8.75757	8.81793	9.1019	8.51536	9.0406	8.73446	9.56001	8.91252	9.22584			ABHD2	0.769221	6.19082	4.05235	0.00263138	0.301774	-1.296
ZNF691	6.20156	6.14657	6.47347	6.51402	5.93771	6.35042	6.14886	6.37432	6.76166	6.63015			SSB	-0.679283	10.8911	-4.05037	0.00263943	0.301774	-1.29857
ZNF69	3.48269	4.01175	3.86377	4.06288	2.97538	3.4221	2.71107	3.89621	4.07445	3.90543			ANPEP	1.04445	9.15444	4.04108	0.00267756	0.301774	-1.31062
ZNF688	10.9901	10.8515	11.0839	11.0403	11.2792	11.2333	11.2333	11.2019	11.1733	11.2883			MIR4319	-1.62652	1.42307	-4.03858	0.00268793	0.301774	-1.31386
ZNF687	6.53949	7.07285	6.52001	7.04565	6.11289	6.20016	6.60685	6.61767	6.63079	6.3251			AC012150.2	-0.943168	3.43587	-4.03655	0.00269638	0.301774	-1.3165
ZNF684	4.28286	4.26041	4.04451	4.11087	4.26263	4.44164	5.37374	4.43333	4.63925	4.515			HIP1	1.37056	5.81462	4.02318	0.00275274	0.301774	-1.33389
ZNF683	8.34688	8.23852	9.56122	9.4429	10.0816	10.5824	7.96997	10.7433	8.79352	10.3982			LRFN2	-0.726222	0.468786	-4.02278	0.00275441	0.301774	-1.3344
ZNF682	4.51914	4.43421	4.15377	4.76193	4.237	4.29023	4.43924	4.44266	3.7702	5.26227			CD2AP	-0.613776	5.3415	-4.01966	0.00276777	0.301774	-1.33847
ZNF681	4.48232	4.62867	3.85234	4.61113	4.1069	4.64185	3.97191	4.97171	4.91578	4.64294			AC069542.1	0.795388	3.76464	4.01302	0.00279639	0.301774	-1.34712
ZNF680	0.633679	0.686851	0.724667	0.795997	0.567907	1.43715	0.54365	0.383658	0.527526	0.376548			SLC4A1	1.46113	7.41373	4.00767	0.00281964	0.301774	-1.35409
ZNF678	6.57862	6.77079	6.85915	7.09381	6.99304	7.18674	6.65939	7.45974	7.4685	7.87013			LOC105377519	-1.20873	4.25011	-4.00679	0.00282351	0.301774	-1.35524
ZNF677	3.36067	2.98336	3.71722	3.56826	2.9753	2.49833	3.37585	4.05899	3.57866	3.01779			DMTN	1.02808	8.97977	4.00482	0.00283211	0.301774	-1.3578
ZNF676	5.585	5.02966	5.1428	5.31355	5.32314	5.2288	5.39354	5.66173	4.7558	5.25111			PSME2	-0.777898	14.1647	-4.00063	0.0028506	0.301774	-1.36328
ZNF675	10.7764	10.7566	10.6879	10.9433	10.7598	11.1142	11.0736	11.3163	10.6252	11.1274			AL158151.4	1.34851	3.37398	3.99495	0.00287582	0.301774	-1.37069
ZNF674	4.26263	3.37022	3.17281	3.23839	3.74128	3.30904	3.33977	3.81341	3.46959	3.27266			MBL2	1.75982	2.46561	3.99097	0.00289365	0.301774	-1.37589
ZNF672	8.88159	9.16961	9.18211	9.37255	8.95076	8.93661	9.31697	9.15382	9.45736	9.39357			BEND7	1.67639	3.73282	3.99041	0.00289614	0.301774	-1.37662
ZNF671	9.39255	9.20654	9.49198	9.71624	9.19753	9.21049	8.87545	10.0064	9.72564	9.73826			GABARAPL1	0.80034	7.84071	3.98891	0.0029029	0.301774	-1.37858
ZNF670	5.2048	5.08846	4.89244	5.27835	5.15994	5.18168	5.26503	5.28524	5.26605	5.48132			BGLT3	1.17181	0.764876	3.98761	0.00290874	0.301774	-1.38027
ZNF669	4.79233	4.61044	4.86432	4.80334	4.23629	4.09317	4.77993	4.64423	4.82595	4.59012			LOC101928627	-1.24041	1.30827	-3.98543	0.00291861	0.301774	-1.38313
ZNF668	9.29498	9.19009	9.31242	9.59327	9.17711	9.1267	9.05615	9.46963	9.7873	9.70779			PHOSPHO2	-0.8659	6.80365	-3.98124	0.00293765	0.301774	-1.38861
ZNF667-AS1	6.61514	6.3583	6.9379	6.72159	6.23578	5.02701	5.86631	6.84609	6.80377	5.42406			SYNGR4	0.595596	9.39534	3.97987	0.00294394	0.301774	-1.39041
ZNF667	2.33886	3.30785	4.19795	4.0217	3.19324	1.94323	1.63751	3.97578	3.40434	3.35409			SCN4A	-1.80335	2.39662	-3.9778	0.00295341	0.301774	-1.39311
ZNF665	4.227	3.41082	4.28577	3.82757	4.37423	4.12406	4.22274	4.04217	4.21966	4.01287			LOC644656	-1.12455	6.39747	-3.97262	0.00297727	0.301774	-1.39989
ZNF664-FAM101A	0.522568	0.563343	0.583644	0.628161	0.502659	0.374788	0.488884	0.350125	0.42581	0.336002			MIR6083	-1.93564	2.19917	-3.96938	0.00299231	0.301774	-1.40414
ZNF664	8.67669	8.41297	8.69335	8.7622	8.51012	8.79924	8.29201	9.09805	8.79225	9.30272			AL589765.1	0.625268	4.45023	3.9636	0.00301936	0.301774	-1.41172
ZNF662	3.27379	2.95845	3.26353	3.32797	3.05438	3.61307	3.5895	4.21707	3.365	3.16123			AC004908.3	-0.762157	6.26198	-3.95163	0.00307611	0.301774	-1.42742
ZNF660	3.53713	3.05475	3.26389	3.61815	2.81912	2.99327	2.7225	3.1479	2.99658	3.51698			RPS6KL1	-0.829134	3.06814	-3.94786	0.00309426	0.301774	-1.43238
ZNF658	7.00891	6.80481	7.27114	7.48451	7.29242	7.01165	6.69953	7.67751	7.92199	7.34893			POLL	0.60254	6.48065	3.93498	0.00315699	0.301774	-1.44932
ZNF655	8.45617	8.38544	8.2823	8.67074	8.03032	8.49089	8.4343	8.58821	8.83171	8.85877			AC079174.1	0.870242	5.04786	3.92814	0.00319086	0.301774	-1.45833
ZNF654	7.21586	7.20739	7.22486	7.33288	7.15633	7.37636	7.41654	7.83584	7.48206	7.84461			CSN1S2BP	1.49437	2.17178	3.9279	0.00319203	0.301774	-1.45863
ZNF653	6.1141	5.90642	6.77289	6.03857	6.25712	5.56215	5.34247	6.08899	5.9742	5.62882			LOC102724458	-1.29292	3.36657	-3.92532	0.00320489	0.301774	-1.46203
ZNF652	8.95663	9.34846	8.87241	9.10833	9.14978	9.34381	9.38716	9.17318	8.97813	9.03756			AP003049.2	-0.820302	0.514843	-3.92494	0.00320681	0.301774	-1.46253
ZNF649	4.35234	4.23598	4.67959	4.35339	4.15825	4.44243	4.18282	4.56495	4.54362	4.65639			IL1R2	1.27345	8.23346	3.92316	0.00321573	0.301774	-1.46488
ZNF648	0.25906	0.26651	0.25646	0.266225	0.217225	0.198065	0.178124	0.164238	0.180377	0.156912			CCDC146	-0.637612	7.95193	-3.92061	0.00322855	0.301774	-1.46824
ZNF646	10.0774	10.2606	10.1796	10.0884	9.87483	9.91186	9.96407	10.3522	9.87483	10.2023			ARHGEF37	1.17616	4.21722	3.9196	0.00323366	0.301774	-1.46957
ZNF645	3.72124	3.93496	3.9335	4.16896	4.07544	3.5807	4.32283	3.44191	3.93375	3.51194			PIGN	-0.814479	3.73552	-3.91528	0.00325556	0.301774	-1.47527
ZNF644	9.95707	10.1209	9.87617	10.115	10.1805	10.4839	10.2925	10.4677	10.0761	10.7442			AL133467.4	-0.805144	4.09346	-3.91442	0.00325991	0.301774	-1.4764
ZNF641	7.29203	7.62444	6.2694	6.97772	7.50215	6.99929	7.80876	7.19465	7.29387	6.59088			SRXN1	1.1346	9.24732	3.91019	0.00328153	0.301774	-1.48199
ZNF639	4.56558	4.36003	4.54654	5.08438	4.76025	4.49121	4.55649	5.21114	5.07205	5.24193			DDX11L2	0.869359	11.4373	3.90266	0.0033204	0.301774	-1.49194
ZNF638	8.14504	8.32714	8.07817	8.21806	8.10771	8.21276	8.21305	8.31093	7.75383	8.07337			PCDHGB4	-1.06278	2.35816	-3.89864	0.00334134	0.301774	-1.49725
ZNF630-AS1	0.322232	0.349413	0.344408	0.372127	0.354021	0.364743	0.354403	1.2816	0.314662	0.295373			SNORA90	0.808678	0.674773	3.89742	0.00334773	0.301774	-1.49886
ZNF630	7.18388	7.18679	7.18756	7.28042	7.2915	7.84194	7.21575	7.55677	7.38088	7.18577			BCL2L1	0.952385	11.5976	3.89522	0.00335926	0.301774	-1.50177
ZNF629	4.49116	4.78296	4.7325	5.46067	3.90047	4.60739	4.92695	4.85649	5.13211	4.82494			LOC107987250	1.48092	7.75323	3.89195	0.00337649	0.301774	-1.50609
ZNF628	7.10092	7.13419	7.26518	7.73477	7.14584	7.12976	7.27515	7.65639	7.69721	7.64955			GTPBP8	-0.608522	10.0588	-3.87878	0.00344684	0.301774	-1.52353
ZNF627	7.09464	6.40118	7.69431	7.05598	6.53992	6.69885	6.47457	7.25397	7.52925	7.2161			WDR45	0.659053	10.7907	3.87211	0.00348309	0.301774	-1.53238
ZNF626	9.14666	9.21707	9.13561	9.24797	9.09463	9.20029	9.19332	9.19974	8.88377	9.43037			TTC39A	0.838669	3.52324	3.87188	0.00348435	0.301774	-1.53269
ZNF625	4.57451	4.58773	4.73081	4.58474	3.97234	4.48973	4.0421	4.4626	4.20272	4.4693			AC026427.1	-0.655362	0.529914	-3.8692	0.00349898	0.301774	-1.53623
ZNF624	5.30272	4.6773	5.10532	5.26051	5.09927	5.26165	5.01111	5.7338	5.70707	6.00755			FASTKD3	-0.702331	7.62672	-3.86897	0.00350028	0.301774	-1.53655
ZNF623	4.95228	5.41302	5.49673	5.25275	5.07904	5.26952	5.20647	5.7186	5.40477	5.77315			TLR8-AS1	0.620492	4.4233	3.86395	0.00352793	0.301774	-1.54321
ZNF622	9.06672	9.10633	9.11827	9.30743	8.98256	9.08711	9.08872	9.34202	9.35768	9.41076			MALRD1	-1.01604	3.349	-3.85684	0.00356749	0.301774	-1.55264
ZNF621	5.13227	5.5513	5.56586	5.43358	5.39138	5.21886	5.42549	5.46544	5.2682	6.3632			TEAD2	-1.08852	1.09394	-3.85445	0.00358092	0.301774	-1.55583
ZNF620	4.15231	4.44759	3.7874	4.66633	4.90121	4.62181	5.17426	4.38484	3.82295	4.7234			KHDRBS2	-1.14421	3.30791	-3.84685	0.00362393	0.301774	-1.56594
ZNF619	5.99365	5.79921	6.06592	5.96943	6.12149	6.07619	5.91941	6.18861	6.07079	6.05775			AL118558.1	0.614918	3.8278	3.84579	0.00362996	0.301774	-1.56734
ZNF618	5.95955	5.81714	6.21396	6.19779	5.10669	6.0256	5.89883	5.80779	6.22259	5.79859			SOX6	1.29483	3.90278	3.8454	0.00363221	0.301774	-1.56787
ZNF615	7.32455	6.99323	7.01368	7.35318	6.9735	7.25872	6.59551	7.47397	7.47725	7.77084			MIR885	0.617201	4.78983	3.83882	0.00366995	0.301774	-1.57662
ZNF614	5.68911	5.84556	5.94444	6.07877	6.04349	6.01643	5.73044	6.13079	5.88743	6.24591			GRID2	0.692956	4.50813	3.83758	0.00367708	0.301774	-1.57827
ZNF613	7.55812	7.15324	7.39393	7.30527	7.07982	7.10565	6.86719	7.37837	7.75499	7.96916			SNAR-D	-0.926297	6.94461	-3.83683	0.00368141	0.301774	-1.57926
ZNF610	3.94439	3.93387	4.07128	3.64846	3.54913	3.4163	3.34307	4.00409	3.25246	3.87325			TLE3	0.972603	7.46128	3.83516	0.00369111	0.301774	-1.58149
ZNF609	5.97444	6.34491	6.11239	6.12967	5.39691	5.62721	5.46601	6.34303	6.84983	5.89181			FKBP7	-0.75149	6.01436	-3.83119	0.00371421	0.301774	-1.58678
ZNF608	3.47612	3.49528	4.38542	4.0863	4.11021	4.21833	3.9612	4.24488	3.83659	4.97873			FAM127C	1.32571	2.30369	3.83112	0.00371466	0.301774	-1.58688
ZNF607	6.66193	6.43684	6.69216	7.00166	6.5039	6.59379	6.31831	7.27002	7.33364	7.21085			HLA-DRA	-0.698575	11.9708	-3.82676	0.00374021	0.301774	-1.59269
ZNF606	5.0778	4.79326	4.62894	4.97559	4.55104	4.7617	4.45405	5.09717	4.86004	5.13113			HNRNPH1	-0.681499	11.8402	-3.82595	0.00374496	0.301774	-1.59377
ZNF605	5.21236	5.34829	4.59135	4.80893	4.7773	5.32774	4.82373	5.30224	5.13518	5.31515			SNAR-G2	-1.01798	6.31874	-3.82436	0.00375438	0.301774	-1.5959
ZNF600	9.11486	9.13357	9.01277	9.13655	8.92788	8.91727	8.74191	9.30296	9.06232	9.19941			CDH26	0.633042	5.24342	3.81293	0.00382252	0.301774	-1.61115
ZNF599	2.70817	1.82741	2.01406	3.15272	1.7114	2.36476	0.199047	1.23243	1.52237	2.14077			FKBP1B	0.86062	7.82896	3.80732	0.00385647	0.301774	-1.61865
ZNF598	10.3817	10.5905	10.7152	11.1482	10.6874	10.9226	10.6601	11.3821	11.0161	11.3576			LOC105373884	-0.722784	0.65631	-3.80729	0.00385664	0.301774	-1.61868
ZNF597	2.18755	3.07331	3.32589	3.36622	2.24111	2.93304	2.45069	3.13644	3.5394	3.6004			FRMPD4	1.52257	1.36134	3.80277	0.00388426	0.301774	-1.62474
ZNF596	3.54716	3.11449	2.80615	3.06395	1.84694	2.52279	1.93705	2.98172	3.05152	2.60047			COA6	-0.632607	9.72304	-3.79876	0.0039089	0.301774	-1.6301
ZNF595	7.30638	7.05827	6.23335	5.76357	6.65243	6.1048	6.78454	6.59736	6.40631	5.82842			GPR27	1.00069	4.43531	3.79637	0.00392364	0.301774	-1.63329
ZNF594	5.27509	5.05312	5.47224	5.55386	5.13151	5.56485	5.66537	6.08276	5.57888	6.06132			DPCD	0.945961	9.63296	3.79347	0.00394163	0.301774	-1.63718
ZNF593	9.24613	8.88159	8.88749	9.78669	9.42938	9.3942	9.55184	9.47069	9.96497	10.5655			AC006557.3	-1.68028	1.77491	-3.79303	0.00394433	0.301774	-1.63776
ZNF592	6.84874	7.0546	6.82657	6.79099	6.56972	6.7607	6.81888	6.66298	7.07773	6.91094			C2orf57	-0.916626	0.806863	-3.79112	0.00395625	0.301774	-1.64032
ZNF589	4.96531	5.0258	4.79983	5.13991	3.91891	3.78218	3.79379	4.79983	5.01614	4.78588			ZFAS1	0.952394	6.51001	3.79112	0.00395628	0.301774	-1.64032
ZNF587B	7.86149	7.97073	8.01543	8.28645	7.81782	7.94189	7.94407	8.27662	8.19258	8.6551			FFAR1	-0.613379	4.8904	-3.78212	0.00401289	0.301774	-1.65238
ZNF587	9.04934	9.55886	9.36465	9.53145	8.90103	9.13076	9.33786	9.45981	9.01541	9.21289			LOC107984176	1.98251	6.2672	3.78023	0.00402488	0.301774	-1.65491
ZNF586	7.34393	7.47232	7.18742	7.32991	7.20456	6.93644	7.07134	7.48427	7.32343	7.1436			MIR4638	-0.627132	0.734943	-3.76731	0.00410789	0.301774	-1.67225
ZNF585B	5.84911	6.0391	6.12007	5.93053	5.51367	5.68824	5.80374	6.30344	6.61199	6.08937			AJ239328.1	1.43054	2.13717	3.76224	0.00414093	0.301774	-1.67906
ZNF585A	6.47924	6.53967	6.6484	6.57944	6.2202	6.2739	6.29103	6.89918	6.89981	6.57817			AC109347.1	-1.06724	3.30262	-3.76193	0.00414296	0.301774	-1.67947
ZNF584	5.35311	5.12396	5.26839	5.402	4.65198	5.16356	4.74325	5.67032	5.797	5.15872			WASF3	1.22374	4.85746	3.75892	0.00416279	0.301774	-1.68353
ZNF583	4.71477	4.18434	4.70575	4.3114	4.21471	4.70767	4.1582	4.56855	4.86465	4.9306			STAP1	-0.953783	5.88689	-3.75017	0.00422079	0.301774	-1.69529
ZNF582	3.10767	2.98296	3.53309	2.55719	3.16041	3.27535	2.20934	3.45771	3.37022	3.28376			PHF7	0.640184	3.71966	3.74674	0.00424378	0.301774	-1.6999
ZNF581	6.78365	6.61586	6.90328	7.35508	6.18374	6.72531	6.887	7.33925	7.49049	7.16573			RN7SKP253	0.915948	2.8594	3.74396	0.0042625	0.301774	-1.70365
ZNF580	8.83664	8.85877	8.89756	9.3682	8.38471	8.54636	8.92432	9.29186	9.24825	9.45709			RIMKLA	-1.1853	1.24501	-3.74073	0.00428436	0.301774	-1.708
ZNF579	9.25872	9.22045	9.53647	9.75287	9.78328	9.75149	9.54059	9.8773	9.83429	9.87462			KRTDAP	1.03069	1.92457	3.73708	0.00430921	0.301774	-1.71291
ZNF578	8.80175	8.44845	8.82961	8.04252	9.1268	8.68697	8.21059	8.68182	9.14246	7.39487			RNU11-5P	-2.04697	4.54599	-3.73603	0.00431641	0.301774	-1.71433
ZNF577	5.13471	5.22627	5.39655	5.85593	5.02468	4.74608	5.12321	5.85869	5.66601	5.21078			IL23A	-0.65609	8.37529	-3.72427	0.00439766	0.301774	-1.73019
ZNF576	6.54765	6.45372	6.31769	6.77632	6.29613	6.53509	6.47799	6.88351	7.01619	7.23753			AC124057.1	-1.03987	3.69342	-3.72373	0.00440143	0.301774	-1.73092
ZNF575	6.95301	6.97437	7.32738	8.07267	7.05805	7.32639	7.00568	8.16289	7.69764	7.57779			BLOC1S2	-0.800781	10.4068	-3.72331	0.00440435	0.301774	-1.73149
ZNF574	8.91789	8.62267	9.05527	8.99904	8.64886	8.70682	8.28408	8.93147	9.17219	8.56972			NIFK	-0.59523	9.21703	-3.72199	0.00441359	0.301774	-1.73327
ZNF573	9.06566	9.44351	9.54162	9.84344	9.3942	9.53942	9.14969	10.2134	9.71991	10.1067			GNA12	1.03572	7.52773	3.72087	0.00442141	0.301774	-1.73477
ZNF572	6.13494	6.15552	6.31211	6.49786	6.5294	6.80796	6.31159	6.53745	6.44449	7.43865			OSBP2	1.03454	8.49608	3.7187	0.00443671	0.301774	-1.73771
ZNF571-AS1	1.61654	0.833153	1.85717	2.39073	1.57522	0.104812	1.90295	2.36274	2.88252	2.24654			ARHGAP44	-1.37888	3.32421	-3.71655	0.00445183	0.301774	-1.74061
ZNF571	5.85092	5.23577	5.91172	5.98222	5.99158	5.66423	4.94841	6.38678	6.00024	6.06962			OR56A4	-1.39392	1.57419	-3.71254	0.00448028	0.301774	-1.74603
ZNF570	4.9707	5.11987	5.07335	4.9796	5.372	5.17115	4.82651	5.40015	5.43597	5.79724			CACNA1A	-0.817149	7.36353	-3.70886	0.00450652	0.301774	-1.751
ZNF57	4.35387	4.37423	4.27905	4.54015	4.02722	4.31261	3.78383	4.99392	4.56432	4.65244			PHC2	0.881058	8.2202	3.70518	0.00453295	0.301774	-1.75598
ZNF569	6.18592	6.1668	6.16436	6.54253	6.81517	6.96054	6.70357	6.84938	6.86464	7.13904			CCNJL	1.31871	7.82078	3.70319	0.00454734	0.301774	-1.75867
ZNF568	1.39123	0.309558	1.27219	1.96124	1.31514	0.782856	0.64236	2.85106	2.28785	2.0537			NLRP6	1.17355	4.75448	3.69758	0.00458807	0.301774	-1.76627
ZNF567	6.89042	6.4406	6.38791	6.6676	7.26179	7.0558	6.86909	7.84003	7.21739	7.83914			AP001180.4	0.992916	2.17328	3.69504	0.00460663	0.301774	-1.7697
ZNF566	4.07201	4.3203	4.05544	4.42207	4.3368	4.34184	3.55208	4.5826	4.07338	5.07302			RILP	0.987669	8.52812	3.69446	0.00461087	0.301774	-1.77049
ZNF565	5.87957	5.91648	5.75091	6.09713	5.85781	5.99918	5.53363	6.29219	6.36656	6.23048			BSX	-0.871885	0.971816	-3.69138	0.00463346	0.301774	-1.77465
ZNF564	7.45099	7.28945	7.42939	7.29619	6.83232	7.2703	7.13635	7.7042	7.80299	7.67839			SRBD1	-0.659148	7.45595	-3.69047	0.00464024	0.301774	-1.77589
ZNF563	5.87672	5.89389	6.08107	5.88033	5.38425	5.61195	5.5748	6.49532	6.57149	6.20072			R3HDM4	0.659583	12.8071	3.68969	0.00464593	0.301774	-1.77694
ZNF562	7.05284	6.92301	6.88083	7.18177	6.8949	7.27422	7.14221	7.19469	7.4083	7.82678			AL136379.1	-1.44485	1.6687	-3.6863	0.00467112	0.301774	-1.78154
ZNF561	7.03487	6.51695	6.65041	6.91635	6.6871	6.92253	6.76717	7.14518	7.02479	7.10019			SMYD4	-0.623901	7.75044	-3.68341	0.00469261	0.301774	-1.78545
ZNF560	0.217506	0.185363	0.217617	0.176365	0.212207	0.257988	0.172873	0.165285	0.172965	0.17227			RRP15	-0.658277	7.05278	-3.67769	0.00473554	0.301774	-1.79321
ZNF559	5.41878	5.39923	5.6759	5.97851	5.10302	4.7911	4.82167	6.14207	6.06784	5.60651			RN7SL832P	-0.971757	0.583487	-3.67722	0.00473908	0.301774	-1.79385
ZNF557	7.68073	7.46124	8.15126	8.54545	7.94013	7.98737	7.5775	8.3755	7.61161	8.63196			MCOLN1	1.14409	6.81577	3.67597	0.00474851	0.301774	-1.79554
ZNF556	0.0973806	2.00257	2.50534	2.589	2.37992	0.525792	0.845943	1.4873	2.07784	2.4098			SFN	1.252	6.2018	3.67583	0.00474959	0.301774	-1.79574
ZNF555	6.84038	6.76415	6.94493	7.14342	6.81386	7.28418	6.52027	7.23103	7.11224	7.43681			PGLYRP3	-0.865881	4.19549	-3.67556	0.00475161	0.301774	-1.7961
ZNF554	0.287087	2.43946	2.0693	1.96007	0.314307	0.568158	0.566627	0.592457	0.292674	1.33127			HBS1L	-0.616935	4.92559	-3.67099	0.00478637	0.301774	-1.80231
ZNF552	5.52949	5.65566	5.58313	5.28709	5.37428	5.10448	5.40183	5.19525	5.32734	5.17997			MIR3941	-0.593121	4.1276	-3.66377	0.00484173	0.301774	-1.81211
ZNF551	6.92483	6.93957	7.21639	7.45221	6.79555	6.79341	6.42674	7.56603	7.5447	7.31317			GSPT1	0.870853	9.64862	3.66227	0.00485331	0.301774	-1.81415
ZNF550	7.95043	8.02279	8.21668	8.57987	8.06986	8.38769	8.09224	8.90887	8.08115	8.98812			DPM2	0.897378	9.88233	3.6515	0.00493733	0.301774	-1.82878
ZNF549	4.97231	4.89304	5.15097	5.24016	4.76345	4.90665	4.53961	5.42162	5.27843	5.37591			LOC107984962	-1.8729	1.55984	-3.64448	0.00499298	0.301774	-1.83834
ZNF548	4.60978	4.46387	4.77886	4.97427	4.43039	4.75752	4.30463	5.28782	5.02592	5.21519			KRTAP5-5	-0.623084	3.55107	-3.63995	0.00502921	0.301774	-1.84451
ZNF546	2.78263	2.47192	2.17707	2.32656	2.16709	2.94056	2.44499	2.87868	1.77682	3.50857			TMEM63B	0.723126	7.81626	3.63372	0.00507953	0.301774	-1.853
ZNF544	5.41638	5.23385	5.79329	6.02718	5.42674	5.11588	4.78031	5.77391	5.96917	5.4662			SLC6A10PB	1.39463	7.88863	3.62762	0.00512924	0.301774	-1.86131
ZNF543	6.28599	6.11478	6.92634	7.03557	6.23134	6.03446	5.96829	6.94666	6.78274	6.96494			THBD	1.25979	10.5806	3.6226	0.00517061	0.301774	-1.86817
ZNF541	4.29856	4.11262	4.38997	4.06445	3.13007	3.80713	4.22125	4.55455	3.80963	4.17651			DOK6	1.47927	2.70292	3.6207	0.00518628	0.301774	-1.87075
ZNF536	0.122703	0.082373	0.0897311	0.13309	0.102882	0.081105	0.108141	0.398924	0.130226	0.132395			MKRN1	1.06998	11.2597	3.62017	0.00519066	0.301774	-1.87147
ZNF534	0.290324	0.26653	0.302425	0.268284	0.306842	0.319603	0.286551	0.273458	1.14265	0.320152			TREM1	2.32161	6.88556	3.61811	0.00520783	0.301774	-1.87429
ZNF532	4.52899	4.65546	4.45405	4.66243	4.62535	4.52996	4.42294	4.81373	4.91065	5.01415			TRAF3IP3	-0.632801	12.3161	-3.61703	0.00521683	0.301774	-1.87576
ZNF530	5.10473	4.98207	4.80508	5.08066	4.8611	4.86306	4.65819	5.19779	5.44889	5.60567			UBA7	-0.84453	8.3629	-3.61621	0.0052237	0.301774	-1.87689
ZNF529	7.16159	6.98159	7.40439	7.75961	7.28598	7.49946	7.0166	8.1929	7.86394	8.03965			ADH1A	-0.777088	2.43846	-3.61209	0.00525819	0.301774	-1.8825
ZNF528	4.30674	4.14328	3.81772	4.67781	4.20836	3.75573	4.15756	5.04664	4.57451	4.53407			LOC105371088	0.830204	6.32026	3.60997	0.00527609	0.301774	-1.88541
ZNF527	5.21606	5.19026	5.463	5.70808	5.42099	5.38089	5.45254	6.13146	5.83892	6.0096			ZER1	0.708622	12.3539	3.6048	0.00531992	0.301774	-1.89247
ZNF525	7.85664	7.84847	8.09681	8.44114	8.10254	8.43691	8.02961	8.78671	8.53594	8.929			SRSF2	-0.601794	11.489	-3.6032	0.00533352	0.301774	-1.89465
ZNF524	9.39457	9.6026	9.39908	9.90361	9.56623	9.57214	9.74266	9.6173	9.78556	9.78455			PAPPA-AS2	1.46896	2.24931	3.59975	0.00536307	0.301774	-1.89937
ZNF521	3.04214	2.21651	3.68915	3.28295	2.17646	0.996066	2.4142	0.116782	3.08864	4.5229			SP140L	-0.63335	7.69864	-3.5957	0.00539795	0.301774	-1.90491
ZNF519	4.36222	4.80561	4.61747	5.4937	4.49858	5.10891	4.4429	5.52839	4.7122	5.00945			ALG10B	-0.659802	6.56875	-3.59522	0.00540211	0.301774	-1.90557
ZNF518B	7.93981	7.78366	8.30925	8.65949	8.20662	8.52465	7.99411	8.74113	8.58962	8.92562			ASTE1	-0.661451	7.07814	-3.59197	0.00543038	0.301774	-1.91002
ZNF518A	7.48894	7.4885	7.23528	7.68954	7.34385	7.79299	7.59171	7.75075	7.43705	8.05088			OR10J5	-1.59274	3.94703	-3.59178	0.00543198	0.301774	-1.91028
ZNF517	3.50763	3.55717	2.72377	3.77776	4.4295	3.81934	3.78171	4.12954	4.2746	2.78201			YJEFN3	-1.36034	1.58693	-3.5908	0.00544053	0.301774	-1.91162
ZNF516	8.82881	9.27174	8.69829	8.51552	8.58725	8.20539	8.96635	8.23989	8.41917	8.12188			CDC34	1.04653	10.7727	3.58898	0.0054564	0.301774	-1.91411
ZNF514	3.40344	3.14932	3.91343	4.21935	2.10213	3.92842	2.24808	4.12281	3.87145	4.23197			TUBA8	0.699523	10.4892	3.58831	0.00546231	0.301774	-1.91503
ZNF513	6.37606	6.50584	6.60667	6.95388	6.11953	6.65272	6.5598	7.01222	6.95753	6.84916			AC079203.2	1.02607	1.46855	3.58493	0.00549196	0.301774	-1.91966
ZNF512B	7.54185	7.62765	7.84123	8.45539	7.43797	7.90217	7.45163	8.5308	8.31711	8.0961			LOC101926915	-1.5805	2.06198	-3.58446	0.00549606	0.301774	-1.9203
ZNF512	7.00521	6.94936	7.05787	7.53704	6.52119	7.1134	6.82156	7.88813	7.75171	7.59015			M1AP	1.25325	1.53643	3.5842	0.00549836	0.301774	-1.92065
ZNF511	8.30764	8.2084	8.32301	8.672	8.3379	8.27982	8.19027	8.61263	8.744	8.78907			GNL3	-0.685054	9.38924	-3.58062	0.00553007	0.301774	-1.92557
ZNF510	0.229487	1.25923	0.979995	1.89318	0.181229	1.46515	0.161976	1.6144	1.66453	2.05281			ITGB1BP1	-0.884819	9.19165	-3.57826	0.00555097	0.301774	-1.92879
ZNF507	4.11066	3.32636	4.25158	4.56057	3.75848	4.24316	2.66516	4.43763	3.38975	4.11292			LOC441455	1.03898	3.00742	3.57774	0.00555566	0.301774	-1.92951
ZNF503	6.15696	6.16436	6.02584	6.32205	5.94079	5.72738	6.33325	5.21464	6.66048	5.54637			C11orf21	-0.618905	8.36094	-3.57344	0.00559412	0.301774	-1.93541
ZNF502	7.10019	6.85195	7.77519	7.77258	7.32606	7.34346	6.50322	8.12106	7.61076	8.11966			LOC105370364	1.16023	1.17958	3.57168	0.00560988	0.301774	-1.93782
ZNF501	1.10961	3.12868	2.73787	3.51583	3.4655	2.5251	2.75274	2.85716	2.76979	4.04322			CA4	1.62628	6.57875	3.57059	0.00561973	0.301774	-1.93932
ZNF497	10.6466	11.2609	10.7574	11.1828	11.1852	11.1522	11.4992	10.9927	10.3364	10.9588			HMBOX1	-0.699931	11.1317	-3.56985	0.00562638	0.301774	-1.94033
ZNF496	9.22894	9.24875	9.31858	9.1944	9.70894	9.45272	9.56905	9.05271	8.86888	9.2719			TSPEAR	2.26619	2.72285	3.5689	0.00563495	0.301774	-1.94163
ZNF493	5.22465	5.2126	5.47886	5.84313	5.58002	4.81353	5.23983	6.46122	5.6721	5.94463			lnc-SHE-1	1.08972	2.65982	3.56814	0.00564187	0.301774	-1.94268
ZNF492	4.25453	3.74418	3.95901	3.99381	3.16512	4.01745	4.14985	4.2743	4.35684	4.66541			FOS	2.11301	11.8462	3.5679	0.00564408	0.301774	-1.94301
ZNF491	2.65076	3.74771	3.03042	2.25248	2.74656	2.10016	2.34708	2.78074	2.98694	2.35442			CHML	-0.684052	7.02102	-3.56489	0.00567136	0.301774	-1.94713
ZNF490	5.1466	5.46368	5.55003	5.60711	5.42075	5.41442	5.05312	5.57266	5.02889	5.94858			LOC105378329	-0.625384	4.1603	-3.55736	0.00574033	0.301774	-1.95747
ZNF488	7.06445	6.8412	6.96943	5.731	6.51861	6.00354	6.21279	6.57373	6.41472	5.36931			MIR6773	-0.858709	3.67717	-3.55647	0.00574862	0.301774	-1.95871
ZNF487	4.30985	3.95036	3.7189	3.71497	3.80053	3.68067	3.08518	3.6128	3.68277	3.60244			LOC105374652	0.707612	2.4299	3.55164	0.00579332	0.301774	-1.96533
ZNF486	6.88083	7.06129	6.91665	6.64183	6.69204	6.63484	6.5158	6.31675	6.51966	6.56398			IHH	-1.82105	2.09935	-3.54849	0.0058228	0.301774	-1.96967
ZNF485	5.42583	5.00909	5.23189	5.41223	4.93886	5.47705	5.159	6.03889	5.9634	5.68539			NLRP9	1.23287	2.23127	3.54767	0.00583041	0.301774	-1.97079
ZNF484	5.95699	6.2475	6.05844	5.83975	5.95241	6.26329	6.17548	6.16015	6.40388	6.48756			FAM168A	0.722898	2.83348	3.54603	0.00584584	0.301774	-1.97305
ZNF483	2.64391	3.47408	3.17439	3.2707	3.86659	3.70459	2.49555	3.54294	2.4794	3.2657			LOC105374673	1.02291	0.791683	3.54576	0.00584833	0.301774	-1.97341
ZNF480	6.66651	6.01973	5.99673	6.56398	5.94818	6.44505	6.25514	6.87752	6.93333	6.76496			TRAPPC12-AS1	-0.703874	1.85503	-3.54394	0.00586554	0.301774	-1.97593
ZNF48	6.91817	6.71623	7.14631	7.36956	7.25104	7.02486	6.50649	7.37985	6.99194	7.71055			PSMA3	-0.621841	10.838	-3.54363	0.00586841	0.301774	-1.97635
ZNF479	4.41047	4.65995	4.08821	4.49439	4.32202	4.3826	4.77035	4.51262	3.77312	4.15756			AP001619.2	0.625612	2.17533	3.54021	0.00590075	0.301774	-1.98105
ZNF473	3.00614	3.50323	3.39363	3.69329	3.2086	3.06906	2.43302	3.64739	3.73859	2.81463			AC010468.2	-1.07489	1.56979	-3.53994	0.00590337	0.301774	-1.98143
ZNF471	4.67205	2.88704	3.65145	2.16876	3.46662	2.25399	3.03141	3.22774	3.51993	3.00671			AC091588.3	2.52633	1.7724	3.5399	0.00590377	0.301774	-1.98149
ZNF470	5.63068	5.10906	5.51	5.56417	5.15424	5.37084	4.83334	5.66652	5.69009	5.11244			ZNF695	0.64391	4.16793	3.53988	0.00590387	0.301774	-1.9815
ZNF469	6.20047	6.01906	6.78123	7.0098	6.23335	6.28392	5.54008	6.27816	7.05873	6.54138			MZF1-AS1	1.05583	2.55424	3.53939	0.00590858	0.301774	-1.98218
ZNF468	6.7723	7.01606	6.93467	6.93271	6.66447	6.94884	6.81121	7.07178	6.73483	7.23315			NECAB3	-0.586284	5.28135	-3.53839	0.00591805	0.301774	-1.98355
ZNF467	13.3565	13.2585	13.3835	13.2533	13.4741	13.165	12.9927	13.0249	13.0129	13.1086			MRC2	0.947536	9.80736	3.53752	0.00592633	0.301774	-1.98475
ZNF462	0.311492	0.361211	0.346658	0.383598	0.363551	0.376243	0.353161	0.301521	0.343942	0.312026			FOXO4	0.649975	7.98855	3.53662	0.00593498	0.301774	-1.986
ZNF461	4.70506	4.78839	4.7705	4.91309	4.22532	4.66421	4.00328	4.93886	5.20012	5.01068			LCN1	-0.993797	4.77671	-3.53633	0.00593772	0.301774	-1.98639
ZNF454	0.119809	0.0966507	0.116412	0.083328	0.148088	0.160865	1.35988	0.122209	0.116104	1.30417			TSHZ3	0.667606	7.52684	3.53549	0.00594576	0.301774	-1.98755
ZNF451	6.2126	5.78954	6.10041	6.37917	6.08134	6.36774	6.15907	6.66465	6.5518	6.92607			EPB41	0.871831	9.13002	3.53481	0.00595229	0.301774	-1.98849
ZNF45	6.16887	5.92532	6.13268	6.41186	5.93303	6.24776	5.77404	6.52555	6.59707	6.70784			FBXO9	0.60557	11.648	3.53069	0.00599187	0.301774	-1.99416
ZNF449	5.50618	5.51548	5.54978	5.94303	5.4728	5.8762	5.48954	6.06171	5.93999	6.28505			OR4C15	-0.922852	4.22936	-3.53062	0.00599255	0.301774	-1.99426
ZNF446	10.8179	10.2769	10.8711	10.2551	10.3398	10.1009	9.78642	10.4427	10.7531	9.76764			HNRNPA0	-0.607506	7.20881	-3.53039	0.00599471	0.301774	-1.99457
ZNF444	9.95965	10.0087	10.3382	10.7004	10.1018	10.2912	9.88113	10.7571	10.4633	10.7273			TMEM100	1.31969	1.50549	3.52866	0.00601142	0.301774	-1.99695
ZNF443	3.04972	3.43189	3.89691	3.90233	3.31321	3.1594	2.84883	3.58096	4.0166	3.18132			ATP1A1-AS1	-0.656049	4.84931	-3.52782	0.00601958	0.301774	-1.99811
ZNF442	4.72679	4.33139	4.89292	4.67307	4.22665	4.34514	3.70425	4.84016	4.67712	4.44956			AP001922.3	1.54187	2.42997	3.5269	0.00602846	0.301774	-1.99937
ZNF441	4.5758	3.84265	4.24832	4.31824	4.20244	4.37123	3.91141	4.62003	4.40618	4.54351			RAD50	-0.66998	7.38821	-3.52384	0.0060583	0.301774	-2.0036
ZNF44	6.89241	6.73556	6.73144	6.87391	6.35965	6.55938	6.46626	7.32343	6.92513	6.76726			SFTPC	1.18489	5.52577	3.52194	0.00607685	0.301774	-2.00622
ZNF439	6.46161	6.22194	6.84186	6.78823	6.21589	6.20436	5.99755	6.91277	7.30341	7.04119			ALOX12	0.86615	7.48578	3.52005	0.0060954	0.301774	-2.00883
ZNF438	9.65177	10.1271	10.0409	9.86567	9.09224	9.6579	10.2074	9.21442	9.24452	8.62542			APOL3	-0.672672	6.11033	-3.51999	0.00609596	0.301774	-2.0089
ZNF436-AS1	6.30304	6.0457	6.29196	6.47632	5.41978	6.30821	5.90866	6.65049	6.66733	6.7147			OR2M2	-0.951456	0.730977	-3.51986	0.00609722	0.301774	-2.00908
ZNF436	5.87327	6.06462	5.81233	5.61158	5.47423	6.00755	5.83576	6.09931	6.56202	6.47559			RN7SKP113	-0.693104	0.714025	-3.51785	0.006117	0.301774	-2.01186
ZNF433	4.23905	4.40486	4.32002	4.24787	4.30918	4.49189	3.33734	4.68878	4.3084	4.35403			CXCL5	0.820415	8.74202	3.51675	0.00612784	0.301774	-2.01337
ZNF432	5.60738	5.19105	5.2367	5.24797	5.01705	5.23537	4.68105	5.46455	5.41314	5.60197			CCDC144A	-0.869381	5.16117	-3.51635	0.00613177	0.301774	-2.01392
ZNF431	3.40177	3.22931	2.83949	3.25834	3.30413	2.9779	4.04798	3.33983	3.7229	3.84006			KLF7	0.664665	6.82316	3.51508	0.00614432	0.301774	-2.01567
ZNF430	6.25378	5.83283	5.58346	5.8029	6.1364	5.98461	5.75903	6.40991	6.6434	6.20372			POR	0.590212	7.72131	3.51422	0.00615285	0.301774	-2.01686
ZNF429	11.2315	11.4048	11.294	11.4962	11.2964	11.6685	11.5697	11.776	11.1617	11.8635			C1orf127	-1.19027	2.95857	-3.51409	0.00615417	0.301774	-2.01704
ZNF428	11.8718	12.0717	12.2151	12.6155	12.3885	12.5919	12.2047	12.6916	12.5081	12.9963			ELF3	0.784683	1.2174	3.51219	0.006173	0.301774	-2.01966
ZNF426	7.38675	7.07222	7.59401	7.38921	7.22145	7.27341	6.89235	7.85454	7.96271	7.92306			JUND	0.614473	7.9833	3.50893	0.00620553	0.301774	-2.02416
ZNF425	5.56697	4.94109	5.01478	5.32257	4.98639	4.72867	4.48462	5.35205	5.62302	5.64097			LOC105373479	0.798967	2.82032	3.50871	0.00620773	0.301774	-2.02446
ZNF423	1.59669	1.62615	1.66171	0.116581	1.59002	1.10646	2.47128	2.9384	0.0887281	1.34984			PRDM11	0.58769	4.43664	3.50833	0.00621158	0.301774	-2.02499
ZNF420	4.86074	4.46276	5.50525	5.25986	4.80901	5.11062	4.62851	5.11868	5.32005	5.08026			MKRN9P	0.960838	9.77305	3.50814	0.00621341	0.301774	-2.02524
ZNF419	4.33078	3.37915	4.38745	4.39823	3.71237	3.44603	3.36058	4.19044	4.65629	4.22635			IL17C	0.934193	4.38279	3.50448	0.00625015	0.301774	-2.03029
ZNF418	11.464	10.7629	11.3762	10.2337	10.611	10.1455	9.77768	10.1112	11.0573	8.56868			CREB5	1.23351	9.97075	3.50431	0.00625195	0.301774	-2.03054
ZNF417	6.88006	6.8685	6.84092	7.01015	6.76507	6.72521	6.64965	7.1429	6.82247	7.15782			HLX	1.17996	6.15831	3.50064	0.00628902	0.301774	-2.03561
ZNF416	6.29706	6.12004	6.27503	6.37617	6.08386	6.23647	5.89235	6.53837	6.70948	6.96839			ZNF788	0.829647	4.24747	3.49962	0.00629939	0.301774	-2.03702
ZNF415	5.70416	4.84232	4.40919	4.77297	4.06149	4.85036	3.97407	4.81184	5.73435	5.36367			BSG	0.891273	11.24	3.49205	0.00637673	0.301774	-2.04747
ZNF414	4.83248	4.79745	4.67443	5.50921	4.63221	4.49459	4.62338	5.24665	5.04116	5.02137			RNF10	0.811401	12.7078	3.48837	0.00641469	0.301774	-2.05256
ZNF410	8.74328	8.79297	8.91407	8.96384	8.59577	8.81485	8.81304	9.01257	8.91668	9.17492			LOC107986861	-0.694248	3.96727	-3.48726	0.00642629	0.301774	-2.0541
ZNF41	4.129	4.48104	4.15086	4.77637	3.57467	4.42825	4.34004	4.50038	4.48239	4.80774			AC005785.1	0.77123	7.13633	3.48694	0.00642959	0.301774	-2.05454
ZNF408	3.9188	3.72955	4.15103	3.6198	3.27252	3.8887	3.77483	3.69931	4.26122	3.90756			CLEC18B	1.21726	7.68299	3.48553	0.0064442	0.301774	-2.05649
ZNF407	5.97904	5.71217	5.72584	5.71084	5.50779	5.59688	5.30851	5.75756	6.39374	5.71661			KRT23	0.808522	10.8742	3.48491	0.00645067	0.301774	-2.05735
ZNF404	4.95319	4.59581	4.81326	5.40252	4.72478	4.45348	3.43587	5.01641	5.02742	5.16152			FAM184A	-0.800024	5.56677	-3.48448	0.0064551	0.301774	-2.05794
ZNF398	9.74753	9.87041	9.88908	9.89915	9.58079	9.64783	9.2468	10.087	9.83562	9.85472			LOC105376738	-0.926099	3.50245	-3.48302	0.00647038	0.301774	-2.05996
ZNF397	7.39677	7.45941	7.41335	7.00708	6.66965	7.20201	7.52357	7.56414	7.85623	7.65702			GNAQ	1.06006	7.4494	3.48087	0.00649292	0.301774	-2.06294
ZNF396	3.58489	3.41946	1.90286	1.67628	1.09225	2.09822	3.57237	2.44511	2.41918	2.82074			HYAL3	0.774232	5.96082	3.47977	0.00650437	0.301774	-2.06445
ZNF395	9.60412	9.66334	9.89005	10.0889	9.44627	9.78273	9.49793	10.2687	10.3037	10.1975			HP09053	-1.41826	2.05969	-3.47966	0.00650557	0.301774	-2.06461
ZNF394	9.8738	9.75863	9.882	9.80218	9.80447	9.70905	9.72392	9.90609	9.82371	9.84504			TMEM123	-0.814814	12.3756	-3.47915	0.00651092	0.301774	-2.06532
ZNF391	1.32029	0.491415	0.103937	2.05682	1.38284	2.06671	0.0891344	1.7638	3.29562	1.40984			FKBP8	0.763944	11.7871	3.47819	0.00652105	0.301774	-2.06665
ZNF385D-AS1	1.70076	0.128285	0.102408	0.139393	0.127546	0.619001	0.151875	0.115796	0.99759	0.106027			MAP7	0.862386	4.23321	3.47777	0.00652547	0.301774	-2.06723
ZNF385D	5.22617	4.69714	5.46717	5.96829	5.83966	4.96393	5.17373	5.02014	3.26898	3.5949			OR7C2	-1.36858	4.27435	-3.4775	0.00652831	0.301774	-2.0676
ZNF385C	1.46533	0.130572	0.690861	1.79013	0.106386	0.112487	1.69433	1.3461	0.403723	0.108241			TPP2	-0.619771	9.46489	-3.47101	0.00659709	0.301774	-2.07658
ZNF385B	0.199694	0.214381	0.192565	0.202932	0.171644	0.165528	0.128232	0.12062	0.129364	0.113539			LOC105370567	0.686948	6.68575	3.47002	0.00660762	0.301774	-2.07795
ZNF385A	10.3598	10.178	10.2304	10.0176	9.7986	9.75469	10.0791	9.57492	10.7369	9.16537			LOC105373476	0.882746	5.80696	3.46959	0.00661226	0.301774	-2.07855
ZNF384	8.33567	8.40174	8.22547	8.56894	7.77713	8.19184	8.12649	8.65499	8.68072	8.17327			MAPRE3	0.774392	3.40234	3.46791	0.00663019	0.301774	-2.08088
ZNF383	5.94717	5.75711	5.98055	6.11064	5.3897	5.82912	5.35689	6.12835	6.32439	6.21711			SCN3A	-1.0659	5.94963	-3.46712	0.00663871	0.301774	-2.08198
ZNF382	4.1876	3.70606	4.3983	4.02254	4.0811	4.11137	3.4207	4.54356	4.54142	4.54732			MIR487A	0.811267	3.70699	3.46524	0.00665894	0.301774	-2.08459
ZNF37A	9.04376	9.00067	8.95142	9.22163	8.67226	9.43109	9.14781	9.72923	8.70899	9.44351			LEO1	-0.624833	7.78224	-3.46371	0.00667545	0.301774	-2.08671
ZNF367	4.61361	4.87223	4.87032	4.68554	4.15768	4.55865	4.71874	4.17303	4.3526	4.89776			PDZD3	1.25296	2.76292	3.46209	0.00669295	0.301774	-2.08895
ZNF366	4.05993	4.52254	4.55519	4.4064	3.49184	4.22256	4.19829	3.82064	4.30765	3.96717			CBR1	-0.609702	7.72919	-3.45987	0.00671702	0.301774	-2.09203
ZNF365	2.66597	2.10174	4.06146	2.51153	1.91177	3.57906	1.27588	3.48987	1.40162	3.18673			MRPL32	-0.596511	10.2731	-3.45533	0.00676646	0.301774	-2.09832
ZNF362	8.43106	8.29775	8.59661	8.70638	8.29118	8.33839	8.13359	8.60188	8.9134	8.51001			DUSP1	1.77788	13.2317	3.45464	0.00677406	0.301774	-2.09928
ZNF358	4.81099	4.74959	4.58936	4.83659	5.04989	4.77506	5.02115	4.52549	5.01982	4.43081			AL157817.1	-1.04612	0.868847	-3.45395	0.00678162	0.301774	-2.10024
ZNF354C	2.61004	3.49114	3.08178	3.78605	3.19889	3.5044	2.72048	3.83083	3.41784	3.65961			AC020913.1	0.595914	4.20786	3.45389	0.00678229	0.301774	-2.10032
ZNF354B	5.41591	5.77711	5.73349	6.07322	5.45585	6.11083	5.693	6.45191	6.04063	6.51557			AC104564.5	0.590596	8.4591	3.45149	0.00680859	0.301774	-2.10364
ZNF354A	6.73757	6.56542	6.58538	6.51371	6.79245	6.30789	6.40584	7.02446	7.38847	6.87828			BEND2	1.40118	3.83371	3.45143	0.00680932	0.301774	-2.10374
ZNF350	8.64886	8.8622	8.3595	8.39602	8.53613	8.81793	9.25209	8.80509	8.42563	9.16865			PCDH18	1.07223	0.733316	3.44577	0.00687198	0.301774	-2.11159
ZNF35	4.67418	4.73481	5.02019	4.73397	4.53488	4.88639	4.42917	4.88793	5.46182	5.67523			CCR8	1.0753	1.06135	3.44332	0.00689925	0.301774	-2.11499
ZNF347	5.62575	5.42771	5.59362	5.60469	4.92016	4.85291	4.76505	5.9581	5.93966	5.21217			CMTR2	-0.614515	7.14944	-3.4423	0.0069107	0.301774	-2.11641
ZNF346	5.57389	5.9777	6.04845	6.43879	5.94623	5.30461	5.62468	6.49266	6.29713	6.34756			AL162591.2	1.0253	3.98422	3.44076	0.00692789	0.301774	-2.11854
ZNF345	6.70621	6.56927	6.747	7.0323	6.63962	6.95043	6.43192	7.34165	7.11302	7.54354			LOC101927293	-1.54974	1.28181	-3.4397	0.0069398	0.301774	-2.12002
ZNF343	5.4262	5.47088	5.42554	5.3683	4.45628	4.81228	4.70093	5.78514	5.81004	5.02606			RF00322	-0.716488	3.97775	-3.43853	0.00695292	0.301774	-2.12164
ZNF34	4.51403	4.5821	5.0194	5.33501	4.39823	4.86458	4.71519	5.20941	4.96316	5.27855			RASA4CP	-0.781603	10.6537	-3.43725	0.00696738	0.301774	-2.12342
ZNF33B	8.102	7.79676	8.0069	8.03554	7.6492	7.64064	7.08438	7.88467	7.24868	7.44535			OR8H3	0.786371	2.10679	3.43674	0.00697309	0.301774	-2.12412
ZNF33A	7.8569	8.08222	7.65421	7.88503	7.87025	8.02881	8.01276	7.90457	7.50783	8.10797			PLK3	0.741052	10.4827	3.43441	0.00699952	0.301774	-2.12737
ZNF337-AS1	4.95074	4.50713	4.31777	5.20049	4.72679	5.02798	4.78227	5.3333	4.87432	5.26615			BVES	0.669977	2.9211	3.43062	0.00704255	0.301774	-2.13263
ZNF337	5.60113	5.46626	5.44664	6.00826	4.98888	5.55404	5.00299	6.18531	5.71552	5.73435			LINC00359	1.52633	1.84914	3.43046	0.00704438	0.301774	-2.13285
ZNF335	7.79655	7.89004	7.85867	8.03232	7.42783	7.90914	7.65708	8.27622	8.1787	8.04479			AC008622.2	0.993284	6.27106	3.42931	0.00705758	0.301774	-2.13446
ZNF334	0.349447	1.38252	0.330541	0.371033	0.525722	0.210333	0.727921	0.222358	0.285501	0.355355			ACOX1	0.695529	9.78238	3.42478	0.00710955	0.301774	-2.14075
ZNF333	9.51754	8.94685	9.84419	8.58484	9.62203	9.0949	8.52296	9.126	9.86079	7.52603			ZC2HC1B	-0.679307	4.76424	-3.42212	0.00714024	0.301774	-2.14445
ZNF331	4.65539	4.34067	4.63698	4.54529	3.79765	4.88963	4.38251	4.65101	4.37983	4.34207			MSRB3	0.921705	5.87663	3.42204	0.00714126	0.301774	-2.14457
ZNF330	7.6037	7.83268	7.60765	8.13118	7.70399	7.97592	8.03508	8.13069	8.07251	8.44675			FERD3L	-1.09163	1.7223	-3.4189	0.0071776	0.301774	-2.14893
ZNF32-AS3	2.96192	2.91618	2.15655	1.24882	2.19772	2.31356	1.97441	1.79929	3.07675	1.60609			C2orf47	-0.612577	8.31229	-3.41888	0.00717791	0.301774	-2.14897
ZNF32-AS2	0.224064	2.22322	1.57902	1.22192	0.451251	0.320573	1.72574	1.65287	1.43274	3.99626			BTLA	-0.802496	8.26642	-3.41859	0.0071813	0.301774	-2.14937
ZNF32-AS1	4.84659	4.97882	4.7514	4.78534	5.01433	4.92542	4.91957	4.82579	4.88169	4.56146			KIAA1257	1.19811	7.04003	3.41688	0.0072012	0.301774	-2.15175
ZNF329	6.18603	6.15834	6.31465	6.33261	6.32813	6.09412	5.5496	6.35819	6.31761	6.20264			AC244517.11	-0.650067	7.43972	-3.41627	0.00720835	0.301774	-2.1526
ZNF326	7.79249	7.58374	7.4946	7.85586	7.62131	7.93478	8.04597	8.16954	8.01908	8.79966			ZRANB2	-0.618282	10.8412	-3.41351	0.00724071	0.301774	-2.15645
ZNF324B	7.30376	7.13438	7.6538	7.7245	7.08866	7.17196	6.85967	7.76843	7.72899	7.56173			FAXDC2	0.782224	10.9024	3.4124	0.00725375	0.301774	-2.15799
ZNF324	8.13857	8.03136	8.11565	8.17047	7.80243	7.8879	7.58521	8.20274	8.20579	8.14006			LINC01173	-1.06126	1.28809	-3.40917	0.00729186	0.301774	-2.16249
ZNF322	7.03031	6.8388	7.13965	6.60021	7.3991	7.16597	6.95967	7.42152	7.67893	6.56415			WRAP53	-0.58669	5.17925	-3.40848	0.00730003	0.301774	-2.16345
ZNF320	6.52663	6.48756	6.49266	6.64901	6.39362	6.66638	6.43609	6.98758	6.72652	6.72151			DEFB1	-0.692596	4.47835	-3.40525	0.00733829	0.301774	-2.16794
ZNF32	5.6808	5.71081	5.9056	6.20929	5.5811	5.91791	5.61093	6.43053	6.30515	6.18181			AC105384.1	-0.685295	5.07061	-3.40433	0.00734924	0.301774	-2.16922
ZNF319	6.9316	6.62227	6.79907	6.90421	6.23633	6.26481	6.08845	6.76443	6.77046	6.32382			MIR1470	0.60026	10.2261	3.40208	0.00737618	0.301774	-2.17236
ZNF318	7.75255	7.67247	8.07204	8.30819	7.70179	7.72366	7.48584	8.27314	8.37857	8.54596			LOC105374542	-0.689256	3.8671	-3.40192	0.0073781	0.301774	-2.17258
ZNF317	8.50784	8.48615	8.61848	8.83621	8.35012	8.51354	8.49694	8.75655	8.97832	8.85538			EPB42	1.74461	11.6292	3.39846	0.00741964	0.301774	-2.17741
ZNF316	7.27446	7.47056	7.34561	7.75347	7.4972	7.5952	7.5635	7.98652	7.86088	7.6293			KAZN	1.6985	1.94613	3.39678	0.0074399	0.301774	-2.17975
ZNF311	0.265847	0.205594	1.83112	1.36953	0.171171	0.934321	0.175216	0.197661	0.232441	0.206348			LOC105374800	0.591612	4.68538	3.39514	0.00745972	0.301774	-2.18203
ZNF304	5.91094	5.7477	6.19409	6.20981	5.6542	5.79687	5.36896	6.32165	6.66746	6.6671			LOC100272217	-0.590096	4.61157	-3.39472	0.00746487	0.301774	-2.18263
ZNF302	6.05059	5.551	5.97614	5.97023	5.67684	6.07466	5.72614	6.64732	6.72516	6.71555			ADCY10P1	-0.685189	4.64183	-3.39402	0.0074733	0.301774	-2.18359
ZNF300P1	0.627963	0.441957	0.38403	0.477918	0.287575	0.362961	0.291921	0.7745	1.59248	1.33846			LOC401261	-0.60667	8.57622	-3.391	0.0075101	0.301774	-2.18781
ZNF300	4.19264	4.04021	3.36333	4.6278	2.23094	2.60675	4.48334	4.03669	4.5082	3.67106			ZDHHC23	-0.616569	6.71819	-3.39074	0.00751319	0.301774	-2.18817
ZNF30	6.01029	5.91543	6.0653	6.23386	5.83175	6.4405	5.61972	6.85099	6.47566	6.77559			LOC105371686	1.12948	1.1156	3.39031	0.00751849	0.301774	-2.18877
ZNF3	7.80403	7.70257	7.86077	8.09167	7.57375	7.66246	7.38707	8.25907	8.24528	8.12725			FBXO7	0.912162	13.8172	3.38996	0.00752281	0.301774	-2.18927
ZNF296	6.25009	6.10754	6.18946	6.08309	5.5885	5.59247	6.05937	6.18071	6.26256	6.29842			LINC01342	-1.23213	6.14786	-3.38951	0.00752829	0.301774	-2.18989
ZNF292	7.54295	7.6985	7.69246	7.63638	8.01355	8.08455	8.16035	8.18164	7.79178	8.41229			SFTPD	0.781523	3.75121	3.3895	0.00752843	0.301774	-2.18991
ZNF287	3.39318	2.86946	4.26652	3.17362	2.99682	3.76721	2.77092	3.6153	4.06079	3.8577			CYP51A1	-0.606136	7.21327	-3.38895	0.0075351	0.301774	-2.19067
ZNF286B	7.26271	7.30309	7.71835	8.09366	7.70817	8.14452	7.26675	8.43045	8.00632	8.71059			G0S2	2.74929	9.82458	3.38861	0.00753926	0.301774	-2.19114
ZNF286A	3.39328	3.93967	4.20998	4.1446	4.31287	4.18811	3.23481	4.27737	4.16967	4.9104			RN7SKP276	1.48266	1.11025	3.38712	0.00755754	0.301774	-2.19322
ZNF285	3.56165	3.22069	3.98819	4.30426	3.41197	3.52795	3.04681	4.40698	4.86921	3.88886			SLC25A25	-0.602447	8.0899	-3.38527	0.0075803	0.301774	-2.19581
ZNF284	2.8588	3.3392	3.5516	3.53193	4.71276	2.34658	3.14247	3.19315	3.21315	3.21824			GORAB	-0.597925	6.02222	-3.38447	0.0075902	0.301774	-2.19693
ZNF283	5.9875	5.89188	5.47088	5.90598	6.02242	6.11417	5.94529	6.50557	6.29096	6.56056			SNORA21B	-0.712891	4.18317	-3.37929	0.00765428	0.301774	-2.20415
ZNF281	9.31067	9.39508	9.07269	8.82391	8.76703	8.63551	8.62382	8.82227	9.09256	8.61183			CDH12	-0.725446	3.61903	-3.37558	0.00770057	0.301774	-2.20933
ZNF280D	7.67498	7.19314	7.34569	7.67412	7.41936	7.67691	7.35144	8.19298	8.10033	8.13327			AC009975.2	-0.896652	0.773632	-3.37135	0.00775383	0.301774	-2.21525
ZNF280C	5.76277	5.1197	5.73842	5.71965	5.41117	5.90612	5.78305	6.13204	6.01868	6.56642			TCF7L2	0.610363	3.82869	3.37057	0.00776358	0.301774	-2.21633
ZNF280A	2.94605	3.14506	3.26156	3.34519	2.58835	3.31436	3.38377	3.7636	3.81305	4.14941			SLC5A4-AS1	0.717417	3.76778	3.36975	0.00777392	0.301774	-2.21748
ZNF28	5.1118	4.63674	4.56661	4.89114	4.72065	4.43485	4.5342	4.96705	4.6697	5.28469			THEG	0.947106	5.5072	3.36891	0.00778458	0.301774	-2.21865
ZNF277	8.48765	8.24762	8.42343	8.86173	8.54971	8.75035	8.70015	8.82181	8.80816	8.99238			AC013762.1	-1.03953	0.723651	-3.36393	0.00784792	0.301774	-2.22562
ZNF276	8.17544	8.21069	8.2785	8.33301	7.8664	8.11227	7.50387	8.75478	8.43772	8.14485			PRSS27	0.700243	2.71351	3.36347	0.0078538	0.301774	-2.22626
ZNF275	4.53552	4.43852	4.72836	4.97971	4.41559	4.24214	4.19192	4.81601	5.03928	5.25124			PCP4	0.966726	4.95142	3.35975	0.00790147	0.301774	-2.23146
ZNF274	6.43233	6.40283	6.17827	6.42839	5.83513	5.81847	5.70254	6.47969	6.32312	5.59214			LOC105370149	0.657728	3.40073	3.35784	0.00792602	0.301774	-2.23413
ZNF273	7.53952	7.83194	7.65535	7.65066	7.51967	7.93889	8.22725	7.70207	7.16145	7.67454			LOC105373016	1.07617	2.08925	3.3565	0.00794334	0.301774	-2.23601
ZNF271P	5.07507	5.22223	5.19968	5.33906	5.16122	5.52033	5.44101	5.4463	5.29316	5.40083			TFDP3	0.789779	3.8093	3.35584	0.00795197	0.301774	-2.23694
ZNF268	3.71293	3.75245	3.20277	3.85593	3.56713	3.97628	3.45892	3.74959	4.02366	4.40412			RGMB	-0.773641	4.41132	-3.35512	0.00796121	0.301774	-2.23794
ZNF267	9.80102	10.0113	9.32909	9.62909	9.4996	9.66114	9.85886	9.49897	9.11697	9.03419			PPA1	-0.681667	9.27612	-3.35427	0.00797221	0.301774	-2.23912
ZNF266	8.45364	8.29657	8.0697	8.1593	8.10121	8.45847	8.42425	8.98747	8.81793	8.72117			PRG3	0.616555	3.74637	3.35014	0.00802607	0.301774	-2.24491
ZNF264	9.34796	9.59062	9.97235	9.94178	9.92793	9.8226	9.34956	10.0615	9.76545	10.2511			MIR8080	0.896583	1.08786	3.34953	0.00803397	0.301774	-2.24576
ZNF263	4.57356	4.75333	4.79808	5.06601	4.21698	4.59615	4.41054	5.06629	5.04711	4.96142			PLD1	0.784141	3.82406	3.34788	0.00805564	0.301774	-2.24807
ZNF260	7.96894	7.73637	7.94652	8.20746	8.21077	8.24244	7.92143	8.79202	8.43878	8.98826			FAM151A	-0.842513	2.33871	-3.34681	0.00806966	0.301774	-2.24957
ZNF26	6.58689	6.5169	6.60202	7.19926	6.46759	6.7731	6.58808	7.18584	6.94131	7.3063			PLET1	-0.765462	1.82522	-3.34673	0.00807069	0.301774	-2.24968
ZNF257	9.68082	9.81174	9.58253	9.77963	9.75287	9.91834	9.92273	10.0298	9.51106	10.1081			NAPEPLD	-0.65616	7.72929	-3.34615	0.00807833	0.301774	-2.25049
ZNF256	7.35012	7.15856	7.52454	7.86229	7.55857	7.26492	7.02457	7.80299	7.82124	8.24434			AC107021.2	-0.636735	3.89371	-3.3451	0.00809222	0.301774	-2.25197
ZNF254	5.26733	5.43594	5.2951	5.42172	5.08722	5.36418	5.15608	5.36273	5.22489	5.58134			UFL1	-0.785392	9.14522	-3.34362	0.00811168	0.301774	-2.25404
ZNF253	4.96804	4.88193	4.87417	4.87789	4.86844	5.07453	4.77225	5.12845	5.44919	5.79641			KLHL31	-1.43522	1.268	-3.33906	0.00817225	0.301774	-2.26043
ZNF252P-AS1	3.73375	4.42904	4.14622	3.32067	3.2466	4.0786	4.35607	4.57129	4.97763	4.63256			PTGES2	-0.590024	5.53579	-3.33867	0.00817736	0.301774	-2.26097
ZNF252P	8.45262	8.46103	8.57898	8.48745	8.37395	8.69917	8.48409	8.95618	8.70084	8.99353			CD207	-1.46929	0.85226	-3.33825	0.00818305	0.301774	-2.26157
ZNF251	5.14384	4.97464	5.07556	5.53142	4.97486	4.99082	4.80527	5.62815	4.95481	5.66723			AC006435.1	0.613444	2.32251	3.33529	0.00822256	0.301774	-2.26571
ZNF250	6.51483	5.94989	6.41554	6.31309	6.26536	6.15967	5.82622	6.47073	6.83316	6.60973			CGREF1	1.49345	9.1578	3.33502	0.00822615	0.301774	-2.26608
ZNF25	6.51226	6.18445	6.26783	6.58664	6.37143	6.64878	6.47668	6.98028	6.6482	6.97778			OR2M7	-1.99103	6.76462	-3.33323	0.00825015	0.301774	-2.26859
ZNF248	4.66855	5.06611	4.71329	5.13117	4.2869	4.50081	4.18907	5.44138	5.23334	5.19801			SOCS3	1.35373	8.63667	3.33162	0.00827188	0.301774	-2.27085
ZNF24	10.0692	10.1774	10.2469	10.2937	9.88259	10.2559	10.0501	10.7361	10.3752	10.3763			BX927168.2	-0.815583	12.1397	-3.32658	0.00834013	0.301774	-2.27792
ZNF239	5.79463	5.89312	6.18329	6.44812	5.2495	6.31095	5.74974	6.81439	6.73384	6.12835			SYP-AS1	-0.594676	4.94573	-3.32634	0.00834339	0.301774	-2.27826
ZNF236	6.16499	6.53619	6.57478	6.64413	6.03098	6.60524	6.35292	6.78997	6.65657	7.10849			TMCC3	0.803803	9.32013	3.32603	0.00834764	0.301774	-2.27869
ZNF235	5.89982	5.63003	5.96202	6.10458	5.65991	5.95167	5.33435	6.46322	6.51196	6.41885			LRRC75A	0.601283	8.4609	3.32465	0.00836643	0.301774	-2.28063
ZNF234	8.70144	9.00127	8.78907	9.26768	8.76423	8.8788	8.78944	9.36081	8.9365	9.62646			CLDN22	1.157	1.77375	3.3232	0.00838618	0.301774	-2.28266
ZNF233	1.79162	0.0907246	1.05397	1.76192	0.837105	0.144738	1.45986	1.12438	2.38397	1.94431			HSF5	-0.748252	4.97108	-3.32305	0.00838833	0.301774	-2.28288
ZNF232	5.60513	5.59315	6.01179	6.13315	5.30388	5.66626	5.15974	6.45792	6.15729	6.20797			MAGEA9	0.687364	0.719945	3.32287	0.00839074	0.301774	-2.28312
ZNF230	5.14942	5.42987	4.90095	4.90368	4.77517	4.68136	4.96202	5.15836	5.21581	4.90903			OR2W1	-1.59069	1.39372	-3.3212	0.00841371	0.301774	-2.28548
ZNF23	6.37836	5.9944	6.16131	6.60048	6.47203	6.15417	5.81188	6.47318	6.62768	6.22239			MBP	1.45053	2.88587	3.31851	0.00845066	0.301774	-2.28925
ZNF229	0.387406	0.495117	0.453293	0.57626	0.42542	0.396288	0.39168	0.369227	0.481641	0.402824			AL008718.3	1.08436	2.63857	3.31283	0.00852933	0.301774	-2.29722
ZNF227	5.78934	5.41989	5.70671	5.25102	5.11957	5.61823	5.12765	6.14968	6.25577	6.28986			ZNF750	-1.18303	1.20467	-3.31278	0.00852997	0.301774	-2.29728
ZNF226	8.20119	7.95887	8.20367	8.83994	8.62605	8.43521	8.22102	8.49043	8.32903	8.95649			HCG4B	-1.05129	2.96894	-3.31259	0.0085327	0.301774	-2.29756
ZNF225	4.84754	4.58195	4.36067	4.91123	3.97549	4.62813	3.96631	4.99727	4.56855	4.88612			MIR4746	-1.0853	1.07199	-3.31245	0.00853466	0.301774	-2.29776
ZNF224	7.01644	7.13737	6.91702	7.32244	6.92867	7.27017	7.14518	7.56899	7.42603	7.46032			RPF2	-0.638851	7.4894	-3.31094	0.00855563	0.301774	-2.29987
ZNF223	6.77499	6.61261	6.27303	6.42941	6.17459	6.16131	6.27613	6.74692	6.72545	6.46964			MIR500B	0.920146	1.0905	3.30888	0.00858449	0.301774	-2.30276
ZNF222	4.62962	4.37594	4.55252	4.50842	4.1451	4.0694	4.2743	4.77517	4.47138	4.33561			ITGA2B	1.05066	8.16039	3.30585	0.00862698	0.301774	-2.30701
ZNF221	2.61526	1.68336	2.0195	2.88866	1.07416	1.46944	1.15123	2.35569	1.69387	2.7181			MC2R	-1.69869	2.84366	-3.30538	0.00863373	0.301774	-2.30769
ZNF22	9.1442	8.88253	9.3021	9.43238	9.24758	9.74797	9.04664	10.018	9.76122	10.2707			CCDC51	-0.60444	7.43925	-3.30274	0.00867099	0.301774	-2.31139
ZNF219	6.07881	6.30765	5.95946	6.20494	5.87274	5.93466	5.67435	6.0024	5.75131	5.71108			AC128688.2	-0.840898	3.07129	-3.30186	0.00868343	0.301774	-2.31263
ZNF217	10.4455	10.6212	10.4144	10.3549	10.2211	10.2446	10.2385	10.3452	10.0466	10.1304			PCDHGC4	-2.88577	3.08707	-3.30132	0.00869113	0.301774	-2.31339
ZNF215	4.43433	4.3799	2.53172	2.5944	0.858378	2.81469	2.64263	3.07138	4.22903	2.97847			MIR3138	0.756109	4.69383	3.30115	0.00869354	0.301774	-2.31363
ZNF214	0.284418	0.265762	0.25698	0.273368	0.279175	0.474186	0.301781	0.214015	0.214029	0.197715			NOP58	-0.58979	11.5493	-3.29995	0.00871052	0.301774	-2.31531
ZNF213-AS1	3.57052	4.04234	4.08599	4.66488	3.60588	4.07518	3.78989	4.14433	4.07645	4.59539			CLDN6	-0.743761	3.55733	-3.29949	0.00871706	0.301774	-2.31595
ZNF213	6.24013	6.50017	6.44084	6.25896	6.19383	6.13644	6.18963	6.08619	5.99981	6.10784			LOC105371241	1.35775	3.37822	3.29883	0.00872652	0.301774	-2.31688
ZNF212	7.64837	7.58961	7.88284	7.97364	7.33115	7.80179	7.51395	8.14156	8.21165	8.16726			GCH1	-0.602694	7.91672	-3.29852	0.00873091	0.301774	-2.31732
ZNF211	6.36922	6.22044	6.27216	6.17908	5.89526	5.74375	5.56852	6.47403	6.43902	6.02242			ELOVL7	0.997521	7.21741	3.29664	0.00875781	0.301774	-2.31997
ZNF208	4.88258	4.69922	3.96467	4.3542	4.60963	4.75664	4.46533	4.78897	4.37338	4.62098			IDO2	-1.17556	2.52696	-3.29461	0.00878687	0.301774	-2.32282
ZNF207	7.24499	7.39364	7.4487	7.55045	7.33436	7.4098	7.41391	7.71113	7.21768	7.54735			IP6K3	-1.03698	3.54018	-3.29307	0.00880905	0.301774	-2.32499
ZNF205-AS1	3.94596	4.1767	4.09653	4.26997	3.9587	3.794	3.21109	3.35433	4.12294	4.70722			OR4C46	1.60725	2.11614	3.29302	0.00880974	0.301774	-2.32505
ZNF205	5.99002	5.92524	5.24091	5.64797	6.13339	5.68865	5.568	5.68503	5.70643	5.61741			KCNH6	-1.30741	1.20911	-3.29271	0.00881422	0.301774	-2.32549
ZNF202	4.75922	5.07261	4.8889	5.1166	4.2746	4.90477	4.70619	5.13275	5.39772	4.96737			SLC6A8	1.2243	8.08754	3.2905	0.00884613	0.301774	-2.3286
ZNF200	9.3521	9.35033	9.15928	9.09939	9.12847	9.14978	9.26009	9.54371	8.7127	8.82189			AC090227.2	1.55849	1.93528	3.28908	0.00886669	0.301774	-2.3306
ZNF20	6.33753	6.00814	5.75212	5.50871	5.32986	5.31101	5.47507	5.34282	5.68387	5.32155			HCP5B	-0.969912	2.02266	-3.28867	0.00887255	0.301774	-2.33117
ZNF2	4.77923	4.31988	4.64218	4.62506	3.84703	4.31022	3.98474	4.51329	4.7952	4.77489			KLC3	1.13768	8.10703	3.28856	0.0088741	0.301774	-2.33132
ZNF197-AS1	0.21642	0.235956	0.240488	0.236221	0.17071	0.163347	0.152743	0.162803	0.97207	0.187897			MT1E	-0.62204	8.86796	-3.28829	0.00887811	0.301774	-2.33171
ZNF197	4.98037	4.66722	4.70644	4.89336	4.6707	5.01297	4.67323	5.1293	5.23487	5.65874			FURIN	0.691167	6.89504	3.28408	0.00893945	0.301774	-2.33763
ZNF195	8.05645	7.4972	7.95062	8.11283	7.57165	7.95738	7.74643	8.42509	8.12725	8.32036			FOXO3	0.80235	8.26183	3.28383	0.00894296	0.301774	-2.33797
ZNF19	5.02707	4.91877	5.41954	5.62996	5.33667	5.61416	5.37856	5.45724	5.7752	5.61403			IGF2R	0.703444	9.56364	3.2834	0.00894929	0.301774	-2.33858
ZNF189	8.01852	7.97184	8.11117	8.21719	7.93039	8.23363	8.07683	8.23719	8.11865	8.77904			DHRS13	0.69144	9.09395	3.28187	0.00897178	0.301774	-2.34074
ZNF185	9.05049	8.97495	9.27716	8.23116	7.79045	7.66236	8.20065	7.32894	8.35814	7.06583			RBP4	0.671686	3.06158	3.28142	0.00897833	0.301774	-2.34137
ZNF184	6.72291	6.25877	6.71902	6.64431	6.58742	6.63991	6.21706	7.05245	7.03336	7.19798			SNAR-E	-0.725021	7.6247	-3.27472	0.0090773	0.301774	-2.35081
ZNF182	7.20547	7.41791	7.17513	7.37533	7.52618	7.52374	7.31794	7.86743	7.36411	8.04552			CNP	-0.605913	11.6874	-3.27083	0.00913514	0.301774	-2.35628
ZNF181	4.17911	4.86207	4.7366	4.88332	4.36053	5.21217	4.0248	5.17757	5.1491	5.05162			PLAC8	-0.585429	12.0632	-3.27022	0.00914435	0.301774	-2.35715
ZNF180	6.46903	6.32584	6.75831	6.53042	6.22383	6.40808	6.33173	6.92711	6.77565	6.97671			LOC105373003	1.45516	3.57183	3.26893	0.00916363	0.301774	-2.35896
ZNF18	9.01465	8.83305	8.86315	9.07043	8.79076	8.94719	8.72352	9.05633	8.78123	9.01559			LOC105379094	1.32013	1.82865	3.26705	0.00919191	0.301774	-2.36161
ZNF177	5.09686	5.04332	5.59705	5.00784	4.74271	4.24074	4.00032	5.15571	5.04182	4.73528			AL451048.1	-1.52163	2.22487	-3.26546	0.00921577	0.301774	-2.36385
ZNF175	5.69649	5.71035	6.15599	6.32116	5.85672	6.21147	6.14714	6.40344	6.87447	7.1457			AC010542.5	1.27305	5.00516	3.26402	0.00923753	0.301774	-2.36588
ZNF174	4.3368	4.68827	4.37499	4.75148	3.94374	4.01552	3.86445	4.70287	4.66619	4.63291			BSPH1	-2.19346	2.61721	-3.26131	0.00927864	0.301774	-2.3697
ZNF17	7.30992	6.80014	7.33858	7.47919	7.34416	7.16401	6.73002	7.64413	7.70221	7.89459			DEFB123	0.928969	1.94232	3.26085	0.00928556	0.301774	-2.37034
ZNF169	6.71856	6.70451	6.54593	7.09473	6.73279	6.59614	6.56548	6.80915	6.51585	6.86739			OR1A1	-0.959527	0.790039	-3.26084	0.00928567	0.301774	-2.37035
ZNF165	5.2809	4.75114	5.10575	5.3485	4.68883	5.25571	4.53236	5.13637	5.13083	5.2653			LOC107985379	-1.19015	3.86441	-3.26048	0.00929116	0.301774	-2.37086
ZNF160	6.36836	6.39455	6.09465	6.32808	5.91158	6.12636	6.05133	6.14018	5.90155	6.29557			C14orf166	-0.785212	11.5517	-3.25873	0.00931784	0.301774	-2.37333
ZNF16	3.86289	3.94703	4.0847	4.11517	3.75703	3.81349	3.71741	3.98564	4.66912	4.29894			AL355076.2	1.21896	0.998147	3.25738	0.0093384	0.301774	-2.37523
ZNF157	7.65551	7.28104	7.84155	7.60757	9.3337	7.5548	7.13875	6.81014	7.64064	6.73298			WNT7B	-1.37599	1.3016	-3.25627	0.00935549	0.301774	-2.37681
ZNF155	5.10085	4.91017	4.92415	4.93006	4.769	4.80487	4.75795	5.18731	5.16412	5.27028			AMPH	-0.59383	2.53642	-3.25597	0.00936001	0.301774	-2.37722
ZNF154	6.084	5.96269	6.217	6.24292	5.83758	6.03405	5.30102	7.21213	6.54449	6.78464			UGT1A6	-0.865303	5.08262	-3.25537	0.00936918	0.301774	-2.37806
ZNF148	8.68684	9.04542	8.74597	8.62334	8.89033	8.93503	8.88501	9.1436	8.82943	9.03708			LRRC8C	-0.607463	7.55825	-3.25483	0.0093776	0.301774	-2.37884
ZNF146	6.68481	6.49316	6.39362	6.85189	6.68032	6.77512	6.31783	7.14203	7.08761	7.43198			OR52I2	-0.842638	2.56256	-3.2541	0.00938878	0.301774	-2.37986
ZNF143	8.59279	8.67965	8.29913	8.50907	8.52538	8.66454	8.41297	8.58437	8.53342	8.44943			DCAF13	-0.586409	9.20895	-3.25402	0.00939004	0.301774	-2.37998
ZNF142	7.89231	7.67182	7.94157	8.12791	7.9154	7.72222	7.44596	8.33975	8.22822	8.1351			C1orf87	1.5979	1.89651	3.25107	0.00943542	0.301774	-2.38413
ZNF141	8.66665	8.77003	8.60932	8.93087	8.60159	8.9936	8.94031	9.15058	8.50662	9.0588			NR0B2	-1.23536	1.96281	-3.25033	0.00944696	0.301774	-2.38519
ZNF140	2.35833	3.12691	2.77036	3.02361	1.0903	2.16274	1.90591	2.47619	2.72032	3.28402			AC112512.1	0.752779	3.8805	3.24787	0.00948501	0.301774	-2.38865
ZNF14	7.52657	7.32504	7.38343	7.4977	7.54649	7.77643	7.74189	8.07314	7.85501	8.08335			SPTA1	0.775699	5.39079	3.24732	0.00949357	0.301774	-2.38942
ZNF138	5.88889	5.43146	6.23561	6.49332	6.07351	6.43277	5.78048	6.66889	6.40885	6.7292			PCSK6	0.742456	5.2744	3.24591	0.00951553	0.301774	-2.39142
ZNF136	7.51591	7.602	7.63355	7.63617	7.32162	7.5158	7.59227	7.61926	7.69423	7.67531			RF01699	0.955475	3.08176	3.24567	0.00951921	0.301774	-2.39175
ZNF135	2.40621	1.76063	3.53405	3.0627	1.86192	2.21359	1.20659	2.6834	2.57427	2.58396			OR10A2	-1.64117	2.47595	-3.24549	0.00952211	0.301774	-2.39201
ZNF134	6.8884	6.74056	7.16302	7.30671	6.75743	6.59447	6.40293	7.0967	7.05187	7.3143			RF00324	0.906812	1.94277	3.24508	0.0095284	0.301774	-2.39258
ZNF133	7.18199	6.61518	7.15998	7.20147	6.56798	7.06359	6.60062	7.60865	7.51726	7.24241			OR12D3	-1.22648	1.21352	-3.2441	0.00954374	0.301774	-2.39397
ZNF132	4.60143	4.64243	4.49333	4.49623	4.26346	4.62602	4.52576	4.57545	4.25416	4.59241			MIR6843	0.809196	2.65204	3.23702	0.00965515	0.301774	-2.40396
ZNF131	9.73009	9.82018	10.0285	10.1913	10.0094	10.1073	9.92868	10.599	10.0302	10.7979			ITGB3	1.03955	9.87497	3.2362	0.00966812	0.301774	-2.40512
ZNF124	3.4321	3.33137	4.39667	4.37088	3.22759	3.5948	2.66224	3.63905	3.84039	4.6975			BAALC-AS2	0.617	10.0666	3.23568	0.00967634	0.301774	-2.40585
ZNF121	6.35161	6.41862	6.75732	6.74523	6.32626	6.64078	6.56785	6.82366	6.63946	7.12288			LOC101927949	1.32792	4.747	3.23568	0.00967644	0.301774	-2.40586
ZNF12	9.11333	9.15636	9.19474	9.25045	8.95893	9.26039	9.04017	9.38017	9.53145	9.6507			GPR158	-0.961967	2.50479	-3.23484	0.00968971	0.301774	-2.40704
ZNF117	7.44821	7.38453	7.4118	7.65895	7.25073	8.2389	8.95208	7.41242	6.7622	7.00534			PAFAH1B2	0.967326	3.49486	3.23426	0.00969886	0.301774	-2.40786
ZNF114	0.408685	0.389244	0.408246	0.41525	0.402911	0.341115	0.421414	0.48919	0.317961	0.299311			CARS-AS1	1.26175	7.50838	3.23282	0.0097218	0.301774	-2.40989
ZNF112	2.68986	3.41685	2.52917	3.70994	2.82596	3.45489	2.96263	3.97133	4.15842	4.0986			MIR30D	-1.0906	1.05126	-3.23206	0.00973401	0.301774	-2.41097
ZNF107	7.9671	7.9484	7.70887	7.90949	7.5409	7.87772	7.74475	8.39006	8.09118	8.79825			MIR29A	1.70553	2.93173	3.23175	0.00973896	0.301774	-2.41141
ZNF106	10.5254	10.9093	10.5497	10.6254	10.5008	10.3396	10.8544	10.3449	10.7303	10.2171			LOC105377765	-1.24497	1.63051	-3.23162	0.00974104	0.301774	-2.41159
ZNF101	9.62543	9.54259	9.81028	10.6376	10.2464	10.1063	9.78403	10.4855	10.0047	10.1539			HSPE1	-0.605806	12.0039	-3.22953	0.00977446	0.301774	-2.41455
ZNF100	7.428	7.32479	7.33092	7.58834	7.37716	8.05378	7.67215	7.5727	7.50072	8.05994			LAP3	-0.933887	10.1918	-3.22437	0.00985745	0.301774	-2.42183
ZNF10	5.9521	5.78947	5.87306	6.21438	5.96901	6.13146	5.62382	6.62227	6.30053	6.24366			LOC105372005	1.15203	3.87868	3.22362	0.00986961	0.301774	-2.42289
ZMYND8	11.1833	10.7828	11.1554	10.5282	10.6395	10.5005	10.1529	10.5404	11.1237	10.1158			BX088651.4	-0.619377	8.09847	-3.22326	0.00987541	0.301774	-2.4234
ZMYND19	3.70647	3.41784	3.92061	4.68878	4.15311	4.08043	3.98245	4.81534	4.35176	5.90665			UPP2	-1.2308	1.29319	-3.22185	0.00989825	0.301774	-2.42539
ZMYND15	8.54912	8.08183	8.06373	8.12015	8.01442	7.93432	8.19298	7.7609	8.13737	7.38252			GUCD1	0.732802	6.36966	3.22041	0.00992172	0.301774	-2.42743
ZMYND12	5.84604	5.56659	4.73982	5.38028	4.05362	5.37268	4.6989	4.83919	4.73888	4.18302			FAM98A	-0.62839	6.56381	-3.22023	0.00992462	0.301774	-2.42768
ZMYND11	7.48061	7.34178	7.57208	7.65812	7.79566	7.91211	7.51109	7.62965	7.43985	8.35302			CR2	-0.928853	9.17043	-3.21565	0.00999954	0.301774	-2.43417
ZMYND10-AS1	5.24694	5.38327	5.21659	5.35048	5.94361	5.98576	6.25262	5.66071	5.47402	5.31898			AC004884.2	-1.04733	1.48525	-3.21463	0.0100163	0.301774	-2.43561
ZMYND10	5.20178	5.38451	4.80757	4.669	4.51525	5.10726	4.90272	5.3514	4.87684	5.56183			LOC105376541	-1.36994	1.70748	-3.21285	0.0100455	0.301774	-2.43812
ZMYM6NB	8.04849	8.12683	8.14885	8.46912	8.10868	8.40887	8.1204	8.81891	8.47504	8.69769			LOC100131532	-1.26332	3.64782	-3.21234	0.010054	0.301774	-2.43884
ZMYM6	7.15337	6.93588	7.15693	7.4143	6.95312	7.20547	7.05702	7.2805	7.40825	7.41757			LOC105372018	0.72647	1.88991	3.21118	0.0100731	0.301774	-2.44048
ZMYM5	6.38201	5.90594	6.2589	6.35957	6.20926	6.2469	5.78213	6.50544	6.09693	6.72707			LITAF	0.610305	11.8715	3.20878	0.0101129	0.301774	-2.44388
ZMYM4-AS1	0.368699	0.358562	0.374266	0.368459	0.299638	0.26177	0.270768	0.238435	0.524373	0.265534			LRRC8B	-0.602792	7.87268	-3.20854	0.0101168	0.301774	-2.44421
ZMYM4	7.64424	7.62373	7.89792	8.19298	7.6449	7.91547	7.74177	8.13929	8.15901	8.21131			MIR7855	-0.897743	2.11291	-3.20592	0.0101604	0.301774	-2.44792
ZMYM3	5.98576	5.99568	6.2315	6.50934	5.72522	6.25494	6.02522	6.6553	6.60624	6.43523			GAB2	0.948904	10.0015	3.20449	0.0101844	0.301774	-2.44995
ZMYM2	8.12759	8.01671	8.07518	8.0865	7.89453	8.27307	8.11442	8.41139	8.2509	8.61263			LOC101927108	-1.94689	2.6565	-3.20324	0.0102052	0.301774	-2.45171
ZMYM1	6.21461	5.9042	6.45646	6.65169	6.45111	6.63159	5.87702	6.91063	6.8338	6.81801			IFT80	-0.635863	6.36472	-3.2031	0.0102077	0.301774	-2.45192
ZMPSTE24	10.9525	10.8334	10.8399	10.9737	11.0862	11.1974	11.0941	11.0584	10.7036	11.3843			LOC105374480	-1.06845	2.2086	-3.20088	0.0102449	0.301774	-2.45506
ZMIZ2	9.66517	9.70014	9.99935	10.2179	9.49058	10.3167	9.74443	10.738	9.99508	9.87516			LOC105374740	-0.720772	2.84845	-3.19618	0.0103243	0.301774	-2.46172
ZMIZ1	10.3613	10.4332	10.3642	10.2346	10.4259	10.0149	9.89226	10.2341	9.99403	9.85924			ZNF280A	-0.627597	3.37104	-3.19615	0.0103248	0.301774	-2.46176
ZMAT5	7.03842	6.85905	6.80871	7.07222	6.60439	6.61611	6.85088	6.93418	7.36756	7.03866			LOC107984389	-1.01306	1.09298	-3.19597	0.0103278	0.301774	-2.46201
ZMAT4	6.28694	5.68544	4.89413	4.23703	4.04775	5.10461	3.87758	4.81704	5.50132	5.2046			FAM157A	1.49407	7.38412	3.19513	0.010342	0.301774	-2.4632
ZMAT3	5.29913	5.44388	5.80301	5.68925	5.36179	5.2537	4.94566	5.76516	6.229	6.04416			NICN1	-0.603624	8.51395	-3.19511	0.0103424	0.301774	-2.46322
ZMAT2	11.7644	11.8043	11.5071	11.5304	11.6273	11.6414	11.6057	11.6622	11.3529	11.2922			FBXL19	0.898283	9.40445	3.19484	0.010347	0.301774	-2.46361
ZMAT1	7.55017	7.55878	7.51498	8.02256	7.07114	7.52481	7.40941	8.102	7.53873	7.4173			RBM38	1.19322	10.6867	3.19286	0.0103807	0.301774	-2.46641
ZKSCAN7	5.96171	5.4386	6.18841	7.466	6.01788	6.34246	5.49192	6.63452	6.12756	6.85015			TMEM211	-2.03728	3.97812	-3.19084	0.0104152	0.301774	-2.46927
ZKSCAN5	4.00942	4.50836	4.21512	4.2152	3.95547	3.79102	4.73351	4.38741	4.92758	4.84613			CYP26C1	-0.773081	3.93771	-3.18946	0.0104388	0.301774	-2.47123
ZKSCAN4	6.02461	5.69837	5.48013	5.65192	5.59515	5.60346	5.80551	5.54934	6.15417	5.77903			SLC5A1	1.06164	1.69876	3.18771	0.0104689	0.301774	-2.47371
ZKSCAN3	4.5728	4.68741	4.21724	4.86324	4.35681	4.31045	4.07819	4.79702	4.9477	4.72969			MIR8081	0.621001	14.7636	3.18608	0.010497	0.301774	-2.47602
ZKSCAN2	6.12377	6.45367	6.19246	6.57953	6.12124	6.1737	6.26909	6.31095	7.02723	6.793			LOC100507548	-0.613035	3.16516	-3.18581	0.0105017	0.301774	-2.47641
ZKSCAN1	7.36224	7.19965	7.33368	7.41093	7.23357	7.22056	7.0558	7.82148	7.41974	7.69777			AC011442.1	-0.962942	1.88961	-3.18549	0.0105071	0.301774	-2.47685
ZIM3	0.268614	0.214683	0.213455	0.257018	0.179785	0.1324	1.24713	0.194425	0.229914	0.213157			CMTM5	0.83206	9.6053	3.18227	0.0105629	0.301774	-2.48142
ZIM2	3.81849	3.41959	3.84121	2.77195	4.29241	3.63918	3.6527	3.62076	4.10505	3.04017			TMEM198	-1.0488	2.8519	-3.1814	0.010578	0.301774	-2.48265
ZIK1	6.00982	5.86914	6.34498	6.54913	5.86934	5.81177	5.4714	6.53955	6.73024	6.38402			RBMS3	-0.940488	0.595242	-3.18102	0.0105846	0.301774	-2.48318
ZIC5	7.19388	6.4425	7.00144	5.69877	6.75342	5.91933	5.39948	5.89656	7.01776	3.5495			SNAR-I	-0.654947	3.51728	-3.18052	0.0105934	0.301774	-2.4839
ZIC4-AS1	0.130967	0.132654	0.130689	0.135834	0.124899	0.145223	0.151692	0.109569	0.119702	0.111097			ABHD5	0.754813	9.9611	3.1798	0.0106058	0.301774	-2.48491
ZIC4	4.75435	4.38566	4.58649	4.30702	5.04796	4.88296	5.0088	4.72492	4.63249	4.27485			SNAR-C4	-0.70347	7.609	-3.17962	0.010609	0.301774	-2.48517
ZIC3	0.0953876	0.12416	0.129186	0.104955	0.0965976	0.113319	0.0781307	0.505922	0.0975967	0.10421			GUK1	0.653158	14.621	3.17959	0.0106096	0.301774	-2.48522
ZIC2	0.244364	0.29387	2.49705	0.274695	0.302966	0.321627	0.297894	3.94614	0.280081	0.266117			AL360091.1	0.748901	3.61239	3.17439	0.0107006	0.301774	-2.49259
ZIC1	0.611868	0.72331	0.753138	0.840446	0.599893	0.420183	0.558667	0.386524	0.572513	0.35652			PCYT1B	0.724168	4.06232	3.17384	0.0107103	0.301774	-2.49337
ZHX3	5.55508	5.49955	5.68303	6.14435	5.13722	5.6397	5.14589	6.11676	6.50429	6.13356			AC005387.2	-1.19222	1.0697	-3.17324	0.010721	0.301774	-2.49422
ZHX2	7.73821	7.74052	8.37706	8.48	7.54936	7.72288	7.47173	8.02543	8.16502	8.19921			BCL2A1	0.854158	10.9091	3.1698	0.0107817	0.301774	-2.4991
ZHX1-C8orf76	7.4746	7.29483	7.32333	7.69362	7.60359	7.60782	7.59695	7.88542	7.71034	8.29563			MIR4251	-0.90978	4.22871	-3.16964	0.0107845	0.301774	-2.49932
ZHX1	7.21254	7.00047	6.7361	7.07285	6.93355	7.29668	7.2167	7.48082	7.43383	7.68581			SAMD5	-1.55446	2.23772	-3.16933	0.0107901	0.301774	-2.49977
ZGRF1	6.05033	5.72689	5.4186	6.00199	5.75697	5.96582	5.76896	6.20442	5.98683	6.50694			RPS27L	-0.697963	11.4508	-3.16258	0.0109106	0.301774	-2.50935
ZGPAT	11.0638	11.1241	11.1296	11.5575	10.8628	11.4082	11.0906	11.8349	11.4201	11.6401			SLC2A12	0.731882	2.15008	3.16013	0.0109546	0.301774	-2.51282
ZGLP1	8.04744	7.94849	7.87619	7.97457	8.25162	8.23	7.8438	7.50387	8.06567	7.28928			AC239809.3	-0.834652	7.94129	-3.15932	0.0109693	0.301774	-2.51397
ZG16B	6.17273	5.98299	5.98431	6.49196	4.97547	6.67397	6.74817	6.15573	7.33024	6.03695			LIG1	-0.596574	9.16838	-3.15592	0.0110308	0.301774	-2.5188
ZG16	0.136259	0.162874	1.81505	2.1046	1.35932	0.967738	0.610204	1.17668	1.50819	1.57088			LOC105370010	-1.04751	0.932767	-3.15198	0.0111025	0.301774	-2.52439
ZFYVE9	1.69446	1.43699	3.33806	3.45144	1.91302	2.498	0.500386	1.1738	2.44535	1.9355			DTX1	-0.804918	5.0915	-3.14841	0.011168	0.301774	-2.52946
ZFYVE28	3.4935	2.89112	2.87049	2.93684	3.21266	3.16411	2.92254	3.06315	2.87498	3.23977			KIAA0020	-0.594238	9.1939	-3.14831	0.0111698	0.301774	-2.5296
ZFYVE27	11.8112	12.0523	11.9795	12.2747	11.8644	12.284	12.1563	12.4646	11.9167	12.5274			IFNA4	-0.605816	5.06555	-3.14715	0.0111912	0.301774	-2.53125
ZFYVE26	8.18838	8.33431	8.45236	8.58821	8.01437	8.2228	8.6693	8.7754	8.74803	8.68088			KATNBL1	0.712372	5.6183	3.14709	0.0111922	0.301774	-2.53133
ZFYVE21	9.79582	9.78104	9.72362	9.79565	9.71898	9.73597	9.56992	9.81677	9.98545	9.81937			AL590490.1	-0.711684	0.641566	-3.14544	0.0112228	0.301774	-2.53368
ZFYVE19	8.86675	8.86135	8.87457	9.03478	8.77574	9.04765	8.72466	9.14043	9.20054	9.32861			IGSF21	0.656155	2.97985	3.14501	0.0112307	0.301774	-2.53429
ZFYVE16	7.97787	7.89278	7.5658	7.65779	7.63443	7.67778	7.93744	7.36127	7.48061	7.26099			DIP2C	-1.08029	3.91255	-3.13251	0.0114644	0.304297	-2.55206
ZFYVE1	8.15352	8.4008	8.35924	8.35209	8.20026	8.18437	8.36081	8.36081	8.38471	8.42991			SLC14A1	1.04405	7.92615	3.13172	0.0114792	0.304297	-2.55318
ZFY	6.00761	5.82771	6.08867	0.126922	5.85919	5.9042	5.6782	6.50201	6.71458	8.17739			FAM53C	0.669233	8.45703	3.13104	0.0114921	0.304297	-2.55414
ZFX	6.27832	6.25753	6.09698	6.51427	6.31969	6.19246	5.81247	6.31159	5.8989	6.46596			XPO6	0.824149	6.87967	3.12752	0.0115589	0.304297	-2.55914
ZFR2	5.22284	4.85773	4.15357	4.42555	3.85067	4.36363	3.9359	4.61355	5.34538	4.32678			C10orf88	-0.597449	7.50256	-3.12648	0.0115787	0.304297	-2.56062
ZFR	8.74104	8.64634	8.81703	8.82049	8.60641	8.72596	8.57735	9.05825	8.96259	9.18542			NCAPG	-1.38214	1.67771	-3.12601	0.0115877	0.304297	-2.5613
ZFPM2	0.385048	0.446486	0.443366	0.515078	0.408087	0.388349	0.382782	0.510945	0.450503	0.40607			CEP290	-0.634521	6.96054	-3.12594	0.0115891	0.304297	-2.56139
ZFPM1	7.90057	7.43288	8.02497	8.13911	7.73891	7.97921	7.6767	8.11725	8.18942	8.40093			PHC3	-0.615679	11.1273	-3.12587	0.0115904	0.304297	-2.5615
ZFPL1	5.96921	5.85747	5.93576	5.92877	5.34798	5.58536	5.79691	5.7979	5.89683	5.52578			TRIB1	0.754188	11.6653	3.12557	0.0115961	0.304297	-2.56192
ZFP92	8.01556	7.93787	8.2961	8.21601	8.63466	8.44845	8.60991	8.15791	7.93009	8.19985			MRPL19	-0.649519	9.54723	-3.12377	0.0116307	0.304297	-2.56449
ZFP91	8.5535	8.32538	8.51988	8.63196	7.89574	8.31806	8.30525	8.93472	9.0582	8.6731			AP001350.1	0.805831	4.70605	3.12177	0.011669	0.304297	-2.56732
ZFP90	8.91642	8.87098	9.28672	9.4237	8.93386	9.38575	8.7714	9.28938	9.39077	9.73172			DHX9	-0.615201	7.40788	-3.12016	0.0117001	0.304297	-2.56962
ZFP82	5.18955	4.66019	5.24013	5.77442	5.25251	5.02184	4.25493	5.85691	5.37521	5.77934			VPREB3	-0.933063	9.93563	-3.11996	0.0117039	0.304297	-2.5699
ZFP69B	5.02498	5.02064	5.18051	5.19026	4.62297	5.04442	4.62347	5.31716	5.00767	4.76723			SELENBP1	1.57162	11.8551	3.11858	0.0117306	0.304297	-2.57187
ZFP69	5.17517	4.82658	4.95811	5.19787	5.06799	4.90446	4.78467	5.37464	5.48875	6.04107			SPTB	1.73203	5.53025	3.11839	0.0117343	0.304297	-2.57214
ZFP64	7.06319	6.64815	7.30272	7.30208	7.12462	7.19427	6.74307	7.66368	7.83712	7.89478			MYCBP2-AS2	-0.744026	5.05404	-3.11829	0.0117362	0.304297	-2.57228
ZFP62	9.4313	9.5766	9.72163	10.1368	9.92816	10.2521	9.88528	10.6295	10.0864	10.78			TMEM88	1.26382	7.9986	3.11798	0.0117421	0.304297	-2.57272
ZFP57	4.17536	4.44408	2.59484	0.172601	1.40444	3.36756	4.17983	0.199797	4.58921	0.615793			LOC105375345	0.632397	2.658	3.11502	0.0117996	0.304297	-2.57693
ZFP41	9.69478	9.1345	9.7822	8.99451	9.83562	9.32136	9.04557	9.38545	9.6682	8.07289			TBL1Y	0.618886	8.38723	3.11197	0.0118591	0.304297	-2.58127
ZFP37	3.25472	2.84244	1.60269	2.63774	3.24288	3.23963	1.62125	2.71094	2.89651	2.0288			DBI	-0.629887	12.5169	-3.11175	0.0118635	0.304297	-2.58159
ZFP36L2	12.4288	12.7602	12.3574	12.3977	12.8223	12.5716	12.3792	12.3767	12.0066	12.314			SNRPA1	-0.589293	7.62624	-3.11026	0.0118925	0.304297	-2.5837
ZFP36L1	14.2231	14.2962	13.9786	13.9967	13.9689	14.1026	14.1474	13.9525	13.144	13.5244			JUNB	0.822398	9.4458	3.10974	0.0119027	0.304297	-2.58444
ZFP36	13.8378	13.6751	12.9547	13.5981	13.8471	13.1585	13.1598	13.4194	12.7165	12.5573			SLC25A39	0.902974	14.251	3.10831	0.0119309	0.304297	-2.58648
ZFP30	7.06957	7.10788	7.53252	7.31218	7.18271	7.602	7.14025	7.70129	7.26564	8.22315			AC087749.1	0.849216	0.777123	3.10796	0.0119377	0.304297	-2.58697
ZFP3	6.68751	6.7362	7.04887	7.22597	6.98266	7.10286	7.05306	7.54428	7.33761	7.62494			RHOV	-0.776488	4.13787	-3.10768	0.0119434	0.304297	-2.58738
ZFP28	0.364096	2.08906	1.8958	2.14926	2.35526	0.613523	0.342116	1.44844	1.68546	1.03659			SMC6	-0.680099	7.97061	-3.10705	0.0119557	0.304297	-2.58827
ZFP2	3.33473	1.90632	3.10969	2.66781	2.53869	2.96016	3.18395	3.62891	3.53059	3.8407			AC011773.4	0.858238	0.963181	3.10578	0.0119809	0.304297	-2.59009
ZFP14	5.33942	5.42233	5.15074	5.12025	4.48602	5.5086	4.30546	5.9398	5.85218	5.51273			LOC101060602	1.80294	1.40762	3.10528	0.0119906	0.304297	-2.59079
ZFP1	5.85298	5.56648	5.84375	6.15719	6.07806	6.17992	5.57353	6.41146	6.24193	6.90328			ITSN1	0.825657	3.8971	3.1042	0.0120121	0.304297	-2.59233
ZFHX4	0.182615	1.99259	0.119791	0.228053	0.921781	0.138692	0.836126	0.171198	0.209425	0.765935			MAF1	0.63227	9.34816	3.10182	0.0120593	0.304297	-2.59572
ZFHX3	6.31569	6.63165	5.81693	6.58846	6.01409	5.67707	6.16607	5.59795	6.87211	5.57905			LOC105375402	1.41111	1.13064	3.09898	0.012116	0.304297	-2.59977
ZFHX2	4.30872	3.96743	4.45155	4.07525	3.39021	3.77155	3.68292	4.49022	3.59939	3.93195			AMPD2	0.717181	8.91085	3.09754	0.0121448	0.304297	-2.60182
ZFC3H1	8.99886	9.18256	9.00828	9.19987	8.69929	9.3749	9.21406	9.56843	9.30855	9.48151			ROPN1L	0.81122	8.69421	3.09442	0.0122075	0.304297	-2.60627
ZFAT-AS1	3.96814	4.0938	3.65804	4.06434	3.68961	4.0151	4.56551	3.49037	3.60964	4.02357			MBNL2	-0.630248	8.99623	-3.09434	0.0122092	0.304297	-2.60639
ZFAT	8.8862	8.71744	9.02442	8.9516	8.84066	8.61765	8.43408	8.53357	8.83248	9.04843			MIR4302	-1.27448	1.35696	-3.09385	0.012219	0.304297	-2.60708
ZFAS1	6.9677	7.39166	7.12211	6.39166	7.05793	6.61586	6.42179	5.90885	5.56772	5.65487			SORL1	0.684536	15.0735	3.09237	0.0122488	0.304297	-2.60918
ZFAND6	10.9252	10.9065	10.6859	10.842	10.7022	10.9128	10.9525	10.896	10.6031	11.2625			AC087277.2	-0.806066	5.04904	-3.09123	0.0122719	0.304297	-2.61081
ZFAND5	11.5105	11.6923	11.5566	11.8763	11.4557	11.4794	11.8537	11.7338	11.7953	11.3062			THOC3	-0.620218	9.34202	-3.09053	0.0122861	0.304297	-2.61181
ZFAND4	5.59795	5.61838	5.71838	5.84089	6.0684	5.60959	5.36724	5.9374	5.52823	5.8768			PRDX4	-0.849512	10.1592	-3.09035	0.0122898	0.304297	-2.61207
ZFAND3	6.93703	7.0505	7.1213	6.89235	6.82437	6.70026	6.83526	6.71113	6.88596	6.3676			LOC100289279	1.47054	4.39344	3.08678	0.0123624	0.304297	-2.61715
ZFAND2B	8.58002	8.57269	8.48076	8.60042	8.53726	8.39354	8.23392	8.62517	8.47537	8.55459			FAM221B	0.794575	3.2409	3.08666	0.0123649	0.304297	-2.61733
ZFAND2A	7.14105	6.92426	6.98581	7.13384	6.81918	6.88518	7.08362	7.05974	6.93754	6.97999			ETAA1	-0.697523	7.27334	-3.08512	0.0123965	0.304297	-2.61953
ZFAND1	7.47435	7.06461	7.25663	7.81287	7.59319	7.78911	7.10979	7.85182	7.69164	8.12019			Z97198.1	1.63464	2.50794	3.0787	0.0125285	0.304297	-2.62867
ZER1	12.4562	12.5988	13.1453	12.2391	13.1015	11.9888	11.9582	12.1111	12.2662	11.6735			RN7SKP97	1.06088	1.57296	3.07858	0.0125309	0.304297	-2.62884
ZEB2	8.90011	9.13383	8.7495	8.98059	8.93661	9.13762	9.22691	8.84222	9.1665	9.31223			AC078795.1	-0.660122	2.07515	-3.07838	0.0125351	0.304297	-2.62913
ZEB1-AS1	0.17462	0.187784	0.77771	0.160251	0.150697	0.144641	0.20912	0.115137	0.109095	0.111248			CENPI	0.727629	3.58736	3.07714	0.0125607	0.304297	-2.63089
ZEB1	8.54565	8.58604	8.49899	8.6186	8.65821	8.93099	9.00688	9.18902	8.79597	9.24732			KLHDC7B	-0.692852	8.28416	-3.07714	0.0125608	0.304297	-2.63089
ZDHHC9	5.58706	5.20741	5.62737	6.30192	4.69205	5.58551	4.60751	5.56864	6.22369	5.44435			CXCL1	1.38247	9.61614	3.07628	0.0125786	0.304297	-2.63212
ZDHHC8	5.18323	4.69638	5.02661	4.60674	5.40722	4.98787	5.20604	5.30377	5.0479	4.67013			NAT8	0.984418	2.5182	3.07507	0.0126039	0.304297	-2.63385
ZDHHC7	9.16069	9.62484	9.48966	9.67296	8.85621	9.1799	9.58546	9.16776	9.59562	8.71744			AATK	0.992958	10.0063	3.07503	0.0126046	0.304297	-2.6339
ZDHHC6	7.0064	6.91902	6.76407	7.0374	6.52644	6.99541	6.68877	7.23658	7.18975	7.09075			FAM73A	-0.620477	6.73416	-3.07146	0.0126792	0.304297	-2.639
ZDHHC5	11.1685	10.4101	10.9164	9.97889	9.98496	9.79231	9.52019	9.8147	10.7354	9.35169			GLUL	0.765138	10.7666	3.07086	0.0126917	0.304297	-2.63985
ZDHHC4	10.1742	9.83526	10.3763	10.6617	10.0959	10.3432	10.1146	10.5356	10.9748	11.0745			CFAP61	1.04638	1.33893	3.07003	0.0127092	0.304297	-2.64103
ZDHHC3	7.98711	8.01589	7.91647	8.22787	7.89309	7.79945	7.77195	8.02845	8.33038	8.08107			GM2A	-0.743561	7.0432	-3.06961	0.012718	0.304297	-2.64163
ZDHHC24	8.03638	7.52638	7.63443	8.13561	7.7607	7.82488	7.74745	8.06092	8.11245	8.87945			IGFBP2	1.03344	6.43021	3.06919	0.0127269	0.304297	-2.64223
ZDHHC23	6.61835	6.19773	6.65027	6.57933	6.00382	7.01947	6.63497	7.02113	6.97617	7.48061			KLK6	-1.12416	1.29163	-3.06865	0.0127382	0.304297	-2.64301
ZDHHC22	2.88899	3.31989	3.95756	2.95603	3.29952	3.04588	3.04871	2.55322	3.10516	3.20084			OR2W3	1.66077	7.41131	3.06835	0.0127445	0.304297	-2.64343
ZDHHC21	4.09568	3.82757	4.18129	4.37212	3.87666	4.20928	3.91565	4.13067	3.83216	5.16916			IGSF3	-0.821283	5.23721	-3.0672	0.0127689	0.304297	-2.64508
ZDHHC20	7.46866	7.6747	7.67778	7.92228	7.60046	7.67791	7.80031	7.78708	7.69875	8.3341			AL606834.1	-0.75462	4.86508	-3.06675	0.0127784	0.304297	-2.64572
ZDHHC2	8.60886	8.71943	8.80789	8.71307	8.83022	8.98006	8.91634	9.12751	9.1679	9.30932			PTGS2	2.1693	8.44715	3.06461	0.0128235	0.304297	-2.64877
ZDHHC19	4.49355	4.1677	4.59297	4.23979	5.4463	4.57958	4.47944	4.5101	4.27244	4.11975			LOC107985002	-1.90567	2.44202	-3.06323	0.012853	0.304297	-2.65075
ZDHHC18	9.11882	9.60452	9.1052	9.0047	8.93147	8.76958	9.47496	8.70105	8.0089	7.58485			TLR6	0.896479	6.77223	3.063	0.0128578	0.304297	-2.65107
ZDHHC17	9.43671	9.4861	9.5151	9.59076	9.24486	9.5619	9.68102	9.63484	9.30034	9.72803			RF02171	-1.40112	1.17454	-3.06199	0.0128793	0.304297	-2.65252
ZDHHC16	7.64973	7.32626	7.53548	7.77044	7.1935	7.58702	7.08345	7.78447	8.16965	7.93962			BEGAIN	-2.01657	5.07678	-3.06049	0.0129113	0.304297	-2.65466
ZDHHC15	0.163506	0.189369	0.631763	0.196412	0.171239	0.111299	0.186393	0.42046	0.178015	0.229478			LDB3	-1.05589	1.05628	-3.0582	0.0129602	0.304297	-2.65792
ZDHHC14	8.67661	8.56778	8.84552	8.53627	8.63215	8.95361	7.78648	8.89617	8.89672	9.29061			CYP2C9	-0.772611	0.796509	-3.05807	0.012963	0.304297	-2.65811
ZDHHC13	7.71587	7.4406	7.38044	7.56205	8.04385	8.05626	7.84371	8.07674	7.96024	7.99983			LINC02207	0.824628	2.83507	3.05719	0.0129819	0.304297	-2.65936
ZDHHC12	7.61851	7.32381	7.22754	7.75241	7.31271	7.20504	7.79271	7.39653	7.53891	7.57758			ARHGEF7-AS1	0.73554	4.11979	3.05658	0.0129948	0.304297	-2.66023
ZDHHC11	1.55322	2.27333	1.81343	2.54693	0.173095	1.62267	0.153937	0.165638	1.28749	2.04987			CDC7	-0.715563	7.66222	-3.05634	0.0130001	0.304297	-2.66058
ZDHHC1	1.51186	1.719	1.82871	2.12343	2.70001	2.23893	1.88075	1.99419	2.61602	2.75328			AC024145.1	0.988968	1.18677	3.05515	0.0130256	0.304297	-2.66227
ZDBF2	5.59926	5.43291	5.49227	5.67425	5.97599	5.97904	6.08189	6.62585	6.27424	6.3541			C4B	1.92729	8.84051	3.05388	0.0130531	0.304297	-2.66409
ZCWPW1	8.8431	8.98929	8.90408	9.19094	8.81357	8.94873	9.07113	9.31535	9.0408	9.28451			SLC25A4	-0.761665	6.25561	-3.05239	0.0130854	0.304297	-2.66622
ZCRB1	6.78308	6.3065	6.41334	6.86488	6.88511	6.913	6.77966	7.1214	6.96137	7.67133			CXCL6	1.27072	3.03954	3.05155	0.0131035	0.304297	-2.66742
ZCCHC9	8.472	8.05464	8.3002	8.43124	8.36194	8.50602	8.78671	8.54661	8.91435	9.11132			LOC107986067	-0.789407	0.583733	-3.05017	0.0131335	0.304297	-2.66939
ZCCHC8	9.66634	9.64362	9.60934	9.87835	9.57615	9.84036	9.52819	10.0825	9.69262	10.1544			GALNT5	1.52261	2.08976	3.04915	0.0131556	0.304297	-2.67085
ZCCHC7	6.99185	6.85979	7.04171	7.45623	6.98325	7.22855	6.89596	7.43329	7.07707	7.88029			PPP4R1	0.662663	6.36774	3.04804	0.0131797	0.304297	-2.67243
ZCCHC6	8.75423	8.96384	8.45375	8.4436	8.12183	8.2961	8.90103	8.4354	8.14504	8.04452			LOC102723727	-0.74	0.553211	-3.04777	0.0131856	0.304297	-2.67282
ZCCHC5	0.130871	0.154168	0.0847587	1.07057	0.133836	0.103699	0.0989873	0.15225	0.179197	0.111807			FUBP1	-0.636777	8.58323	-3.0476	0.0131894	0.304297	-2.67306
ZCCHC4	5.41247	5.44824	7.97018	5.61105	5.61868	5.88285	5.67111	6.4139	5.71691	6.32318			PLCH1	1.32317	1.63955	3.04678	0.0132072	0.304297	-2.67423
ZCCHC3	7.74106	7.69913	7.83548	7.81455	7.42413	7.85884	7.80008	8.17616	8.45086	8.37538			MIR938	1.55634	2.12511	3.04663	0.0132105	0.304297	-2.67444
ZCCHC24	4.87042	5.08237	4.60257	5.12736	3.88082	3.42065	4.91284	4.32043	5.70466	4.31109			HAL	1.08706	6.84226	3.04616	0.0132208	0.304297	-2.67511
ZCCHC2	8.89229	8.98489	8.11482	8.47544	7.99586	8.34011	9.74301	8.91642	7.80975	8.30525			LOC101928370	-0.595592	4.4553	-3.04488	0.0132487	0.304297	-2.67694
ZCCHC18	3.05673	3.68732	3.27403	3.87708	3.3765	3.30662	3.04311	3.5669	2.64079	3.45478			BHLHA15	-1.07288	5.75347	-3.04487	0.013249	0.304297	-2.67696
ZCCHC17	9.53378	9.47393	9.33283	9.79481	9.67223	9.78328	9.42038	9.55842	9.43863	9.9194			ERP29	-0.695412	10.1827	-3.04022	0.0133513	0.305136	-2.6836
ZCCHC16	0.116549	0.15408	0.163742	0.154772	0.105084	0.338219	0.0971458	0.108986	0.125	0.129819			LOC107987463	-0.59474	6.95959	-3.03912	0.0133757	0.305327	-2.68517
ZCCHC14	7.86768	7.8683	8.1235	8.17798	7.75517	8.06082	7.71575	8.53542	8.20086	8.06702			AC011498.3	-1.52852	2.02009	-3.03449	0.0134786	0.30565	-2.69179
ZCCHC13	0.397936	1.212	0.833401	0.401975	0.275013	0.216807	0.258825	0.233424	0.314742	0.264275			RCCD1	-0.702826	6.65275	-3.03382	0.0134935	0.30565	-2.69275
ZCCHC12	0.0966641	2.3188	2.37348	1.47664	0.0883335	1.52034	1.00013	1.30924	1.82766	1.71773			FLCN	0.685939	8.82638	3.03364	0.0134974	0.30565	-2.693
ZCCHC11	8.51688	8.4037	8.60264	8.66749	8.48821	9.04436	8.51001	9.32174	8.68993	9.50842			AC110048.2	-0.659149	0.738504	-3.02865	0.0136093	0.307283	-2.70013
ZCCHC10	8.24988	8.24714	8.26182	8.44467	8.43256	8.74905	8.60293	8.70663	8.48556	9.32654			RDM1	-0.962246	1.64412	-3.02858	0.013611	0.307283	-2.70024
ZC4H2	6.86663	6.88203	7.18199	7.80678	6.9728	7.02343	7.44773	7.5176	7.42185	7.27818			SULT2A1	0.987822	1.77854	3.0268	0.0136511	0.307582	-2.70278
ZC3HC1	7.2109	7.11643	7.08542	7.7148	7.13413	7.27578	7.27163	7.83864	7.91776	7.95131			NDP-AS1	0.676824	0.481322	3.02662	0.0136553	0.307582	-2.70304
ZC3HAV1L	8.3614	8.16464	8.20637	8.37945	9.40411	9.04133	9.12523	8.87054	8.45453	8.67949			C12orf73	-0.63937	6.79906	-3.02459	0.0137012	0.307901	-2.70594
ZC3HAV1	7.47602	7.92561	7.38934	7.70116	7.04134	7.43852	8.60069	7.63593	7.2183	7.39152			AC004147.5	0.699087	8.5437	3.02422	0.0137096	0.307901	-2.70647
ZC3H8	2.46877	2.52734	2.27953	1.47625	1.47195	0.968415	0.122764	2.00192	2.82658	1.89088			RHBDL1	0.6702	11.5223	3.02094	0.0137843	0.307901	-2.71117
ZC3H7B	7.80265	7.85817	7.86782	8.04439	7.99897	7.86981	7.58782	8.0774	8.0551	8.54937			ZNF92	-0.687624	9.21497	-3.02089	0.0137855	0.307901	-2.71124
ZC3H7A	9.45602	9.39373	9.44512	9.88983	9.25819	9.66334	9.69223	9.95184	9.79123	9.94249			DCAF12L2	1.08098	8.9217	3.01992	0.0138076	0.307901	-2.71263
ZC3H6	5.9514	6.05649	5.79451	6.55751	5.85051	5.77252	6.19182	6.19598	5.53022	6.12058			ALDH8A1	0.750002	2.63616	3.01976	0.0138113	0.307901	-2.71286
ZC3H4	9.48386	9.57991	9.63393	9.86619	9.66561	9.54496	9.37093	9.73044	9.8573	9.9563			NPBWR1	-0.682622	4.41992	-3.01856	0.0138386	0.307901	-2.71456
ZC3H3	10.2958	10.3983	10.3468	10.6288	10.2606	10.157	10.2509	10.4081	10.2247	10.2974			MRPL50	-0.612252	8.78905	-3.01764	0.0138598	0.307901	-2.71589
ZC3H18	7.50695	7.70556	7.9007	7.83495	7.5094	7.45988	7.36808	7.9542	7.42362	7.89802			CACNA1S	1.03073	5.04945	3.01675	0.0138801	0.307901	-2.71715
ZC3H15	10.5066	10.2313	10.2277	10.4328	10.5181	10.782	10.5423	10.9507	10.7534	11.2739			CLEC4C	1.04027	4.85843	3.01637	0.013889	0.307901	-2.7177
ZC3H14	7.01697	6.86129	7.13785	7.13247	7.06771	7.1041	6.96797	7.21546	7.1084	7.3799			LOC107985849	-0.812592	0.530795	-3.01387	0.0139465	0.307901	-2.72127
ZC3H13	3.27925	3.73701	3.51286	3.64992	3.19304	3.37037	3.91823	3.71946	3.48154	3.94687			LARP1B	-0.643663	7.77783	-3.01303	0.0139661	0.307901	-2.72248
ZC3H12D	5.22852	5.66514	5.65102	5.90068	5.23267	6.06045	5.60143	6.16855	6.10931	6.76443			SLC5A7	1.21552	0.968573	3.01294	0.0139681	0.307901	-2.72261
ZC3H12C	3.98017	4.21779	3.52188	4.43169	2.98478	4.35955	4.90765	3.41723	3.6637	3.06743			CEBPD	0.797418	12.2613	3.01263	0.0139753	0.307901	-2.72305
ZC3H12B	4.15634	4.07785	4.78007	4.27244	2.88148	3.17914	4.34107	4.07293	4.27946	3.26882			HIPK3	0.602848	7.53538	3.01204	0.0139889	0.307901	-2.72389
ZC3H12A	8.2337	8.18305	8.05147	8.06225	7.86871	8.2801	8.15146	8.45885	8.47381	8.11691			PCDHGB1	0.966108	4.44613	3.01196	0.0139908	0.307901	-2.72401
ZC3H11A	11.2503	11.4903	11.4059	11.5948	11.3511	11.7766	11.6311	11.8881	11.426	11.9895			MIR181B1	-0.974463	1.57548	-3.01194	0.0139913	0.307901	-2.72404
ZC3H10	5.91418	5.98896	5.79884	5.94015	5.92325	6.06765	6.23711	6.26154	6.12275	6.34527			ADRA1B	0.837972	0.800684	3.01032	0.0140288	0.30799	-2.72635
ZC2HC1C	1.78162	1.11578	1.78477	1.45243	1.35547	0.707287	0.654309	2.10563	1.60101	1.43524			MIR30E	0.877029	0.980151	3.00953	0.0140472	0.30799	-2.72749
ZC2HC1B	4.76616	4.19472	4.16853	4.3085	4.68502	5.23183	5.53437	5.27513	4.60257	4.87556			TREML1	0.94318	9.08685	3.00823	0.0140776	0.3082	-2.72935
ZC2HC1A	8.27307	8.06906	7.93775	8.52277	8.04375	8.29693	8.37586	8.14949	7.54345	7.85618			GOLT1B	-0.722779	7.04206	-3.00659	0.0141158	0.308502	-2.73169
ZBTB9	5.07146	5.19888	4.86644	5.25283	4.64328	4.99032	4.47336	5.27855	5.20302	5.06731			ESF1	-0.587063	7.20734	-3.0056	0.0141389	0.308502	-2.73311
ZBTB8OS	1.54701	2.35212	0.971919	2.74041	1.78156	1.47049	2.11251	3.97249	1.37295	1.95336			TAL1	0.744435	6.17247	3.00531	0.0141458	0.308502	-2.73352
ZBTB8B	0.153898	0.135453	0.109099	0.144922	4.91157	2.05423	0.158708	0.118415	0.11178	0.110141			LOC105374965	1.04458	3.84412	3.00429	0.0141696	0.308502	-2.73498
ZBTB8A	4.35949	3.76415	4.08065	3.52933	5.32202	4.75448	4.12718	4.25032	4.61479	3.55397			C12orf29	-0.592591	7.06811	-3.00404	0.0141755	0.308502	-2.73534
ZBTB7C	4.19088	4.02012	3.65416	3.98576	4.74461	4.40519	4.44807	4.5377	4.49561	4.06581			BMP8A	-1.24837	1.07999	-3.00337	0.0141913	0.308502	-2.7363
ZBTB7B	7.80163	7.95738	7.77004	7.97018	7.83626	7.85473	7.28625	7.48602	7.58584	6.96508			MIR646	-0.646306	3.26755	-3.00299	0.0142001	0.308502	-2.73684
ZBTB7A	6.15103	6.40885	6.28114	6.47929	6.40235	6.10129	6.13242	6.18404	6.76888	6.5761			CFAP69	0.701809	0.848849	3.00135	0.0142387	0.308992	-2.73918
ZBTB6	3.95386	4.19816	3.87413	3.3278	3.98687	4.12444	4.38875	3.91599	4.12542	4.62768			CPD	0.750029	8.0427	3.00035	0.0142625	0.309055	-2.74062
ZBTB5	7.75779	7.38838	8.05204	8.13232	7.14851	7.8049	7.30062	8.45639	8.3258	8.25644			MIR3667	-0.790958	2.45863	-2.999	0.0142944	0.309415	-2.74255
ZBTB49	4.88092	5.03496	4.7014	4.95771	4.35449	4.85512	4.4622	5.1467	4.5184	5.0437			KLHL14	-1.39966	5.55669	-2.99877	0.0143	0.309415	-2.74289
ZBTB48	7.02263	7.46918	6.91973	7.53159	7.0149	7.51945	7.37014	7.59099	7.38509	7.40985			SIRPB1	0.591932	8.14925	2.99707	0.0143402	0.31006	-2.74532
ZBTB47	7.58851	7.71739	7.41917	7.68266	7.25193	7.10849	7.16597	6.47021	7.92053	6.2391			LOC107987174	0.67312	6.43316	2.99644	0.0143552	0.310159	-2.74622
ZBTB46-AS1	3.95442	3.14604	3.75918	4.00458	4.04765	3.57997	3.43786	3.09076	3.09204	2.95291			PCDH12	-0.964855	0.859319	-2.9953	0.0143823	0.310518	-2.74785
ZBTB46	4.03266	4.01196	3.74988	3.97262	2.83117	4.18735	3.57813	3.67983	4.31631	3.42704			AC208876.2	-1.59754	1.64972	-2.99484	0.0143932	0.310527	-2.74851
ZBTB45	9.69189	9.53539	9.87753	9.95268	9.61396	9.6992	9.55757	9.93949	10.051	10.1065			LOC105369487	-0.735981	0.479822	-2.99405	0.0144121	0.310709	-2.74964
ZBTB44	8.51643	8.49025	9.02544	8.4145	8.60457	8.37812	8.46243	8.45948	8.46975	8.45289			REG3A	-0.896506	2.32481	-2.99202	0.0144608	0.311251	-2.75255
ZBTB43	6.14743	6.05079	5.84247	5.6971	5.39953	5.67628	5.966	6.23948	6.28517	5.97943			LOC105379263	-0.585539	4.88389	-2.99073	0.0144917	0.311385	-2.7544
ZBTB42	5.44395	5.19467	5.19608	5.73598	4.60905	5.01534	5.25046	5.59162	6.13416	5.19233			FGF23	-0.794333	2.8469	-2.99055	0.014496	0.311385	-2.75465
ZBTB41	5.79921	5.28782	5.32458	5.33982	5.12332	5.70808	5.39894	5.94623	6.06942	6.49276			TMEM35	0.72679	1.79294	2.98998	0.0145097	0.311455	-2.75547
ZBTB40-IT1	4.72856	4.86324	4.83523	4.56576	4.62677	4.73535	4.02999	4.41154	4.48558	4.4247			EGR1	1.51114	7.39325	2.98691	0.0145837	0.311789	-2.75986
ZBTB40	9.00097	9.24988	9.45709	9.68455	8.86077	9.48063	9.28208	10.0047	9.79552	9.73495			PDCD5	-0.589085	9.67899	-2.98679	0.0145866	0.311789	-2.76003
ZBTB4	9.14886	9.42118	9.56053	9.85859	9.35624	9.63916	9.23878	10.063	9.41958	9.85886			lnc-TMED3-1	-0.703118	2.54341	-2.98551	0.0146176	0.311789	-2.76187
ZBTB39	4.62109	4.58359	4.92786	4.66928	4.33506	4.64739	4.25106	5.06465	5.19076	4.81697			KAAG1	0.80947	1.38619	2.98482	0.0146343	0.311789	-2.76286
ZBTB38	4.61044	4.28688	4.84319	4.95228	4.75219	5.18517	3.9408	5.02249	4.77544	5.56852			AC073626.1	-0.916691	1.20024	-2.98455	0.0146409	0.311789	-2.76325
ZBTB37	6.18812	6.36788	6.03028	6.20401	5.88427	6.16628	6.41969	6.27522	5.96869	6.67403			REC8	-0.623143	10.6639	-2.98379	0.0146594	0.311797	-2.76434
ZBTB34	9.75557	10.0508	9.69864	9.43516	9.11808	9.2379	9.48772	9.36055	9.30823	8.67103			AC078789.1	0.688331	3.43347	2.97997	0.0147526	0.312597	-2.76981
ZBTB33	7.8679	7.82459	7.92578	7.89145	7.67061	7.99594	7.66479	8.22554	8.34591	8.65217			GGT5	0.680855	5.81011	2.97873	0.0147829	0.312864	-2.77158
ZBTB32	0.667096	0.71264	0.738134	0.838	0.558733	0.447972	0.53946	0.392096	0.523022	0.400756			ENKUR	0.706531	4.7956	2.97754	0.0148122	0.312864	-2.77329
ZBTB3	8.55942	8.40193	8.75554	8.84963	8.43028	8.75554	8.61881	9.01965	8.91926	9.06546			HGC6.3	0.822618	13.1294	2.97499	0.0148748	0.312864	-2.77694
ZBTB25	6.94178	6.77086	7.0204	7.56965	6.82342	7.05946	6.50046	7.95043	7.18432	7.44172			TMC1	-0.867311	0.634688	-2.97442	0.014889	0.312864	-2.77776
ZBTB24	6.52427	5.60392	5.57085	7.38366	6.73349	6.66739	4.48066	6.93983	5.67837	6.51441			RSPH14	0.820431	5.99032	2.97371	0.0149064	0.312864	-2.77877
ZBTB22	10.3557	10.7807	10.6003	10.7179	11.1522	10.9081	11.2776	10.3307	9.70148	10.7551			AC072022.1	1.01955	2.83583	2.97314	0.0149206	0.312864	-2.77959
ZBTB21	7.13305	7.03007	7.11265	7.21888	7.08514	7.56134	6.97472	7.53674	7.3799	7.80552			MYL2	0.616266	3.23819	2.97256	0.014935	0.312864	-2.78043
ZBTB20-AS5	1.58893	0.137289	1.13724	1.17218	1.775	1.09885	0.14478	0.717033	1.47405	2.35514			VSTM4	0.683406	0.90702	2.97137	0.0149644	0.312864	-2.78213
ZBTB20-AS4	1.65273	1.87516	2.34213	1.85926	0.146345	0.159871	2.39084	2.37337	2.47381	1.75553			PHKA1	-1.09912	1.61096	-2.97054	0.0149851	0.312864	-2.78332
ZBTB20-AS3	1.80077	0.745437	0.649829	0.776888	0.40883	0.360897	0.368794	0.325874	0.457927	1.59735			RTN3	0.636376	9.82555	2.97047	0.0149867	0.312864	-2.78341
ZBTB20-AS2	5.73387	6.11438	5.61483	5.82057	5.24773	5.77762	5.72365	6.41751	5.49311	6.2251			EVPLL	0.899747	1.21675	2.96772	0.0150554	0.31298	-2.78737
ZBTB20-AS1	11.2589	11.7411	11.4311	11.5205	11.4283	11.4303	11.9836	11.4463	10.902	11.4117			MIR3153	0.586068	6.99686	2.96763	0.0150575	0.31298	-2.78749
ZBTB20	8.19695	8.34022	8.14567	8.56972	8.31946	8.38812	8.30125	8.9506	8.30788	8.99678			GBP1	-0.973121	8.45147	-2.96527	0.0151167	0.31298	-2.79087
ZBTB18	5.31433	5.6808	5.5075	5.6782	5.10906	5.21382	5.61961	5.56054	4.88879	5.01796			CLEC2L	1.16241	2.48317	2.96527	0.0151167	0.31298	-2.79087
ZBTB17	8.45809	8.49182	8.38573	8.68023	8.60275	8.76581	8.84869	8.93195	8.72389	8.84509			AC080078.1	-1.36554	2.44182	-2.96369	0.0151563	0.313318	-2.79314
ZBTB16	7.95367	7.60782	8.06235	7.80231	7.32504	7.91592	7.39823	7.41247	8.09054	7.73486			AC005746.3	-1.54641	2.86907	-2.96256	0.0151849	0.313691	-2.79477
ZBTB14	7.40317	7.16758	7.55414	7.79249	7.28865	7.93491	7.27302	8.0689	7.93289	7.96224			SLC2A3	0.754212	7.58266	2.96161	0.0152087	0.313841	-2.79612
ZBTB12	2.18151	2.15275	0.291747	1.93048	1.21782	1.75245	1.84572	2.58254	0.984595	2.40908			SNORA25	-0.75453	7.09926	-2.96023	0.0152435	0.313841	-2.79809
ZBTB11	11.9589	12.1068	11.9844	12.0977	12.6207	12.7228	12.6494	12.1598	11.6406	12.3855			ANKRD34A	-1.10041	1.56584	-2.95948	0.0152625	0.313841	-2.79917
ZBTB10	3.96612	4.12521	4.1046	3.7799	3.57021	3.67106	3.78119	3.95912	4.24013	4.58636			TRIM58	1.1585	12.358	2.9582	0.0152951	0.313879	-2.80101
ZBTB1	7.0515	7.11021	7.02257	7.13535	6.91086	7.82293	5.88019	8.16732	6.84515	7.08494			PTPN14	-0.904154	0.598273	-2.95801	0.0152998	0.313879	-2.80128
ZBP1	9.5362	9.28106	8.86665	8.91277	8.76299	9.22163	11.3196	9.73562	8.93004	9.80594			NOV	0.988529	8.15438	2.95684	0.0153297	0.314275	-2.80297
ZBED6CL	7.38276	7.33389	8.42425	8.81161	8.12466	8.45101	8.01491	8.67543	8.46962	8.60124			LOC105373233	-1.41571	1.94984	-2.95583	0.0153554	0.314331	-2.80441
ZBED6	6.40758	7.00666	6.71185	6.51826	6.4535	6.50133	6.56153	6.65767	6.76611	7.0065			AC080011.1	1.03169	1.93147	2.95551	0.0153635	0.314331	-2.80487
ZBED5	10.7179	10.9629	10.8966	11.2443	10.9128	11.4474	11.0597	11.7616	11.2485	11.7263			TGFA	1.47639	1.93457	2.95402	0.0154016	0.31478	-2.80701
ZBED4	6.04031	6.14988	6.39572	6.77251	6.06102	5.85666	5.61723	6.42761	6.89694	6.47423			SCUBE3	0.814285	2.40558	2.95338	0.015418	0.31478	-2.80793
ZBED3-AS1	1.93836	2.11797	1.34479	2.2501	0.983912	0.906546	2.07887	0.910013	1.25067	1.45254			LINC01547	-0.985675	2.47737	-2.94815	0.0155523	0.315642	-2.81542
ZBED3	8.18875	8.02852	8.6335	8.89902	7.99215	8.02952	7.70214	8.48424	9.02016	7.9013			AP001094.2	-0.793464	2.36326	-2.9462	0.0156027	0.315642	-2.81822
ZBED2	4.09929	3.4655	5.41812	4.73337	3.95694	4.44566	3.95669	4.15825	5.04938	5.66395			MDH1	-0.620467	12.1569	-2.94605	0.0156067	0.315642	-2.81844
ZBED1	7.4293	7.54491	7.49657	7.40514	7.12584	6.77869	7.23382	7.40712	7.85391	7.06914			AC135803.1	-0.813565	4.52081	-2.94571	0.0156155	0.315642	-2.81892
ZBBX	0.200598	0.163765	0.137527	0.213531	0.133668	0.134267	0.118553	0.189022	0.222697	0.170137			SCFD1	-0.610378	9.92509	-2.94525	0.0156275	0.315642	-2.81959
ZASP	11.0569	11.0302	11.2727	10.7046	10.8553	10.7461	10.7767	10.4036	10.8645	9.90408			NOTCH1	0.684767	7.0774	2.94513	0.0156305	0.315642	-2.81975
ZAR1L	7.17464	6.44016	7.27562	6.00504	7.26405	7.05586	6.62138	7.22408	7.29707	4.12839			LOC105377928	0.707367	9.02354	2.94172	0.0157192	0.316424	-2.82465
ZAR1	2.9926	2.46283	0.538524	0.198564	1.47969	1.39123	1.09304	2.56217	2.07683	1.18753			TRAF5	-0.72378	9.90297	-2.9414	0.0157275	0.316424	-2.8251
ZAP70	9.23512	9.24149	9.30404	9.77874	9.18568	9.75816	9.03668	10.0562	9.54346	10.377			C16orf96	-0.849951	2.50137	-2.94104	0.015737	0.316424	-2.82562
ZAN	6.48003	6.49374	6.47142	6.51982	7.55759	7.33047	7.66079	7.23636	6.58799	7.11581			ST3GAL4	0.89511	6.2972	2.94078	0.0157439	0.316424	-2.826
ZAK	6.72756	6.81996	6.86106	6.87458	6.86818	6.55893	6.51875	5.94086	6.95833	6.61447			AC010632.1	-0.783174	2.49217	-2.93931	0.0157824	0.316768	-2.82811
ZADH2	8.29052	8.56147	8.63576	8.32378	8.21131	8.41676	8.46344	8.8831	8.65304	9.09909			GGACT	0.761597	3.84385	2.93772	0.015824	0.316785	-2.83039
ZACN	3.88691	3.31727	3.3725	3.88209	2.53019	3.5002	3.46917	3.99622	4.09616	3.59687			GLYATL1	0.632603	0.734398	2.93604	0.0158683	0.316785	-2.8328
Z99758.1	4.85214	3.84347	4.18514	3.35928	4.3711	3.54746	2.67352	3.26175	4.89874	1.35238			SBDS	-0.600804	7.70895	-2.93521	0.0158901	0.316785	-2.83399
Z99755.2	0.305293	0.29114	0.28707	0.303319	0.30746	0.295506	0.325334	0.23675	2.10837	0.234356			TNK2-AS1	-0.648326	3.41839	-2.93239	0.0159648	0.316785	-2.83804
Z99716.1	3.3506	3.07104	4.11635	2.71625	3.46593	3.36793	3.15739	3.40649	3.27012	2.72738			AC007344.1	-1.7849	1.80999	-2.93236	0.0159655	0.316785	-2.83808
Z99289.3	1.07186	1.51328	2.05805	0.212665	0.178223	0.161465	0.760412	0.139127	0.140415	0.768645			TGM2	0.946593	8.52728	2.93081	0.0160066	0.316785	-2.8403
Z99289.2	0.204518	3.5215	0.20552	0.21071	0.21538	0.466918	0.230069	0.557166	0.189223	2.62581			AC007540.1	-1.22466	4.36725	-2.92971	0.0160359	0.316785	-2.84188
Z99289.1	2.05467	0.266748	0.277072	0.296776	2.17363	2.0746	1.17258	2.45243	1.24091	0.243985			TM4SF1	-1.46645	2.88393	-2.92969	0.0160364	0.316785	-2.84191
Z98949.3	0.157061	0.190119	0.195081	0.189083	0.128499	0.134376	0.120639	0.602755	0.139779	0.152398			KIF19	-1.01854	1.16573	-2.92713	0.0161047	0.316785	-2.84558
Z98949.1	10.2559	10.1646	10.2955	10.0305	10.1843	10.0298	10.1301	9.68956	9.79195	9.66611			NOX1	-0.851985	3.02513	-2.92551	0.0161484	0.316785	-2.84792
Z98885.3	1.16079	0.811621	0.806336	2.3499	2.58508	1.61784	1.31726	1.51678	2.22966	0.808411			AC008764.5	-1.40898	1.85432	-2.9255	0.0161485	0.316785	-2.84793
Z98884.2	4.63963	3.2373	3.6377	2.58704	4.1456	3.7931	3.78155	3.87165	4.08262	3.26554			IQCF6	-0.978979	0.811988	-2.92405	0.0161875	0.316785	-2.85001
Z98884.1	3.75714	2.57145	3.40888	3.59541	1.71904	3.24406	2.81984	3.92159	2.51133	3.91062			SAYSD1	-0.594033	7.04624	-2.92366	0.0161979	0.316785	-2.85057
Z98752.4	2.15378	2.10343	2.86449	3.21195	1.27739	3.25927	2.1608	2.91696	2.67767	3.05987			MIR4265	-1.00576	3.97273	-2.92326	0.0162087	0.316785	-2.85115
Z98752.1	1.60979	1.67052	2.67525	2.66	2.90917	3.45368	2.72695	2.35346	3.52896	3.62125			ARHGAP33	-0.640013	4.46547	-2.92256	0.0162276	0.316785	-2.85215
Z98749.1	5.37439	6.54733	6.01643	5.34003	4.52716	5.81284	6.38451	5.08131	5.56337	5.81736			ENGASE	-0.655327	9.88062	-2.92204	0.0162416	0.316785	-2.8529
Z98747.1	2.48769	2.68789	1.92158	6.90601	3.49289	2.46724	2.07723	0.78881	2.4388	0.379861			BAG1	0.866644	14.7562	2.92151	0.0162559	0.316785	-2.85366
Z98259.1	1.68876	0.220357	1.36026	1.18964	2.54563	1.66545	2.14951	1.62793	1.69371	1.71659			MIR654	-1.13128	1.045	-2.91872	0.0163314	0.316785	-2.85766
Z98257.2	8.501	7.95745	8.48697	7.6822	8.54854	8.1031	7.86212	8.16624	8.31741	6.45854			AC106882.1	-0.694338	6.13275	-2.91746	0.0163657	0.316785	-2.85947
Z98200.1	4.07439	4.47016	3.70591	4.03266	3.56485	4.37612	4.09985	3.68474	3.69981	3.68584			TCTE3	-1.00945	2.67591	-2.91675	0.016385	0.316785	-2.86049
Z97986.1	9.74029	9.88374	9.83057	9.91567	10.8355	10.4597	10.5798	10.1212	9.35794	10.3392			AP000431.2	0.716985	0.602929	2.91444	0.0164479	0.316785	-2.8638
Z97832.2	6.26792	6.50949	6.91642	6.68027	5.86278	6.68651	6.32711	7.24958	6.62899	6.89932			IMPA2	0.860935	11.0432	2.91313	0.0164838	0.316785	-2.86568
Z97653.1	2.43524	0.886462	0.194895	2.24688	2.04892	1.38513	2.21553	0.791107	0.146612	1.80469			MRGPRX1	-0.973802	1.06628	-2.91201	0.0165146	0.316785	-2.8673
Z97652.1	1.65681	0.312449	0.308859	0.329136	0.326458	0.825412	0.331867	0.440935	0.279653	0.662495			CBX3	-0.718791	11.6572	-2.91108	0.0165402	0.316785	-2.86864
Z97205.2	0.31221	0.356169	0.34488	0.367831	0.369612	0.360097	0.348921	0.324815	0.376202	0.35828			HID1	-1.00511	5.86935	-2.91054	0.0165551	0.316785	-2.86942
Z97200.1	0.711696	0.850975	1.68528	0.951002	0.640848	0.470432	0.612044	0.405618	0.639081	0.680054			TNS1	1.86471	3.47056	2.91012	0.0165665	0.316785	-2.87001
Z97198.1	3.51096	3.20875	2.72076	3.17125	4.01459	2.37172	2.4676	0.657555	2.78363	0.172613			AL354864.1	0.790157	11.8253	2.90982	0.0165749	0.316785	-2.87045
Z97192.2	5.1491	5.70896	4.35214	4.3388	4.89669	4.80413	5.09911	5.17836	4.19719	5.02163			LOC102724945	0.971726	3.97452	2.90981	0.0165751	0.316785	-2.87046
Z97192.1	4.53579	4.49879	4.37728	3.94028	4.80341	4.98449	4.87347	4.51996	4.26885	4.62003			RTKN2	-0.668508	6.11216	-2.9092	0.0165919	0.316785	-2.87133
Z97056.1	5.41502	5.21606	4.98551	4.90697	5.76684	5.25559	5.52103	5.05297	4.7191	4.82814			AC099482.1	0.772505	10.4618	2.90919	0.0165923	0.316785	-2.87135
Z96074.1	0.219244	0.202084	0.156434	0.20456	0.202277	0.150772	0.21321	0.160782	1.07255	0.133994			FGF21	-1.08745	1.53586	-2.90913	0.0165938	0.316785	-2.87143
Z95624.1	2.65332	3.89999	3.10218	2.84954	3.80875	3.75662	4.25328	3.62323	3.37219	3.05826			ACAT1	-0.65539	8.43332	-2.90869	0.016606	0.316785	-2.87207
Z93930.3	6.02826	5.70667	5.5513	6.00089	6.54708	6.30515	6.03806	6.3493	6.70759	5.90483			MIR5680	1.4858	2.2	2.90751	0.0166385	0.316785	-2.87376
Z92544.2	6.89937	6.3619	6.80418	5.6969	6.27023	5.62646	5.50574	5.74777	6.73939	4.86484			USP12-AS2	0.834742	5.3172	2.90726	0.0166454	0.316785	-2.87412
Z92544.1	3.03942	3.17224	2.02676	2.26855	5.91832	3.12052	2.83383	2.52088	2.55392	2.75393			CIART	-0.823706	1.02452	-2.90647	0.0166674	0.316785	-2.87526
Z85994.1	0.0962683	0.105571	0.107497	0.0893832	0.28605	0.117541	0.0830041	0.0911399	0.0847745	0.0941023			LOC105370122	-0.875077	7.41963	-2.90392	0.0167382	0.316785	-2.87892
Z84468.1	17.5324	17.2951	17.4918	16.6011	16.8799	16.5608	15.9808	16.4842	17.2376	14.554			RTP4	-1.05919	9.67564	-2.90359	0.0167474	0.316785	-2.87939
Z82244.2	1.12936	0.255743	0.236554	2.14185	1.4121	0.629008	0.563382	0.440694	1.01513	0.123901			HSPD1	-0.677286	11.3781	-2.90256	0.016776	0.316785	-2.88087
Z82244.1	4.02411	3.98227	3.97646	4.20306	4.95562	4.63958	4.61137	4.08395	4.3493	3.46385			MIR133A1HG	-1.20153	1.89663	-2.90195	0.0167931	0.316785	-2.88175
Z82243.1	4.39286	4.81982	4.71928	4.25807	3.39608	4.08534	4.65279	4.21512	4.41626	4.50318			AOC2	0.71542	4.03507	2.9016	0.0168029	0.316785	-2.88225
Z82214.1	0.358298	0.115796	0.105182	0.126806	0.110908	0.110579	0.353362	1.03969	0.10018	0.923659			DHRS4-AS1	-0.604044	6.73361	-2.9011	0.0168168	0.316785	-2.88297
Z82202.1	0.379894	1.12743	0.311508	0.356029	2.98556	2.33462	2.22293	1.35942	0.296385	2.20947			SMCO3	1.4637	2.05374	2.89994	0.0168494	0.316785	-2.88464
Z82173.1	1.67862	1.73682	0.24005	0.291104	0.869391	0.893758	0.184651	0.226351	0.283943	0.501267			FKBP2	-0.607477	11.8636	-2.8994	0.0168645	0.316785	-2.88542
Z73495.1	3.35859	3.37734	3.5279	4.07146	2.16344	2.93619	2.69514	2.71769	3.17358	2.90709			OR56A1	-0.655655	0.444022	-2.89899	0.016876	0.316785	-2.88601
Z69720.1	4.01169	3.90756	4.40815	4.72519	3.7755	3.9365	2.87506	4.23801	4.15688	4.37004			RHD	0.712479	3.9021	2.89858	0.0168874	0.316785	-2.88659
Z69706.1	6.40288	6.76852	7.05726	7.42997	6.40751	7.37603	6.58532	7.48528	7.80337	7.24145			HHATL-AS1	0.624997	5.64056	2.89793	0.0169057	0.316785	-2.88752
Z69666.1	1.58966	1.96472	0.47244	1.90009	0.441929	1.01535	0.443739	0.590337	0.354636	0.653212			LOC100130705	-0.71848	3.54737	-2.89667	0.0169413	0.316785	-2.88934
YY2	5.8562	5.87461	5.55366	5.91404	5.7627	5.96516	5.78255	6.54309	6.17201	6.45302			LOC105372491	1.38952	3.05373	2.89527	0.0169807	0.317185	-2.89135
YY1P2	4.88145	4.66226	4.52837	4.91426	5.97523	5.77799	5.6638	5.27872	4.58032	4.80642			CYP4F12	1.02392	4.69917	2.8907	0.0171101	0.318119	-2.89791
YY1AP1	11.2865	11.3581	11.731	11.1862	11.1542	10.9901	11.0095	11.1274	11.2739	10.7247			ZNF252P-AS1	-0.747974	4.14924	-2.88937	0.0171482	0.318119	-2.89983
YY1	11.2279	11.4076	11.1578	11.1138	11.2471	11.4115	11.1862	11.4996	11.1525	11.68			AC022028.2	0.725856	14.4203	2.88778	0.0171935	0.31828	-2.90211
YWHAZ	10.3167	10.4022	10.1926	10.5041	10.6608	10.6334	10.5137	10.0309	9.85443	10.5463			GLT1D1	0.911693	11.0497	2.88667	0.0172254	0.31828	-2.90371
YWHAQ	11.1437	10.7422	11.1308	11.227	11.0036	11.3344	10.8186	11.6477	11.5186	12.089			TOP1P1	-1.29025	2.04004	-2.88512	0.0172698	0.31828	-2.90594
YWHAH	9.66588	9.52866	9.54405	9.58218	9.39686	9.35033	9.42714	9.46051	9.67239	9.45024			LOC107986839	-1.25243	1.30196	-2.88511	0.01727	0.31828	-2.90594
YWHAG	11.2461	11.3187	11.1954	11.464	11.0098	11.4123	11.6257	11.3176	11.4172	12.2853			IGFBP1	0.649066	0.867306	2.88402	0.0173014	0.31828	-2.90752
YWHAEP1	8.73572	8.51299	8.40927	8.443	8.18294	8.4143	8.32811	8.36559	8.8787	8.60117			RGS20	-0.835193	1.0616	-2.88242	0.0173476	0.31828	-2.90982
YWHAE	6.69927	6.55759	6.52119	6.77065	6.65713	6.71317	6.68815	6.25712	6.57227	6.887			SCGB3A1	1.02372	15.3277	2.88178	0.0173659	0.31828	-2.91073
YWHAB	13.0272	13.3081	12.9323	13.1015	13.2015	13.3451	13.3646	13.2409	12.981	13.5096			AC007684.1	-0.830925	3.09292	-2.88093	0.0173905	0.31828	-2.91195
YTHDF3	6.65113	6.94245	6.96352	7.08338	6.7184	6.82736	6.56811	6.7047	6.52326	6.68157			FAM129A	0.769853	13.1044	2.88073	0.0173963	0.31828	-2.91224
YTHDF2	10.3354	10.1921	10.4597	10.77	10.5117	10.7239	10.4459	10.7735	10.6024	11.231			CRIP1	-0.635144	12.1717	-2.87878	0.0174528	0.31828	-2.91505
YTHDF1	11.1187	11.2917	11.3624	11.614	11.2417	11.4694	11.252	11.6704	11.4241	11.7733			LOC100996437	-0.889336	4.8715	-2.87702	0.017504	0.31828	-2.91758
YTHDC2	8.39047	8.15247	8.30576	8.7628	8.21407	8.74311	8.45578	8.96155	8.6978	9.09634			IGHMBP2	-0.903345	5.12421	-2.87625	0.0175265	0.31828	-2.91868
YTHDC1	5.33501	4.73261	5.67	5.95205	5.46154	5.83504	4.63814	6.85052	6.11184	6.06779			KATNAL1	-0.645341	7.24394	-2.87446	0.0175787	0.31828	-2.92126
YRDC	8.6843	8.67394	8.58153	8.72996	8.48798	8.87685	8.55613	9.19987	8.89972	9.25992			REPS2	0.910947	6.64294	2.87215	0.0176464	0.31828	-2.92458
YPEL5	11.5915	11.4519	11.2711	11.3258	11.3124	11.3688	11.5877	11.3231	11.3418	11.0578			CLMN	0.832369	3.28617	2.87176	0.0176579	0.31828	-2.92514
YPEL4	6.94685	6.45509	6.53677	6.40407	7.28785	6.87791	6.76004	6.60602	6.95862	6.58169			KCNE2	1.01246	0.942215	2.87045	0.0176964	0.31828	-2.92702
YPEL3	10.7588	11.2333	11.0631	10.5479	11.0829	10.6949	10.8866	10.4935	10.4433	9.85397			AC004784.1	-1.33496	6.08829	-2.86915	0.0177347	0.31828	-2.92889
YPEL2	8.31093	8.43833	8.57874	8.62242	8.25492	8.08666	8.34904	8.35728	8.7622	8.57655			GLYATL2	-0.793135	2.45254	-2.86866	0.0177494	0.31828	-2.92961
YPEL1	7.06819	6.4967	7.18158	6.8224	6.95941	6.98139	6.4366	7.23315	7.10141	7.94479			CCDC18	-0.729937	2.81499	-2.86705	0.017797	0.31828	-2.93192
YOD1	9.12164	9.17303	9.3768	8.87822	10.4445	9.21804	9.06159	9.21535	10.2509	9.29479			GMNN	-0.767374	7.81553	-2.86522	0.0178512	0.31828	-2.93455
YME1L1	10.062	10.1375	10.0705	10.0878	10.1372	10.3968	10.3935	10.3106	10.3043	10.7282			SHISA2	-0.712181	0.729261	-2.86413	0.0178837	0.31828	-2.93612
YLPM1	7.74	7.72664	7.77471	8.39536	7.94523	7.82926	7.70252	8.32167	8.03843	8.31233			ORM2	1.43896	6.82709	2.86335	0.0179068	0.31828	-2.93723
YKT6	8.30925	8.45023	8.33128	8.72885	7.83114	8.20072	8.4323	8.72866	8.67144	8.66793			LOC105374809	4.32382	5.20735	2.86313	0.0179135	0.31828	-2.93756
YJEFN3	0.386274	0.313393	0.623357	1.75778	1.453	2.23325	2.87937	2.72675	2.21924	1.27687			MIR5739	-0.741984	4.28103	-2.86272	0.0179256	0.31828	-2.93814
YIPF7	0.181249	0.145955	1.08528	1.5683	1.23981	1.17639	0.166793	0.157678	0.154585	1.07396			MIR217	0.601436	3.08853	2.86201	0.0179467	0.318414	-2.93916
YIPF6	9.4429	9.28521	9.50596	9.11149	9.50881	9.11091	9.17158	9.23902	9.37186	9.33963			AK1	0.736987	9.87258	2.86041	0.0179947	0.318806	-2.94147
YIPF5	7.06465	7.15735	6.85353	7.07424	6.79901	7.22494	7.1429	7.42034	7.34123	7.57313			KCNK7	0.594414	5.68195	2.85738	0.0180858	0.319191	-2.94583
YIPF4	8.26453	8.277	8.05519	7.62584	7.97805	8.1035	8.29317	7.95386	8.02876	7.99289			AC119800.1	0.596331	3.31942	2.85733	0.0180871	0.319191	-2.94589
YIPF3	11.1303	11.0842	10.9081	10.8334	10.3334	10.4814	10.5321	10.6088	10.7703	10.0729			PRICKLE1	-0.781205	6.84008	-2.85638	0.0181159	0.319191	-2.94726
YIPF2	9.00886	8.72466	9.12431	8.97019	9.1131	8.48755	8.7488	8.6054	8.87457	8.76945			LOC100996693	0.707983	0.902373	2.8554	0.0181454	0.319191	-2.94867
YIPF1	9.87532	10.1278	9.78384	9.91834	9.43416	9.66033	9.85859	9.52145	9.82651	9.76638			CCT2	-0.620402	11.9663	-2.85494	0.0181593	0.319191	-2.94933
YIF1B	1.61367	2.02402	1.09449	2.04861	1.43438	1.04339	1.62529	1.34522	0.561475	2.22838			SLC22A10	1.38576	7.31429	2.85467	0.0181673	0.319191	-2.94971
YIF1A	10.9789	10.6159	10.7341	11.0854	10.6842	10.8754	10.6286	10.9093	11.1474	11.5267			LOC105369351	-1.27693	4.30523	-2.85451	0.0181724	0.319191	-2.94995
YES1	5.75359	5.43028	5.8043	5.75119	5.22133	5.5837	5.55087	5.93333	6.23134	6.55893			SESN3	0.859532	8.82844	2.85071	0.0182876	0.320158	-2.95542
YEATS4	7.9604	7.31509	7.86821	8.18219	8.18884	8.62267	7.79603	8.77998	8.8357	8.93048			VTRNA3-1P	0.845336	1.59108	2.85017	0.018304	0.320158	-2.95619
YEATS2-AS1	6.15407	5.94844	6.11143	6.16401	6.94019	6.63154	6.82887	6.41471	6.49457	6.49489			AC104985.1	-1.14726	7.1676	-2.84798	0.0183708	0.320189	-2.95934
YEATS2	8.97085	9.06763	9.18414	9.33397	9.11387	9.22617	9.28847	9.6034	9.26239	9.6682			LOC107987387	0.738613	2.2613	2.84712	0.0183973	0.320189	-2.96059
YDJC	9.21598	8.97158	9.26623	9.4104	9.05227	9.04321	9.05015	9.47393	9.58651	9.55803			AC089998.4	-0.947649	2.19183	-2.84647	0.0184172	0.320189	-2.96152
YBX3P1	13.0406	13.283	14.3362	12.9913	13.8751	13.3984	13.0259	13.0707	13.7485	12.4579			SLC43A2	0.741298	9.67751	2.84522	0.0184556	0.320189	-2.96332
YBX3	13.8246	13.946	14.6377	13.3594	14.0754	13.719	13.5761	13.4208	14.1217	12.5188			CLU	0.648009	9.62236	2.84269	0.0185336	0.320189	-2.96696
YBX2	4.34765	3.57967	3.91833	4.38745	5.5376	5.372	4.98564	5.05352	5.19772	4.96006			GRM3	-1.15549	0.832105	-2.84122	0.0185789	0.320189	-2.96907
YBX1	13.0909	13.2501	14.0784	12.7891	13.1364	13.1417	13.157	12.3962	13.5224	12.2391			AP001469.2	0.769215	9.70492	2.84084	0.0185908	0.320189	-2.96963
YBEY	8.50889	8.43146	7.98863	7.99687	7.81099	7.62631	8.50507	8.58466	8.95761	8.71675			AC025254.1	-1.7632	2.39373	-2.83953	0.0186314	0.320189	-2.97151
YARS2	7.07042	6.93485	7.23707	7.34137	6.84719	7.1514	6.88337	7.57389	7.67498	7.89448			NOP16	-0.608072	8.21816	-2.83823	0.0186718	0.320189	-2.97338
YARS	5.38316	5.01403	5.46587	6.02	5.48929	5.11663	5.62634	5.73268	5.77388	6.60477			KCNIP1	-0.924589	1.23764	-2.83662	0.0187219	0.320189	-2.9757
YAP1	2.13858	0.158121	0.175229	0.21308	1.08297	0.812586	0.371755	0.415742	0.176103	2.11759			SOST	-0.621612	0.852466	-2.83571	0.0187501	0.320189	-2.977
YAF2	7.76377	7.36607	7.12732	7.34852	7.1806	7.55803	7.23055	7.35829	7.17353	7.58889			GUCY1A3	1.02618	7.89662	2.83449	0.0187882	0.320189	-2.97875
YAE1D1	6.28133	5.81851	6.34563	7.40852	6.19035	6.43384	5.92699	7.06656	6.6919	6.57394			DEFB107A	1.16492	0.88374	2.83304	0.0188337	0.320189	-2.98084
XYLT2	10.1067	10.1801	10.2298	10.56	10.2453	10.3972	10.0329	10.8504	10.3799	10.4677			SAMD13	-0.867331	2.49031	-2.83055	0.0189121	0.320189	-2.98443
XYLT1	6.77113	6.68273	7.04606	6.97113	6.75773	6.5773	6.62407	6.92027	7.3257	7.25354			EGF	0.828044	4.32438	2.83018	0.0189238	0.320189	-2.98496
XYLB	1.49864	2.06736	1.757	2.14138	1.36965	0.758437	3.22826	2.5776	2.45862	2.49632			RBPMS2	0.874052	4.71806	2.83	0.0189293	0.320189	-2.98521
XXYLT1-AS2	6.2739	5.38252	5.16039	5.478	5.43831	5.26765	5.79917	5.08842	5.73893	6.68474			MIR3607	-0.96844	4.03046	-2.82815	0.0189877	0.320189	-2.98788
XXYLT1-AS1	0.166595	0.179063	1.40414	0.156904	2.21682	0.242916	0.214688	0.180134	0.20219	0.806807			MIR3681HG	0.72542	5.16214	2.82796	0.0189938	0.320189	-2.98815
XXYLT1	5.50274	5.5991	5.35321	5.65314	5.46372	5.42136	5.94692	5.61524	5.96634	5.63141			MIR5093	0.923618	6.62876	2.82562	0.0190679	0.320189	-2.99152
XRRA1	4.48978	4.74871	3.64491	4.58856	2.90168	3.17224	4.71588	3.9098	5.21171	4.51989			FAM109A	0.589011	6.62093	2.82493	0.0190899	0.320189	-2.99252
XRN2	7.51687	7.82191	7.45051	7.81448	7.44716	7.55438	7.45359	7.1822	7.76927	7.29659			PLA2G2A	0.83786	3.70047	2.82471	0.0190969	0.320189	-2.99283
XRN1	9.23205	9.27232	9.01605	9.36689	9.16416	9.50544	10.106	9.73247	9.14652	9.71451			MMP25	1.15281	11.5169	2.82409	0.0191168	0.320189	-2.99373
XRCC6BP1	7.97137	7.84513	8.11363	8.26365	8.00042	8.00922	8.09596	8.25368	8.42847	8.36368			RNF5P1	0.941347	13.7989	2.82331	0.0191415	0.320189	-2.99485
XRCC6	13.1813	13.341	13.1333	13.5671	13.4692	13.7524	13.6056	13.7174	13.6188	14.0784			CHN1	0.856766	2.69148	2.82253	0.0191666	0.320189	-2.99598
XRCC5	9.45024	9.3257	9.25571	9.61259	9.29778	9.46804	9.4289	9.62354	9.50054	9.77318			ADGRE3	0.994177	10.6525	2.82227	0.0191748	0.320189	-2.99635
XRCC4	8.13338	7.75844	7.2556	7.58024	7.26743	7.60003	8.13629	7.57306	7.68005	7.92927			AQP10	1.06656	7.87627	2.82198	0.0191841	0.320189	-2.99677
XRCC3	7.13647	6.82657	7.23731	7.60871	7.14692	7.45924	7.10274	7.75466	7.77731	7.73856			AC211486.2	0.770656	2.57956	2.82006	0.0192455	0.320189	-2.99953
XRCC1	9.50351	9.67046	9.27539	9.91105	9.27939	9.61259	9.72678	9.8843	9.62789	9.86324			AC112206.2	-1.09596	1.7502	-2.81944	0.0192655	0.320189	-3.00042
XPR1	7.55181	7.13143	7.40237	7.37806	7.3764	7.44065	6.91897	6.90328	7.55025	7.23817			ZNF705B	0.963773	1.64218	2.81923	0.0192723	0.320189	-3.00073
XPOT	7.5116	6.98599	7.34878	7.51908	7.02883	7.34618	6.96596	7.73874	7.95773	7.87425			AC024896.1	-1.20951	0.869008	-2.81899	0.01928	0.320189	-3.00107
XPO7	10.8484	10.8592	10.9801	11.1508	10.8708	10.925	10.7637	10.947	10.7032	11.188			LOC105376032	-0.792288	3.81904	-2.81832	0.0193013	0.320189	-3.00203
XPO6	7.07004	7.76642	7.50505	7.21337	6.90385	6.8261	7.06886	6.37828	6.35083	5.71392			FRAT1	0.705589	6.79406	2.8177	0.0193215	0.320189	-3.00293
XPO5	5.70142	5.59062	5.74037	5.79119	4.90972	5.42641	5.27216	6.1382	6.58911	5.99361			VMO1	1.40212	4.6274	2.81709	0.0193412	0.320189	-3.00381
XPO4	7.08519	6.41022	6.75081	7.20861	6.53306	7.02868	6.60111	7.32639	7.19687	7.38259			CLDND1	-0.628264	10.698	-2.81518	0.0194027	0.320189	-3.00656
XPO1	9.06183	8.58885	8.87545	8.96104	9.04934	9.02863	8.71859	9.35461	9.06582	9.48892			WARS	-0.649904	10.0474	-2.81502	0.0194077	0.320189	-3.00678
XPNPEP3	5.72921	5.65144	6.07053	6.07958	6.77608	6.70405	6.77827	6.11161	6.92145	7.0819			ARNT2	0.898777	3.38774	2.81498	0.0194092	0.320189	-3.00684
XPNPEP2	3.96547	4.09816	3.84577	3.74791	4.1789	4.12565	4.36664	3.75976	4.17414	4.17213			CAPN9	-1.53663	2.9167	-2.81372	0.0194501	0.320189	-3.00866
XPNPEP1	7.13997	6.68339	6.85733	6.83167	6.36508	6.52893	6.46952	6.70378	7.41712	6.78525			MIR518A2	0.646662	3.90826	2.81358	0.0194546	0.320189	-3.00886
XPC	6.99281	6.97305	6.66965	6.77533	6.40948	6.75501	6.527	6.94931	6.96232	6.51134			AC108472.1	-1.60528	2.87458	-2.81109	0.0195355	0.320189	-3.01245
XPA	7.47337	7.23204	7.30878	7.71929	7.67263	7.70801	7.69102	8.02256	8.10627	8.45897			KCNQ4	-2.04741	6.59549	-2.81049	0.019555	0.320189	-3.01331
XKRY2	0.134132	1.20167	1.22991	2.18469	0.139554	0.105575	0.10714	0.153152	0.182024	1.79552			TWISTNB	-0.594496	6.58574	-2.81006	0.019569	0.320189	-3.01393
XKRX	2.00367	2.89903	2.69753	3.41558	1.77161	1.74713	1.33857	2.59228	3.52461	3.01259			CEACAM4	0.771538	8.49134	2.80746	0.0196538	0.320189	-3.01766
XKR9	6.93723	6.75254	6.65467	6.62294	7.80357	7.41487	7.5575	7.06078	7.18203	7.32404			AP003086.2	1.5825	6.67806	2.80722	0.0196617	0.320189	-3.01801
XKR8	12.1533	12.2697	11.8514	11.8644	11.9676	11.9167	11.8631	11.766	11.5852	11.1334			GPR97	0.944849	7.88268	2.80708	0.0196663	0.320189	-3.01821
XKR7	0.119994	2.12334	0.733353	0.149039	0.358387	0.119932	0.0959938	1.75223	0.927549	0.129197			DNAJC10	-0.599836	9.12434	-2.80649	0.0196859	0.320189	-3.01907
XKR6	3.28025	2.14683	3.61243	3.05361	3.99458	2.1967	1.9723	2.9681	1.23419	3.27002			CCDC187	-1.10466	1.05261	-2.80633	0.0196909	0.320189	-3.01929
XKR5	6.21816	5.72526	5.86993	5.49829	6.4667	5.86806	5.97743	5.6121	6.43889	4.83983			AC021594.2	0.694636	4.84672	2.80622	0.0196945	0.320189	-3.01945
XKR4	0.712226	0.24348	0.252203	0.280497	0.191007	0.157213	0.185339	0.182103	0.21999	0.229658			KIF3C	0.748232	5.87787	2.80595	0.0197033	0.320189	-3.01984
XKR3	4.96118	4.42934	5.20884	3.79954	3.79849	2.40086	2.99519	4.66267	3.58794	1.57328			LOC105377570	-1.04825	4.22594	-2.80454	0.0197497	0.320189	-3.02187
XK	8.52311	8.28477	8.9694	7.92117	8.98782	7.63138	7.79529	7.31461	8.75994	7.78407			METTL11B	-0.895369	1.0004	-2.80195	0.0198354	0.320189	-3.02561
XIRP2-AS1	0.143259	0.134594	0.133576	0.104372	0.14345	0.159829	0.10186	0.10524	0.0890939	0.0951708			COX6C	-0.637357	12.4028	-2.80105	0.0198649	0.320189	-3.0269
XIRP2	2.23359	1.27832	0.107649	1.73163	1.40518	2.54017	3.5114	0.438353	3.33881	2.5059			RN7SKP268	1.20582	2.30348	2.80059	0.0198802	0.320189	-3.02756
XIRP1	0.361061	1.02147	1.85781	1.56609	2.41392	3.05869	2.87103	2.64344	2.86303	2.67599			SHCBP1L	0.629056	0.675382	2.7987	0.0199431	0.320189	-3.03029
XIAP	5.99554	6.34756	6.17194	6.11845	6.21812	6.19395	6.32198	6.07697	5.76656	5.82366			SLC38A3	0.657789	9.36183	2.79823	0.0199586	0.320189	-3.03096
XGY2	0.34315	0.357158	0.357019	0.381791	0.360786	0.362274	0.366507	0.29037	0.309354	0.295697			YEATS4	-0.690026	8.24796	-2.79818	0.0199604	0.320189	-3.03104
XG	1.23934	0.110659	0.0922021	0.127915	1.21625	0.094431	0.135099	0.113622	1.88523	0.0965976			AC008761.2	-0.630188	4.08321	-2.7967	0.0200098	0.320189	-3.03317
XDH	0.13025	0.112117	0.0853123	3.77769	1.32806	0.0886751	0.127238	0.650664	1.64491	0.568776			TMCC2	0.714135	7.49581	2.79667	0.0200106	0.320189	-3.03321
XCR1	8.04689	8.08634	7.85613	7.4828	7.77084	7.42169	7.65895	7.4261	7.79819	6.21784			MAGEH1	-0.60424	9.35638	-2.79601	0.0200327	0.320189	-3.03416
XCL1	9.23038	8.85266	8.66964	8.54608	8.45948	9.04294	8.05958	8.19788	8.93824	9.58503			KERA	-1.0279	1.52475	-2.79466	0.0200778	0.32055	-3.0361
XBP1	12.759	12.0213	12.5464	12.4885	12.2703	12.9108	12.6596	12.5919	13.2983	14.3362			AC121761.1	-0.725078	7.10236	-2.79406	0.0200978	0.32055	-3.03696
XAGE5	0.267485	0.274744	0.213808	0.274781	0.282844	0.526448	0.266748	0.208216	0.97297	0.151903			CDHR4	-0.628363	2.796	-2.79232	0.0201563	0.32055	-3.03947
XAGE3	1.08991	1.29686	1.34335	0.210986	0.55978	1.23289	0.44313	0.47732	1.65812	1.40035			AC024257.3	-0.671725	5.80941	-2.79124	0.0201928	0.32055	-3.04104
XAGE2	2.23497	2.68258	0.36367	0.357382	0.656948	0.412274	1.0138	0.805966	0.261662	0.304323			UBTD1	0.938312	8.57662	2.79094	0.0202028	0.32055	-3.04146
XAGE1B	0.416949	1.25497	0.386846	0.794569	0.627178	0.614184	0.634699	0.241494	2.56431	0.273694			LOC105370531	-0.775209	6.92269	-2.78934	0.0202568	0.32055	-3.04377
XAF1	9.96479	9.99178	8.7651	9.2613	8.43355	9.47694	11.7947	10.603	9.28434	9.34381			SUCLA2	-0.630066	7.26445	-2.78821	0.0202949	0.32055	-3.04539
XAB2	6.40023	6.67817	6.39247	6.86292	6.47114	6.66797	6.62393	6.60083	6.53837	6.92503			SYNDIG1	-0.617077	0.650669	-2.78778	0.0203094	0.32055	-3.04601
WWTR1-IT1	0.157342	0.155319	1.17266	0.126789	0.813793	0.176161	0.102225	0.103669	0.10097	0.0833753			ABCC3	1.12582	8.082	2.78772	0.0203113	0.32055	-3.04609
WWTR1	4.21575	0.159826	0.1143	2.41734	2.70628	2.35984	2.61733	3.00058	2.38591	2.46116			SELP	0.75692	7.6028	2.78666	0.0203475	0.32055	-3.04763
WWP2	8.03799	8.23211	7.84903	8.08571	7.48722	7.58903	7.82351	7.8938	8.06151	7.33549			DCAF12	1.21576	10.9798	2.78608	0.0203671	0.32055	-3.04846
WWP1	8.55154	8.42971	8.51798	8.81959	8.5943	8.72455	8.36155	9.02578	8.88514	9.00229			ACTR6	-0.586531	9.02462	-2.78561	0.0203832	0.32055	-3.04914
WWOX-AS1	0.199215	1.40341	0.196212	0.154341	0.196152	0.238344	0.155203	0.146801	0.153616	0.152539			BX005132.2	-0.696594	2.21672	-2.78546	0.0203883	0.32055	-3.04936
WWOX	4.07971	4.60679	4.44093	4.11635	4.59049	4.60393	4.70418	4.74724	4.34837	4.65359			LOC105371560	1.12978	2.27727	2.78506	0.0204018	0.32055	-3.04993
WWC3	9.12302	9.43211	9.32593	9.10095	8.84032	9.26402	9.22876	8.75116	9.0811	8.51387			NLRP5	-1.24651	1.21598	-2.78495	0.0204055	0.32055	-3.05009
WWC2	1.95496	0.303027	0.351889	0.317745	0.838	2.0516	1.29132	1.55904	2.33259	0.801257			LPPR2	0.760584	7.41116	2.78423	0.0204301	0.32055	-3.05113
WWC1	5.28651	4.85339	4.265	4.49303	3.80795	3.88168	4.07445	3.92996	3.52408	3.94279			CAMKK1	1.06586	5.47151	2.78315	0.020467	0.32055	-3.05269
WTIP	3.64796	3.90131	3.43353	2.93257	2.55485	3.13284	2.91939	3.46011	3.15029	4.49213			ZNF90	0.828766	1.84778	2.78284	0.0204773	0.32055	-3.05312
WTH3DI	0.188849	0.198888	0.197758	0.196722	0.208723	3.13978	0.220875	0.448598	0.189257	0.278687			AC048383.1	0.969449	7.66045	2.78274	0.020481	0.32055	-3.05328
WTAPP1	0.845585	1.61681	0.819216	0.931946	0.516269	0.46801	0.51152	0.366051	0.602687	0.397398			NHLH2	0.702047	6.24474	2.78228	0.0204966	0.32055	-3.05393
WTAP	9.82541	9.71409	9.88983	9.94204	9.7876	10.1671	9.8843	10.1427	9.94614	10.4114			LOC105379264	-1.13511	1.74765	-2.78174	0.0205152	0.32055	-3.05472
WT1	0.165027	0.728283	1.48546	0.138877	0.217944	0.699613	0.211307	0.214616	0.736372	0.189125			AL353801.2	-0.865805	5.07123	-2.78154	0.0205221	0.32055	-3.05501
WSCD2	0.150344	0.158583	0.160062	2.89386	1.15073	0.195862	0.627551	0.773683	0.882374	1.49893			ZC3H12D	-0.605227	5.83822	-2.78129	0.0205304	0.32055	-3.05536
WSCD1	0.523022	0.52472	0.5632	0.595001	0.388252	0.346145	0.375612	0.296629	0.384818	0.321191			HSPB11	-0.612208	10.0161	-2.78031	0.0205639	0.32055	-3.05677
WSB2	9.58455	9.82001	9.48638	9.8573	9.52419	9.95125	10.0898	9.41958	9.59897	9.91003			AC010173.1	1.47777	5.4399	2.77953	0.0205907	0.32055	-3.05789
WSB1	10.8182	11.0153	10.8445	11.08	10.54	10.8399	11.3832	10.8334	10.9015	11.2027			AC104237.2	2.08608	8.76079	2.77939	0.0205956	0.32055	-3.05809
WRNIP1	5.99158	6.24882	6.26744	6.50868	5.78859	6.28777	6.10002	6.53509	6.45973	6.7127			KRT36	-1.19139	1.65575	-2.77237	0.0208383	0.321977	-3.06821
WRN	7.62714	7.40555	7.82049	8.17969	7.77819	7.95079	7.80277	8.31634	8.13911	8.84092			MIR6891	0.877343	11.2321	2.77183	0.0208571	0.32205	-3.06899
WRB	8.50953	7.95591	7.82108	7.79431	7.74755	7.84123	7.30462	7.96218	7.86035	7.48938			RPGRIP1	0.945023	7.20654	2.76971	0.0209308	0.32205	-3.07204
WRAP73	6.93418	6.92086	6.86733	7.06028	6.26761	6.9646	6.70001	7.29267	7.0689	6.89588			GALM	-0.680094	7.76835	-2.76622	0.0210532	0.322726	-3.07708
WRAP53	4.79027	4.60718	4.78136	5.20164	5.04907	5.03213	5.68492	5.85303	5.42595	5.36694			C21orf58	1.71107	14.8991	2.76582	0.021067	0.322726	-3.07764
WNT9B	2.99365	2.55996	2.85902	1.97418	1.04667	3.18865	3.00473	3.01713	3.24651	2.89507			BCL6B	0.686148	1.77127	2.76566	0.0210727	0.322726	-3.07787
WNT9A	0.264584	0.241893	0.246514	0.281388	0.195518	0.149747	0.501597	0.188662	0.2291	1.86248			FAM90A7P	1.56639	2.37402	2.76496	0.0210974	0.322771	-3.07889
WNT8B	0.331207	0.355105	0.304294	2.22713	0.368825	0.259319	0.346259	0.261902	0.312576	0.187123			TVP23A	-0.883708	1.11179	-2.76343	0.0211514	0.322931	-3.08109
WNT8A	0.152394	0.184937	0.188116	0.17813	0.125451	0.131415	0.116648	0.124947	0.133535	0.146633			GMPR	0.76939	8.87865	2.76162	0.0212152	0.323407	-3.0837
WNT7B	0.113275	0.26453	0.311354	0.161574	2.21728	2.31525	2.21912	2.15803	2.09171	1.16384			C16orf82	-0.938031	4.11374	-2.75871	0.0213184	0.32399	-3.08789
WNT7A	2.18624	2.27771	2.00836	3.05612	2.66679	1.44357	0.195568	6.69841	2.6749	2.57294			BCL6	0.827381	11.8593	2.75783	0.0213498	0.323997	-3.08916
WNT6	4.9047	5.13713	5.18537	5.34087	5.3746	5.04153	5.09788	5.27906	5.57033	5.31602			MAP2K3	0.72461	10.0663	2.75726	0.0213703	0.323997	-3.08998
WNT5B	3.00229	0.766534	1.86906	1.33903	1.7594	2.30581	2.637	2.32191	4.14956	3.97305			ZNF175	-0.6083	6.25229	-2.75681	0.0213862	0.323997	-3.09063
WNT5A-AS1	0.444223	0.728945	0.481503	0.526159	0.44215	0.383785	0.442129	0.331214	0.361631	0.337847			IQCB1	-0.598323	7.97963	-2.75622	0.0214071	0.323997	-3.09147
WNT5A	0.530778	0.517455	0.534058	0.532926	0.372782	0.328424	0.356985	0.30344	0.365406	0.488353			SSTR4	-2.12219	2.53022	-2.75616	0.0214093	0.323997	-3.09156
WNT4	0.12624	0.127229	0.080623	1.67428	0.122587	0.973234	0.103886	0.141105	0.344047	0.112093			AL163974.1	1.2497	8.86229	2.75535	0.0214383	0.323997	-3.09273
WNT3A	0.0831208	0.10983	2.06195	0.106566	1.64266	1.32671	1.65117	0.0806496	1.79853	0.0836048			LOC102724151	-0.888234	1.33398	-2.75494	0.0214531	0.323997	-3.09333
WNT3	4.91324	4.9987	3.94724	4.11773	4.7762	4.89001	4.40477	3.94733	4.10019	4.59811			CNTNAP3B	0.85469	4.39541	2.75463	0.021464	0.323997	-3.09376
WNT2B	2.73162	2.32422	1.79656	0.876028	1.65903	0.923479	0.264776	0.83118	0.572975	2.4904			AL352984.1	1.87544	10.5652	2.75314	0.0215175	0.324099	-3.09591
WNT2	0.160509	0.157785	0.152918	0.159612	0.153332	0.173826	0.178588	0.125875	0.136473	1.07927			LOC101929550	0.611957	9.19538	2.75299	0.0215228	0.324099	-3.09613
WNT16	1.45818	1.22077	3.53726	2.26696	2.19411	1.8323	0.89654	2.50764	3.42171	3.75106			AL162727.2	-0.699362	1.12387	-2.7525	0.0215407	0.324203	-3.09684
WNT11	3.40618	2.26242	3.56276	2.3628	2.38609	1.71934	2.1499	2.23969	2.71039	3.17281			EMP2	-1.12379	7.962	-2.75149	0.021577	0.324383	-3.0983
WNT10B	6.70205	5.02007	4.49237	5.09005	5.47359	5.82294	5.3096	6.06321	5.5212	5.62396			AFAP1L1	-1.01375	3.57059	-2.75064	0.0216075	0.324383	-3.09952
WNT10A	5.21984	4.5522	4.91186	4.56784	4.93046	4.08845	4.23363	4.67301	5.24311	4.79745			ACTN3	0.77302	4.89123	2.74796	0.0217044	0.324383	-3.10338
WNT1	4.45459	4.48418	4.93544	4.8358	4.75036	5.05563	3.99999	4.89019	4.79373	4.72104			TCP11L2	0.629759	9.20069	2.7472	0.0217318	0.324383	-3.10447
WNK4	4.27998	3.84317	4.60221	4.00181	4.68388	4.6237	4.48513	4.25302	3.94606	4.43299			OLFM1	-1.03013	3.60577	-2.74696	0.0217406	0.324383	-3.10482
WNK3	0.291627	0.333919	0.321261	0.340007	0.964562	0.350913	0.337293	0.731772	0.829986	0.340057			MIR520A	-1.06223	1.15656	-2.74601	0.0217752	0.324383	-3.10619
WNK2	0.0848614	0.109979	0.116881	0.10764	0.09248	0.123889	0.105442	0.0807913	0.10977	4.31016			AS-PTPRE	0.749264	4.1609	2.74559	0.0217902	0.324383	-3.10679
WNK1	9.28707	9.39235	9.57991	9.21233	9.69208	9.06901	8.71502	9.33283	9.72653	8.8641			MANEA	-0.980137	7.25952	-2.74558	0.0217907	0.324383	-3.10681
WLS	6.89201	6.61899	6.20401	5.62325	6.40399	5.11686	5.99586	6.72432	6.35516	5.56428			AC078922.1	1.39989	0.943675	2.74535	0.0217991	0.324383	-3.10714
WIZ	8.6741	8.76664	8.87233	9.19781	8.86119	8.96524	8.79924	9.36107	9.07813	9.27441			LOC107986361	-0.647119	7.37172	-2.74491	0.0218153	0.324386	-3.10778
WISP3	0.198544	0.211454	0.213877	0.195664	0.255592	0.272151	0.246674	0.215662	1.06207	0.233407			ASAP2	0.810816	5.14159	2.74374	0.0218576	0.324816	-3.10946
WISP2	1.04692	1.32202	2.22305	1.33071	2.20161	1.67767	1.89442	1.18452	2.05828	2.59107			OR2L3	-1.09945	1.46304	-2.74256	0.021901	0.324816	-3.11117
WISP1	0.159268	0.142015	0.0975486	0.1512	0.141796	0.102243	0.155295	0.127991	0.121457	0.108304			LOC105375785	0.725229	7.31536	2.74113	0.021953	0.324816	-3.11322
WIPI2	8.36535	8.35377	8.55362	8.18605	7.92707	7.93344	7.87524	7.97497	8.59306	7.94368			SNORD115-2	-1.29896	1.20132	-2.74001	0.0219943	0.324816	-3.11484
WIPI1	9.92948	9.73772	9.74753	10.0203	10.1595	9.64601	10.0634	9.32478	10.2584	10.3348			LOC100996890	0.641884	2.3225	2.73903	0.0220303	0.324816	-3.11625
WIPF3	6.53889	5.98503	6.39908	6.10251	7.45394	7.02295	6.84051	6.78285	7.11542	5.88174			TUBA3C	0.734358	8.02825	2.73879	0.0220392	0.324816	-3.1166
WIPF2	7.4132	7.11265	6.62377	6.78664	6.56507	6.56878	6.67167	6.43488	6.60634	6.50868			MRVI1	1.0765	10.0956	2.73869	0.0220429	0.324816	-3.11674
WIPF1	9.86819	10.2271	10.0681	9.88601	9.72786	9.77743	10.1681	9.71275	9.34052	9.77937			CXCR2P1	0.585165	9.94903	2.73855	0.0220478	0.324816	-3.11694
WIF1	1.4833	0.843883	1.06577	0.899201	0.498547	0.828376	0.480167	0.374055	1.12027	1.12839			LOC105373231	0.739618	0.705925	2.73813	0.0220632	0.324816	-3.11754
WIBG	5.9989	5.91347	5.93607	6.37817	5.83651	6.1239	6.06065	6.32373	6.29063	6.91994			LOC107985153	1.57485	13.6992	2.73751	0.0220863	0.324816	-3.11844
WI2-2373I1.2	1.48993	1.79511	2.2321	0.119459	2.9034	2.71655	2.06969	1.89721	2.88866	1.11269			CES5A	0.770474	1.55397	2.73553	0.0221594	0.324816	-3.12129
WHSC1L1	6.05635	6.54486	5.82159	5.93083	5.64907	5.66596	5.82832	5.98026	5.97413	5.77026			NT5DC4	1.58174	1.49435	2.73548	0.0221612	0.324816	-3.12137
WHSC1	5.7039	4.94596	5.51098	5.59327	5.25959	5.50438	5.20376	5.85489	5.63633	6.51735			ARNTL2	-0.963672	5.71337	-2.73535	0.0221659	0.324816	-3.12155
WHRN	0.57366	0.336447	0.32581	0.355647	0.346347	0.361951	0.340847	1.47343	0.31866	1.55468			FDX1	-0.717811	6.50043	-2.73492	0.0221819	0.324816	-3.12217
WHAMM	12.1333	12.3498	11.882	11.8895	11.8496	12.4546	12.0717	11.8307	11.7834	11.9833			LOC105373574	1.08649	3.19284	2.73491	0.0221821	0.324816	-3.12218
WFS1	5.6546	4.5761	4.84071	5.26308	4.2874	4.81018	5.19441	5.40183	5.78319	6.06509			PICALM	0.606541	9.539	2.73356	0.0222322	0.324816	-3.12413
WFIKKN2	1.7502	0.219381	0.406941	1.19625	2.62114	0.151973	0.168663	0.421092	0.789982	0.187545			GNRHR	-1.21165	1.14011	-2.73326	0.0222434	0.324816	-3.12456
WFIKKN1	0.600041	2.90212	1.49571	2.78599	3.52919	1.08654	2.80868	3.32757	1.27107	1.47447			IRF2BPL	0.772969	8.55164	2.73311	0.0222489	0.324816	-3.12478
WFDC9	3.09308	3.3997	3.60385	3.38882	3.11343	3.47103	3.76791	4.02919	3.41971	2.07784			LOC105376950	1.16942	3.56935	2.73298	0.0222538	0.324816	-3.12497
WFDC8	0.456632	0.486211	1.68184	0.508718	2.4767	2.4642	2.14432	2.34972	1.64893	0.921781			PIANP	-0.922626	1.7935	-2.72876	0.0224111	0.324816	-3.13105
WFDC6	0.240325	0.239024	0.177303	0.239173	0.239164	0.165701	0.232117	0.184103	0.195487	0.139484			LIPH	0.909263	3.98964	2.72753	0.0224574	0.324816	-3.13283
WFDC5	2.31	2.20236	2.461	2.31746	2.11547	1.84789	1.72115	2.09969	2.04972	0.250788			AL162457.1	-0.832495	2.5822	-2.72726	0.0224674	0.324816	-3.13321
WFDC3	7.96092	7.69385	7.77229	7.56945	7.53995	7.67848	8.01567	7.75117	7.9659	7.32295			AC111182.1	-1.23343	0.889519	-2.72678	0.0224853	0.324816	-3.1339
WFDC2	4.76858	4.66585	4.52657	4.49995	5.7004	5.08903	5.50844	4.82674	4.60169	4.69633			OR2Y1	-1.07629	2.27257	-2.72645	0.0224978	0.324816	-3.13438
WFDC13	0.189651	0.186581	0.18069	0.188773	0.186622	0.207989	0.969739	0.377859	0.159041	0.145933			AC107081.2	-0.604437	0.432792	-2.72579	0.0225224	0.324873	-3.13532
WFDC12	2.20186	1.14745	2.56185	1.42568	3.49772	2.5748	2.28137	2.16666	1.69741	0.168266			AC012507.4	0.684703	6.18995	2.72529	0.0225415	0.324873	-3.13606
WFDC11	0.658214	0.733966	0.769421	0.853046	1.53912	1.47041	0.569486	0.392888	0.565861	0.380095			AC023421.1	-0.679979	0.903452	-2.72523	0.0225436	0.324873	-3.13614
WFDC10B	1.65778	0.101008	0.103321	0.116284	0.0928822	0.105671	0.803175	0.643608	0.0966931	0.0832989			USP6NL	-0.623684	6.18236	-2.72471	0.0225631	0.324873	-3.13688
WFDC10A	0.251854	0.261757	0.258113	0.268346	0.27687	0.299706	0.288273	0.220157	0.240238	0.222095			FKBP11	-1.00277	10.9051	-2.72258	0.0226434	0.325085	-3.13995
WFDC1	1.52228	0.693129	0.509117	0.55147	0.369547	0.802033	0.349527	1.3141	1.01936	0.273905			NDNF	0.828806	1.90222	2.72145	0.0226863	0.325085	-3.14158
WEE2	0.184629	0.190453	0.18875	0.189425	0.332277	0.226629	0.212023	0.15662	0.174274	0.15534			AC095060.1	-1.06982	2.80063	-2.7199	0.0227451	0.325184	-3.14382
WEE1	6.14555	5.23286	6.29563	6.2257	6.43591	6.29129	5.53303	6.15198	6.51645	7.60164			MIR3065	-0.718231	0.590892	-2.71879	0.0227874	0.325184	-3.14542
WDYHV1	5.90207	5.43103	6.04015	6.59282	5.91485	5.47644	5.81303	7.33585	6.32933	7.0915			RF00157	-0.859028	0.954571	-2.7186	0.0227944	0.325184	-3.14569
WDTC1	9.33013	9.07856	9.27341	8.77813	9.0029	8.79862	8.89219	8.69155	8.87218	8.3842			LOC100101148	0.637436	5.3211	2.71844	0.0228004	0.325184	-3.14591
WDSUB1	6.42707	5.96356	6.19881	6.89576	6.25533	6.30888	5.93872	6.59142	6.7448	6.97504			LOC101927252	0.621444	3.00549	2.71777	0.0228262	0.325184	-3.14689
WDR93	8.44964	8.16393	8.64583	7.98358	9.06924	8.25907	7.97073	7.96977	9.01228	7.08025			NATD1	0.610404	6.80572	2.71688	0.02286	0.325184	-3.14817
WDR92	7.57949	7.13092	7.39544	7.68946	7.63302	7.73637	7.31783	8.08582	7.78206	8.33338			LOC100507670	0.789746	3.39311	2.71678	0.0228639	0.325184	-3.14831
WDR91	8.18665	8.30494	8.31169	8.82315	8.13629	8.32796	8.23642	8.50248	8.29369	8.72377			SLC6A13	-0.782761	4.78958	-2.7166	0.0228707	0.325184	-3.14857
WDR90	7.60727	7.34346	7.761	8.40415	7.50505	7.90674	7.85931	8.60084	8.27961	8.40887			GRK1	-1.00459	2.77325	-2.71376	0.0229794	0.325247	-3.15266
WDR89	4.90555	5.00478	5.10265	5.36051	5.24364	5.51719	4.70393	5.83719	5.22377	5.54444			EMR3	0.994267	9.64943	2.71363	0.0229843	0.325247	-3.15285
WDR88	0.220037	0.231258	0.225916	0.21968	0.175826	1.01739	0.150539	0.155882	0.152008	0.565806			FAM212B	0.628831	9.0778	2.71246	0.0230294	0.325248	-3.15454
WDR87	0.175724	0.187166	0.187627	0.181854	0.197347	0.232514	0.209978	0.159325	0.180453	0.159076			LOC101927606	0.998044	1.46207	2.71091	0.0230892	0.325248	-3.15678
WDR86	5.64097	5.49188	6.43849	6.19017	6.35556	5.4728	6.0441	6.17331	6.78982	5.20818			AC008991.1	-1.72821	2.01736	-2.7108	0.0230934	0.325248	-3.15694
WDR83OS	11.0736	10.8871	11.0688	11.0465	10.747	10.7767	10.8413	11.1151	11.4141	11.1349			AGO2	0.640725	10.3618	2.70767	0.0232143	0.325248	-3.16145
WDR83	6.79713	6.76291	6.73274	7.40895	6.74556	6.8782	6.89145	7.364	7.10796	7.74745			MIR92A1	-0.65519	2.79081	-2.70765	0.0232152	0.325248	-3.16148
WDR82	11.1344	11.3146	11.2948	11.5329	11.2358	11.4584	11.1365	11.7754	11.2999	11.6095			C11orf85	-1.02372	6.01316	-2.70748	0.0232215	0.325248	-3.16171
WDR81	10.3779	10.3623	10.6485	10.9134	10.2882	10.2903	10.1921	10.7103	10.7215	10.9525			AC126323.3	0.861586	5.75045	2.70738	0.0232254	0.325248	-3.16186
WDR78	1.95245	0.733142	1.297	3.65401	3.17833	3.27252	2.91026	3.12868	2.51416	3.73957			P2RX3	0.660707	7.14304	2.70573	0.0232896	0.325429	-3.16424
WDR77	7.33865	7.50102	7.62113	8.04822	7.40712	7.76391	7.4056	8.0972	8.12613	8.41717			KIAA0125	-0.911669	7.60117	-2.70478	0.0233266	0.325731	-3.16561
WDR76	4.3569	4.18997	3.976	4.05972	3.57511	4.37821	3.90457	4.52733	4.3302	4.78824			KCNA2	-1.30379	1.64791	-2.704	0.0233571	0.325731	-3.16674
WDR75	7.77182	7.73139	7.89239	8.20637	7.78032	8.24296	7.74324	8.52643	8.18207	8.68049			GPR89B	-0.608501	6.43772	-2.70236	0.0234211	0.325903	-3.1691
WDR74	7.41525	7.41723	7.79209	8.27314	7.4663	7.72501	7.62814	8.37898	8.2801	8.34352			C11orf40	-1.27302	1.22289	-2.70188	0.0234399	0.325903	-3.16979
WDR73	9.47089	9.45766	9.50786	9.79039	9.40372	9.72736	9.374	9.96089	9.59769	9.82667			AP2A1	0.759013	7.33577	2.70072	0.0234851	0.325903	-3.17145
WDR72	0.143967	5.31725	0.137232	0.110882	0.133256	0.133163	0.0917526	0.10302	0.0842465	0.08885			RBBP8	-0.682723	6.87708	-2.70052	0.0234933	0.325903	-3.17175
WDR70	8.87636	8.60689	8.93454	9.28008	8.96687	9.33229	9.14461	9.36255	9.17247	9.82818			PPM1F	0.730181	5.79467	2.70021	0.0235052	0.325903	-3.17219
WDR7	9.07871	9.13474	9.2883	9.40473	9.0415	9.07648	8.90722	9.47834	9.55984	9.62925			MXI1	1.2128	10.9318	2.70008	0.0235103	0.325903	-3.17238
WDR66	0.35185	0.344517	0.355977	1.745	0.287893	0.778503	0.689368	0.73224	0.256722	1.75881			CCDC78	1.08021	14.9431	2.69786	0.0235977	0.32605	-3.17558
WDR64	0.384903	0.38176	0.39383	0.411779	0.384534	0.361368	0.401459	0.623739	0.317138	1.02036			PECAM1	0.617896	11.6572	2.69614	0.0236655	0.326422	-3.17806
WDR63	1.11716	2.88329	2.55773	2.07434	2.96386	2.23289	2.29008	3.00922	1.92279	4.49467			KIAA0895L	-0.668419	6.26456	-2.69457	0.0237278	0.326422	-3.18033
WDR62	0.878651	0.292175	0.282013	2.93372	0.24045	0.232344	0.191695	1.39817	0.208153	1.01244			CCDC71L	0.639673	9.00378	2.69402	0.0237495	0.326422	-3.18112
WDR61	7.69033	7.28467	7.44103	8.10771	7.27379	7.72321	7.40567	8.04565	8.22102	8.29555			ZNF185	0.941658	8.19401	2.69399	0.0237508	0.326422	-3.18116
WDR60	5.9537	5.46525	5.83706	6.2167	5.50073	5.62612	5.50716	6.66284	5.53249	5.99656			LOC105370259	-0.865757	5.33346	-2.69216	0.0238236	0.326422	-3.1838
WDR6	5.59299	5.80585	6.11153	6.237	6.38304	6.28882	5.93514	6.36822	5.90598	6.37982			MIR4290	0.669774	9.63815	2.6913	0.0238576	0.326422	-3.18503
WDR5B	3.00762	2.68555	3.8473	2.83341	3.05744	3.13405	3.28491	2.94217	3.60002	2.55936			BEST1	0.852142	5.90112	2.69076	0.023879	0.326422	-3.18581
WDR59	7.29252	7.31898	7.4322	7.73906	6.55722	7.16738	6.92013	7.88954	7.84063	7.48652			VWCE	0.909769	11.4814	2.69007	0.0239067	0.326422	-3.18681
WDR55	10.1475	9.98593	10.3406	10.0471	9.85859	9.97072	9.83141	9.86567	10.2113	9.99601			GALNT14	1.22908	7.74973	2.6894	0.0239335	0.326422	-3.18778
WDR54	7.44989	7.18695	7.84779	8.24794	7.63178	8.076	7.30745	8.36326	7.85837	8.49418			LOC399716	1.21414	3.64698	2.68908	0.0239464	0.326422	-3.18824
WDR53	6.78222	6.82652	6.63252	6.98864	6.72291	6.85252	6.44365	7.06487	7.05501	7.12627			LOC105369377	0.785076	3.70367	2.68778	0.0239983	0.326422	-3.19011
WDR5	9.26103	9.40203	9.51884	9.87617	9.29071	9.61906	9.30456	9.92816	9.94311	10.0409			BPIFB2	2.04949	10.1248	2.68758	0.0240063	0.326422	-3.1904
WDR49	0.26098	0.295998	0.285393	2.59266	0.321892	0.337581	0.313918	0.375212	0.299728	0.281049			AL008729.2	-0.92564	4.97198	-2.68697	0.024031	0.326422	-3.19128
WDR48	9.99819	9.89027	9.89171	9.74225	9.90408	10.0273	9.8473	10.3489	10.4694	9.78104			AC097358.2	-0.807255	0.990997	-2.68691	0.0240332	0.326422	-3.19136
WDR47	6.00893	5.94287	5.98455	5.70277	5.79859	5.87659	5.47674	6.06382	5.97455	5.7626			MIR874	0.920368	9.04246	2.68679	0.0240379	0.326422	-3.19153
WDR46	5.31912	5.32809	5.30625	5.72317	5.46141	5.28198	5.25316	5.79172	5.91511	5.80543			AC091133.3	0.951245	1.53538	2.68675	0.0240396	0.326422	-3.19159
WDR45B	10.487	10.5903	10.5526	10.8518	10.6272	10.6973	10.6419	10.8532	10.611	11.0884			XPNPEP3	-0.658087	6.39041	-2.68625	0.0240597	0.326422	-3.19232
WDR45	11.1247	11.2652	11.3082	10.9425	10.9606	10.4477	10.8304	10.2625	10.7725	9.99272			AL031670.1	0.61313	2.77421	2.68539	0.0240942	0.326422	-3.19355
WDR44	7.57735	7.6729	7.60052	7.63593	7.58828	7.79389	7.72015	7.97114	8.04726	8.13025			SQLE	-0.599191	7.82581	-2.68457	0.0241272	0.326422	-3.19473
WDR43	6.77724	6.55709	6.67107	7.01915	6.83626	7.13743	6.92124	7.33341	7.1408	7.62228			ORMDL3	0.981461	15.5276	2.68339	0.024175	0.326422	-3.19644
WDR41	7.27845	7.03157	7.27277	7.14478	7.10479	7.29646	7.36328	7.11494	8.0435	7.90888			AC140847.1	-1.28402	5.464	-2.68211	0.0242265	0.326605	-3.19827
WDR4	4.16609	3.23425	3.71561	3.97087	4.08075	3.85323	3.51747	3.56782	4.01021	4.29055			LOC107985036	-0.699185	1.1398	-2.68172	0.0242425	0.326605	-3.19884
WDR38	7.0386	7.2169	7.35682	7.07552	7.88111	7.56319	7.72222	7.4184	7.332	7.50338			CXCL12	-1.39911	2.08012	-2.68155	0.0242492	0.326605	-3.19908
WDR37	8.69769	8.74584	8.7692	9.14753	8.29165	8.81024	8.64198	9.2127	9.20121	8.96558			AC009108.2	0.88668	0.86343	2.68088	0.0242765	0.326605	-3.20006
WDR36	6.35527	6.24523	6.60289	6.89304	6.07631	6.56017	6.29486	7.18636	7.24234	7.03367			AC245100.7	1.21088	8.69897	2.68048	0.0242927	0.326674	-3.20063
WDR35	5.85977	5.48496	5.96085	6.28018	6.15714	6.24302	5.55303	6.51659	6.1065	6.61591			TRPM8	0.67326	1.01768	2.68005	0.0243102	0.326761	-3.20125
WDR34	7.05143	6.23694	6.94831	7.25751	6.32711	6.70832	6.62028	7.3292	6.97725	8.1016			OR1D5	-1.14481	1.7886	-2.67963	0.024327	0.326839	-3.20185
WDR33	5.30918	5.3716	5.68735	5.58301	5.23434	5.60727	5.3189	5.82349	5.71104	5.68363			SWAP70	-0.651309	9.38776	-2.67884	0.0243593	0.326977	-3.20299
WDR31	0.375446	0.119278	1.80752	0.112062	0.0840419	0.111414	3.13173	0.387198	1.04464	0.56956			CD3D	-0.614441	13.5727	-2.67776	0.0244032	0.327108	-3.20454
WDR3	7.07314	7.13212	7.35226	7.79759	7.45343	7.78822	7.43371	7.92788	7.7113	8.22942			OR2AP1	-0.802181	1.90725	-2.67582	0.0244826	0.327494	-3.20735
WDR27	4.07698	4.19026	3.97726	4.09347	2.34913	3.47245	3.72417	4.25364	3.77893	3.68523			MIR4330	-1.05326	2.57427	-2.67499	0.0245165	0.327494	-3.20854
WDR26	11.1087	11.197	10.9573	11.0071	11.0745	11.0324	10.8806	10.9411	10.8599	11.0566			ABRACL	-0.590082	11.5157	-2.67433	0.0245437	0.327494	-3.2095
WDR25	3.5115	3.24862	3.21754	3.03757	3.68292	2.73237	3.18998	3.51715	3.4417	3.30519			MSH2	-0.591908	8.98784	-2.67424	0.0245471	0.327494	-3.20962
WDR24	8.66135	8.77111	8.82744	9.27795	8.76091	8.86266	8.87277	9.32281	9.20071	9.29812			C5orf63	-0.788819	4.37705	-2.674	0.0245569	0.327494	-3.20996
WDR20	6.19147	6.47394	6.46874	6.38123	6.11716	6.03755	5.995	6.29724	5.92737	6.35826			MIR4802	1.12519	3.19795	2.67326	0.0245875	0.327631	-3.21104
WDR19	5.57537	5.49381	5.45662	5.84112	6.52082	6.19958	6.24572	6.34857	5.86739	5.94086			AIM1L	-1.07806	3.06112	-2.67138	0.0246649	0.327631	-3.21375
WDR18	12.6736	11.9903	12.6398	11.4054	11.9574	11.6902	11.1868	11.5234	12.5246	10.826			CNGA4	-1.10205	1.63965	-2.67136	0.0246655	0.327631	-3.21377
WDR17	0.114025	0.12471	0.127902	0.122854	0.115619	0.145463	0.139704	0.10158	0.119793	0.105449			LFNG	0.65847	9.0866	2.67084	0.024687	0.327631	-3.21452
WDR13	8.92133	8.97142	9.30855	9.01043	8.65994	8.6492	8.63583	8.88812	9.14461	8.69213			OR4A15	-1.3519	5.44284	-2.67024	0.0247119	0.327631	-3.21539
WDR12	7.14996	6.80546	7.18419	7.67263	7.08625	7.40669	7.21358	7.62607	7.94679	8.09167			CTXN1	1.08812	10.5079	2.67005	0.0247197	0.327631	-3.21566
WDR11-AS1	0.421244	0.431288	0.43712	1.61039	0.315261	0.28046	0.282481	0.472609	1.4102	0.973098			PROK2	0.978223	11.6388	2.66578	0.0248964	0.328061	-3.22181
WDR11	8.41366	8.15922	8.5866	8.79507	8.30878	8.75788	8.38367	8.92282	8.99607	9.27096			AL162742.1	0.853498	1.57312	2.66568	0.0249007	0.328061	-3.22196
WDR1	9.16368	9.25142	9.17303	9.28414	8.95477	9.12881	8.93674	9.37711	9.43545	8.4374			DPRX	0.943503	4.91107	2.66485	0.0249355	0.328061	-3.22316
WDPCP	5.09639	5.20904	5.36673	5.19407	4.97063	4.84573	4.92964	4.94471	5.05722	5.02355			MIR6756	1.0918	13.6855	2.66413	0.0249653	0.328061	-3.22419
WDHD1	5.94261	5.01664	5.46979	5.9275	5.52734	5.71366	5.82877	6.27269	6.25985	6.89775			LRRN4CL	1.25917	2.53209	2.66337	0.0249969	0.328061	-3.22528
WDFY4	5.44719	6.00994	6.06219	6.08922	6.13959	6.24153	5.90232	6.00628	5.68635	6.42138			TNNT2	0.740233	1.38836	2.6629	0.0250165	0.328061	-3.22596
WDFY3-AS1	2.68058	3.48922	2.30161	2.88777	2.31983	2.50708	3.49684	1.99435	1.64688	2.55874			AC092171.2	0.816668	0.992938	2.66176	0.0250644	0.328061	-3.22761
WDFY3	8.65277	9.09792	8.80406	8.34564	8.2164	8.08934	8.54062	7.69985	8.13503	6.52188			MUC19	0.816193	1.03819	2.66104	0.0250947	0.328061	-3.22865
WDFY2	7.64955	7.88548	7.82166	8.22348	7.57128	7.91293	7.53866	7.76747	8.14711	8.08566			PPP1R15A	0.587841	8.2575	2.65995	0.0251402	0.328061	-3.23021
WDFY1	7.58702	7.53916	7.68801	7.64964	7.34137	7.51309	8.21885	7.83255	7.78479	7.91138			lnc-DHX15-1	0.878523	12.4121	2.6596	0.025155	0.328061	-3.23072
WBSCR28	0.0954383	0.0994402	0.114471	0.131397	0.08182	0.097111	0.0970003	0.0905151	0.108063	0.311557			PCDHGB2	-1.397	2.11752	-2.65927	0.0251689	0.328061	-3.2312
WBSCR27	4.3105	4.37024	3.90697	4.57707	3.8844	3.8307	4.10621	5.26605	3.5336	4.38401			LOC105375508	-0.629213	3.32623	-2.65921	0.0251712	0.328061	-3.23128
WBSCR22	9.57924	9.27157	9.51463	9.99803	9.30993	9.74932	9.5667	10.0072	9.8926	10.3757			LOC105374727	1.7601	12.2432	2.65921	0.0251714	0.328061	-3.23128
WBSCR17	4.67357	4.16625	4.58083	3.77801	4.80725	4.50904	4.60963	4.1678	5.18061	2.33962			ABCG5	-0.844053	3.48306	-2.65863	0.0251958	0.328061	-3.23212
WBSCR16	5.06534	5.19496	5.01946	5.60008	4.77484	5.23016	5.19268	5.56458	5.5085	5.64383			ADIPOQ	0.858588	1.10122	2.65857	0.0251982	0.328061	-3.2322
WBP5	4.76786	4.05223	4.2402	4.08903	3.94848	4.5866	3.35894	4.15855	4.12988	5.36442			CLDN19	-0.929379	1.82796	-2.65845	0.0252032	0.328061	-3.23237
WBP4	7.88366	7.97377	7.69044	7.93048	7.82609	8.07125	8.2599	8.22536	8.18738	8.25663			HGD	0.940886	8.49289	2.65773	0.0252337	0.328133	-3.23342
WBP2NL	0.667692	0.765759	1.07449	1.34215	0.676783	0.494565	0.519611	0.399378	0.54478	0.414065			SLC25A37	0.938918	12.3201	2.65701	0.0252642	0.328279	-3.23446
WBP2	10.4036	10.547	10.6422	10.3812	10.7767	10.5459	10.9389	10.2878	10.1731	10.1123			A1CF	-0.959021	1.10421	-2.65619	0.0252987	0.328341	-3.23563
WBP1L	8.14179	8.38952	8.2604	8.20196	7.75631	7.82553	7.99735	8.08717	8.31379	7.85884			LOC105371442	0.906795	2.26557	2.65498	0.0253498	0.328389	-3.23737
WBP11P1	1.53988	0.527604	0.506138	0.703158	1.07908	0.748733	0.863956	0.345166	0.396846	0.798885			KCNK9	-0.793285	5.72556	-2.65493	0.0253521	0.328389	-3.23745
WBP11	9.52371	9.40849	9.55038	9.66481	9.3992	9.3644	9.16842	9.72678	9.82458	9.89817			AP001043.2	-0.590916	0.477463	-2.65391	0.0253952	0.328389	-3.23892
WBP1	10.1228	9.88074	10.0889	10.2099	9.98298	10.0142	9.94982	10.3752	10.1847	10.4894			AP005436.1	0.905279	3.60768	2.65279	0.0254426	0.328726	-3.24053
WASL	8.08312	8.3067	8.3487	8.3631	8.35591	8.62892	8.607	8.87545	8.81986	9.1769			AMN	0.668886	9.40861	2.65175	0.0254868	0.328892	-3.24202
WASHC5-AS1	0.112959	0.169158	1.92271	1.60621	1.10395	0.333162	0.137734	1.09596	0.841455	1.34559			MFAP2	0.76788	4.51579	2.65163	0.0254921	0.328892	-3.2422
WASH5P	5.69312	6.13569	5.59984	5.78447	5.51079	5.77084	5.88127	5.79653	5.56937	6.22134			LOC105274304	-0.657143	5.25266	-2.65022	0.0255524	0.328892	-3.24424
WASH1	11.7616	12.0531	11.4366	12.1462	11.5511	11.9953	11.9977	12.3732	11.6718	12.2347			DNAJB2	0.590081	6.97107	2.64964	0.0255769	0.328892	-3.24507
WASF3-AS1	11.1758	10.9932	11.2735	10.9172	11.5199	11.0972	11.3595	11.0566	10.6393	10.8915			BATF	-0.712058	10.1986	-2.64846	0.0256276	0.329252	-3.24677
WASF3	5.63664	5.41089	6.10349	5.39558	4.80006	4.66451	4.56686	3.54722	4.84126	3.60808			LOC105373122	1.4071	2.87561	2.64683	0.0256974	0.329419	-3.24912
WASF1	7.18702	7.04361	7.58305	7.14869	6.73327	7.02549	6.66873	6.90154	6.9598	7.84955			CSN1S1	0.967369	5.77049	2.64657	0.0257085	0.329419	-3.24949
WAS	9.58746	9.96454	9.32992	9.50842	9.58005	9.48693	9.85397	9.56206	9.3195	8.85348			MIR6806	-0.594752	4.55448	-2.64645	0.0257136	0.329419	-3.24966
WARS2	6.13153	5.94524	6.33147	6.52348	5.90443	6.23972	6.19295	5.98063	6.25431	7.26689			LOC105372255	0.62201	0.685847	2.6454	0.0257586	0.329419	-3.25117
WARS	9.79271	9.76534	9.95722	9.94569	9.15108	10.5076	10.8355	10.5423	10.2898	9.68637			OR5P2	-1.94224	2.23416	-2.64443	0.0258007	0.329621	-3.25258
WAPAL	7.43126	7.5562	7.31163	7.33686	7.30272	7.37226	7.12199	7.529	7.6395	7.26006			FER1L4	-1.88793	2.27328	-2.64257	0.0258809	0.330181	-3.25526
WAC	11.4621	11.8675	11.5382	11.8193	11.7671	11.9024	11.8959	11.8736	11.4366	11.921			AMTN	-0.854473	1.15759	-2.64238	0.0258891	0.330181	-3.25553
VWF	5.21774	4.74754	5.31832	4.78159	5.21334	4.91179	5.177	5.0122	5.39115	4.95709			WWC1	0.670584	4.20588	2.64089	0.0259539	0.330398	-3.25768
VWDE	0.382621	0.212147	0.216818	0.21312	0.146538	0.147466	0.134938	0.143703	0.153351	0.168834			MIR1224	0.593153	12.7156	2.63804	0.0260778	0.330398	-3.26179
VWCE	11.5674	11.7332	12.2847	11.5191	12.5772	11.6061	11.3536	11.1535	11.1158	9.90361			AL117209.1	-0.716656	0.640511	-2.63761	0.0260964	0.330398	-3.26241
VWC2L-IT1	5.41631	5.66482	5.92903	6.07409	6.47214	6.38195	6.3545	5.86064	5.19156	5.65622			DOK4	0.956989	4.51005	2.63759	0.0260974	0.330398	-3.26244
VWC2L	1.87642	2.12151	1.32585	0.269645	0.183039	1.30496	0.18505	1.28062	0.661576	0.489977			PRR5	0.893539	11.8731	2.63735	0.0261075	0.330398	-3.26277
VWC2	0.163144	0.196625	0.4791	0.0941927	0.135845	0.166545	0.140267	0.442763	0.524004	0.62773			NPFFR2	-1.29454	2.79633	-2.63219	0.0263338	0.330398	-3.27021
VWA9	7.67546	7.33505	7.66496	7.97931	7.25513	7.95443	7.55537	8.26844	7.97226	8.6003			ARAP3	0.744191	10.4993	2.63212	0.0263367	0.330398	-3.27031
VWA8	5.43456	5.3219	5.62007	6.14953	5.81588	6.00298	5.47949	6.28274	5.944	6.60524			PI4K2B	-0.677636	7.63115	-2.63197	0.0263432	0.330398	-3.27052
VWA7	10.0669	9.81358	9.99045	10.0488	10.8631	10.574	10.4366	10.3608	10.2541	10.323			BTG2	0.616486	12.3985	2.63174	0.0263535	0.330398	-3.27086
VWA5B2	3.07337	2.18079	3.51598	2.34274	2.92867	3.28402	2.84399	2.94734	2.50836	1.85832			AC015563.1	1.34676	1.94957	2.63166	0.0263571	0.330398	-3.27098
VWA5B1	0.0830509	0.109601	0.116963	3.05135	0.463415	0.214355	0.104381	0.421359	0.110661	0.0846087			LOC107986997	-0.619064	6.95865	-2.6314	0.0263684	0.330398	-3.27135
VWA5A	2.69405	2.86149	2.83496	3.41728	2.25002	2.02267	2.22671	2.59107	3.08826	2.86991			NYX	1.3812	13.2202	2.63058	0.0264048	0.330398	-3.27254
VWA3B	2.43371	0.347168	2.67394	0.366845	2.80586	2.80011	2.23596	2.56447	2.51557	1.93879			LRRCC1	-0.677979	5.29943	-2.63006	0.0264276	0.330398	-3.27328
VWA3A	1.01006	0.786469	0.396784	0.380155	0.530646	0.26463	0.272559	1.12674	0.281118	0.318293			FAM65A	0.959967	11.4269	2.62998	0.026431	0.330398	-3.27339
VWA2	6.04495	5.08578	5.86716	4.59571	5.40222	4.78169	4.20163	4.44659	6.06976	3.652			COL19A1	-0.701728	4.28302	-2.6289	0.0264786	0.330398	-3.27494
VWA1	1.72682	0.234221	0.237937	0.274562	0.191658	0.143483	0.192287	0.188713	0.227653	0.226048			DUSP4	0.642629	8.51371	2.62604	0.0266059	0.330398	-3.27908
VTRNA3-1P	1.41496	2.3676	1.47092	1.99494	2.82034	1.39077	1.24744	0.646171	1.60224	0.955457			AC009065.7	0.860326	8.53967	2.62594	0.0266103	0.330398	-3.27922
VTRNA2-2P	5.08797	4.95866	5.11134	4.77349	5.24273	4.93601	5.47752	5.37636	5.38555	4.86097			LOC105375168	1.34608	3.52467	2.62552	0.026629	0.330398	-3.27982
VTRNA1-3	4.62542	4.01134	3.75135	4.11689	3.66451	4.32673	4.21707	3.9252	3.86455	4.39258			EREG	1.65684	2.92	2.62542	0.0266333	0.330398	-3.27997
VTRNA1-2	2.46853	0.30981	1.66061	2.65207	0.239712	2.20658	1.49544	0.239611	0.278094	2.16373			LY6G6F	0.698801	8.02649	2.6253	0.0266388	0.330398	-3.28014
VTRNA1-1	7.41125	6.65417	5.99042	6.29022	6.03906	6.02503	6.88311	6.15141	5.48516	6.1065			ORM1	1.58468	7.94583	2.62497	0.0266532	0.330398	-3.28061
VTN	3.5636	3.93195	3.82894	3.22625	3.61638	4.06797	3.09381	4.07773	4.10717	3.9433			DOCK5	0.757289	8.43863	2.62477	0.0266623	0.330398	-3.2809
VTI1B	11.8655	11.8786	12.1132	11.8756	12.6362	11.7572	11.5852	11.5616	12.1639	11.7142			TMC3	-0.790429	0.783836	-2.62459	0.0266701	0.330398	-3.28116
VTI1A	7.73477	7.89995	7.62601	7.90225	7.58148	7.55174	7.78595	7.48702	7.6538	7.7682			AC017000.1	-2.02575	2.22936	-2.62419	0.0266879	0.330398	-3.28173
VTCN1	0.380671	0.423854	0.433713	0.47401	0.397323	0.383826	0.376732	0.35549	0.434074	0.404259			CSF2RB	0.903336	9.35326	2.62397	0.026698	0.330398	-3.28206
VTA1	6.57836	6.44457	6.45078	6.59715	6.56239	6.45355	6.49266	6.75881	6.99743	7.01319			AC025566.1	-0.674198	0.648159	-2.6233	0.0267276	0.330398	-3.28301
VSX2	0.227856	0.243951	0.247078	1.72125	2.33048	0.168778	1.49636	0.529312	1.0476	0.86486			AC079950.1	0.761535	1.89251	2.62213	0.0267803	0.330398	-3.28471
VSX1	4.16347	4.2382	4.13835	4.22764	3.8483	3.98759	3.95348	3.87107	3.90474	3.98944			MGAM	1.27798	8.15249	2.62202	0.0267853	0.330398	-3.28487
VSTM5	0.570378	1.06667	0.61252	0.663827	0.409078	0.362863	0.398937	0.305359	0.41517	0.877985			LRRC19	-1.06398	2.33727	-2.6209	0.0268353	0.330398	-3.28648
VSTM4	1.90257	0.774017	0.799873	1.73567	1.03149	0.457809	0.496438	0.631285	0.586042	0.655011			DERL3	0.596291	12.1297	2.6203	0.0268621	0.330398	-3.28734
VSTM2L	2.16884	2.3388	1.56497	2.48893	3.78009	5.82888	3.58599	2.86005	2.65852	3.21432			LOC102723961	-2.1711	1.39569	-2.62022	0.0268656	0.330398	-3.28745
VSTM2B	0.269813	2.41924	2.68497	4.12802	1.35687	1.7051	0.270803	3.84642	0.263881	4.5759			NRGN	0.687307	12.842	2.61972	0.026888	0.330398	-3.28817
VSTM2A-OT1	0.126959	0.130112	0.0811665	0.155221	4.22132	0.0940854	0.10458	0.141813	0.155893	0.111575			MIR6800	1.00461	9.59644	2.61915	0.0269137	0.330398	-3.28899
VSTM2A	0.0884221	0.114649	0.269977	0.125708	4.43197	0.600694	0.0893526	0.0834406	0.110581	0.1039			AL162385.2	-1.03073	1.01989	-2.61863	0.026937	0.330398	-3.28974
VSTM1	10.7498	10.872	9.63706	8.92185	10.6769	8.47428	10.9798	9.7046	11.5394	9.52939			BTG3	-0.641542	8.54868	-2.61629	0.0270425	0.330398	-3.29311
VSNL1	0.351145	0.35832	0.980521	0.395145	0.306436	0.280422	0.265522	0.210653	0.276881	0.191057			DES	1.08205	10.1532	2.61528	0.0270884	0.330398	-3.29457
VSIG8	6.66491	6.58229	6.55744	6.3536	6.78546	6.76888	6.40657	6.93524	6.14014	6.3685			TUBA3D	0.70656	10.9428	2.61401	0.027146	0.330398	-3.2964
VSIG4	6.27904	6.4338	6.15403	6.45629	5.76527	6.09185	6.05585	5.70651	6.43121	6.25057			LOC102724497	0.728543	4.04121	2.61348	0.0271698	0.330398	-3.29716
VSIG2	4.93245	5.19567	5.0887	5.33845	5.39577	5.24755	5.34447	5.53026	5.24142	5.16146			AP002336.1	1.12755	2.71662	2.61131	0.0272688	0.330398	-3.30029
VSIG10L	0.160656	0.711183	0.174353	0.163897	0.782827	0.217719	2.20325	0.699533	0.846614	0.25824			LOC107985941	0.81231	4.03062	2.61122	0.0272729	0.330398	-3.30042
VSIG10	4.45155	4.37404	2.66407	3.52979	0.887391	3.06784	2.94652	0.295017	1.58648	1.61137			ADAT2	-0.610291	5.33906	-2.61094	0.0272856	0.330398	-3.30082
VSIG1	5.99428	5.47834	5.3111	5.93678	5.95582	6.22973	5.7641	6.3088	5.77065	7.25338			ECM1	0.685945	3.13742	2.61075	0.0272944	0.330398	-3.3011
VRTN	3.08312	3.52654	3.56181	3.29872	3.19897	2.52207	3.0162	2.52347	3.60562	2.5358			lnc-VTI1A-2	1.50658	7.84166	2.61058	0.0273022	0.330398	-3.30135
VRK3	7.2175	7.49645	7.43985	7.56565	6.92355	6.83029	6.62683	7.24916	7.19983	7.09882			MAP1A	0.619593	5.24389	2.60952	0.0273506	0.330491	-3.30287
VRK2	6.14894	5.91005	5.5448	6.38998	6.0627	6.32183	7.23641	6.19306	6.3551	6.74161			WNT5B	-1.3302	2.41236	-2.60902	0.0273731	0.330494	-3.30358
VPS9D1-AS1	4.18837	3.82875	3.38085	3.64299	4.17196	3.73965	3.79824	3.45387	4.18052	3.9412			ACP5	-0.588655	11.3509	-2.60576	0.0275228	0.331294	-3.30828
VPS9D1	9.89368	9.92568	9.95372	9.79833	9.68927	9.87516	9.91903	9.62329	9.71854	9.24875			CADM3-AS1	-1.51253	1.00863	-2.60466	0.0275734	0.331294	-3.30986
VPS8	6.64918	7.06529	7.10717	7.06914	6.40015	6.59385	6.85692	6.77191	6.97823	6.48861			MPL	0.937681	6.24223	2.60358	0.0276235	0.331761	-3.31143
VPS72	9.46922	9.46361	9.38545	9.6515	8.96993	9.30014	9.23604	9.74301	9.71749	9.44136			RF00564	-0.837838	1.1107	-2.60322	0.02764	0.331778	-3.31194
VPS54	7.75646	7.67133	7.53388	8.1016	7.79281	7.96388	7.85859	8.21981	8.09756	8.60664			PADI4	0.848071	6.02255	2.60269	0.0276646	0.331778	-3.31271
VPS53	3.99069	3.90508	3.80167	3.83443	4.00477	3.61942	3.63899	4.05631	3.50144	4.0725			CXCL17	-1.06943	1.00817	-2.60137	0.0277253	0.331778	-3.3146
VPS52	6.50823	6.35114	6.51941	6.92664	6.32654	6.65834	6.42789	6.74411	6.95457	6.91672			OAZ2	0.671074	7.77447	2.60122	0.0277322	0.331778	-3.31481
VPS51	10.4344	10.4404	10.6022	10.9217	10.3591	10.56	10.1259	10.6722	10.9585	10.8136			AL512625.1	-0.597342	8.6029	-2.60113	0.0277365	0.331778	-3.31495
VPS4B	10.9348	10.9398	10.7493	10.6853	10.7712	10.983	10.8927	11.0161	10.7514	11.137			C1orf95	-0.968096	0.96984	-2.60058	0.0277618	0.331778	-3.31573
VPS4A	9.70065	9.67282	9.77249	9.95057	9.72424	9.68601	9.4949	9.86235	10.0273	9.949			AC016885.2	0.769642	2.35568	2.60016	0.0277814	0.331778	-3.31634
VPS45	7.59253	7.31399	7.27314	7.68933	7.43149	7.33758	7.29568	7.76576	8.27421	7.47209			ANKRD9	0.960326	9.16587	2.59994	0.027792	0.331778	-3.31667
VPS41	7.25531	7.69566	7.41294	7.6767	7.18679	7.47544	7.35768	7.44195	7.08695	7.4834			BOLA2	-0.643496	12.3288	-2.59913	0.0278292	0.331778	-3.31782
VPS39	6.3878	6.56621	6.33612	6.52809	5.81489	6.11112	6.25269	6.60951	6.84482	6.57591			HMX2	1.11513	9.04799	2.59817	0.027874	0.331778	-3.31921
VPS37D	8.85461	8.87545	8.94018	8.94138	9.68529	9.44778	9.46957	8.96438	8.74017	9.15296			MIR6069	0.717371	9.37223	2.5981	0.0278774	0.331778	-3.31931
VPS37C	9.90316	10.5292	9.81317	9.94787	10.1867	9.89226	9.73349	9.78354	9.60959	8.94058			ZNF567	-0.634623	7.04697	-2.59782	0.0278903	0.331778	-3.31971
VPS37B	10.2945	10.4373	10.3608	10.3301	10.2479	9.99323	9.73009	9.9088	10.1714	10.5432			AC016405.2	0.982065	11.2757	2.59771	0.0278958	0.331778	-3.31988
VPS37A	8.1331	8.043	8.07225	8.23521	7.98775	8.16707	8.06414	8.18702	8.32075	8.47392			APOBEC2	0.69038	3.28795	2.59734	0.0279129	0.331778	-3.32041
VPS35	7.08716	7.04479	7.36152	7.28776	7.27251	7.1999	7.2644	7.05889	7.38726	7.3991			C5AR1	1.01366	10.2155	2.59643	0.0279553	0.331814	-3.32172
VPS33B-DT	2.93801	4.53658	4.16321	3.71115	4.29096	3.3559	3.36115	3.51486	3.61042	3.66574			C1QTNF1	-0.873219	0.746136	-2.59554	0.0279969	0.332079	-3.323
VPS33B	5.71636	5.85836	5.55334	6.06884	5.51575	5.75483	5.91605	6.49111	6.47291	6.03899			LOC100507494	0.629352	3.24182	2.59451	0.0280451	0.332108	-3.32448
VPS33A	7.86743	7.54094	7.80958	8.34428	7.77258	8.0003	7.8329	8.21885	7.91293	8.72812			KNG1	-0.726063	1.72301	-2.59396	0.0280711	0.332108	-3.32528
VPS29	9.41446	9.36983	9.21717	9.69442	9.28008	9.56293	9.61996	9.66999	9.54819	9.86148			AF129075.2	1.61354	8.14818	2.59337	0.0280987	0.332108	-3.32613
VPS28	13.5908	13.589	13.8596	13.6392	13.5484	13.5578	13.4273	13.4451	13.8246	13.3725			AC008972.2	1.95633	8.90552	2.59303	0.0281147	0.332108	-3.32662
VPS26B	8.36882	8.27292	8.58195	8.70055	8.14068	8.19536	7.91668	8.84163	8.72013	8.64442			AC096666.1	-0.77992	0.858281	-2.59299	0.0281166	0.332108	-3.32667
VPS26A	9.00067	8.81219	8.83022	8.99049	8.86759	9.08691	8.67154	9.1448	9.04069	9.39039			ALPL	1.45399	7.76328	2.59262	0.0281338	0.332108	-3.3272
VPS25	9.26309	8.9694	8.9948	9.39667	8.91727	8.96247	8.91527	9.22045	9.53823	9.51554			ZNF843	0.889336	8.77943	2.59218	0.0281547	0.332223	-3.32784
VPS18	8.99353	9.3195	8.78612	9.11947	8.84772	8.91821	9.18471	8.75912	8.85047	9.03949			LOC107987224	1.01361	3.8544	2.59076	0.0282215	0.332367	-3.32988
VPS16	8.70245	8.6514	8.57538	8.98031	8.5384	8.70461	8.70629	8.99771	8.97944	8.9606			ZFP2	-0.717416	3.07015	-2.59049	0.0282343	0.332367	-3.33027
VPS13D	4.79531	4.76826	4.74346	4.79756	3.81917	4.32998	3.64809	4.93736	5.17078	4.3828			SFRP2	1.96625	4.02027	2.5902	0.0282477	0.332367	-3.33068
VPS13C	9.9414	10.0326	10.0198	10.3454	10.0634	10.4203	10.1916	10.5181	10.3259	11.0515			CR1	0.732967	7.25034	2.5896	0.0282761	0.332465	-3.33155
VPS13B	5.82926	6.25124	5.84242	5.88631	6.04806	5.87908	6.22979	5.82334	5.33783	5.63375			CXCL8	2.21496	7.76765	2.58888	0.02831	0.332732	-3.33258
VPS13A	8.17037	8.05968	8.39175	8.63692	8.28375	8.72856	8.2237	8.97344	8.53603	9.18399			PHOSPHO1	0.910646	14.3106	2.58833	0.0283362	0.332821	-3.33338
VPS11	5.39803	5.43757	5.6704	6.6908	5.51356	5.72436	5.54233	5.60682	5.84828	6.20675			AC004801.3	-0.691558	3.16215	-2.58797	0.0283531	0.332821	-3.33389
VPREB3	9.12265	9.31472	9.8486	9.90333	9.15617	9.85418	10.2543	10.4259	10.0662	11.4101			THEM5	1.42134	6.48034	2.58687	0.0284056	0.332821	-3.33548
VPRBP	4.65305	4.49289	4.78652	5.21965	4.60031	4.61245	4.61519	4.8612	5.06596	5.065			SIM1	-0.743102	3.95755	-2.58617	0.0284388	0.332821	-3.33649
VOPP1	9.06556	8.97122	8.71136	9.04834	8.19015	8.95866	8.41481	9.28878	9.32331	9.38156			DUX4	0.607659	15.6907	2.58573	0.0284595	0.332821	-3.33712
VNN3	6.96641	7.19265	6.48963	5.89305	6.61261	6.57712	7.1696	6.07965	4.61019	5.28383			C1QB	-1.3225	6.18235	-2.58435	0.0285252	0.333189	-3.3391
VNN2	14.7708	15.284	14.8527	14.2418	14.157	14.0321	15.3586	13.9572	12.5171	12.742			ADCK1	-0.610396	3.70575	-2.58052	0.0287084	0.333801	-3.34462
VNN1	8.56997	8.52015	8.61919	8.43277	8.58087	8.40622	8.20342	6.68325	8.92605	8.78827			FNDC9	0.787864	6.27642	2.57959	0.0287529	0.33382	-3.34595
VN1R5	2.00808	0.164538	0.16294	1.87709	1.56012	1.40104	1.65054	0.672576	0.703055	2.03894			MIR4769	0.728861	10.7818	2.57872	0.0287948	0.33382	-3.34721
VN1R4	0.309619	0.350238	0.339988	0.371995	0.355823	0.369348	0.349708	0.293266	0.328505	0.302223			SNCA	0.970845	13.3608	2.57869	0.0287964	0.33382	-3.34725
VN1R3	0.111128	0.143238	0.157378	0.157752	0.0997663	0.261221	0.0983805	0.175807	0.126305	0.12845			AC007298.1	0.770124	5.8263	2.57828	0.0288162	0.333833	-3.34785
VN1R2	0.248277	0.197844	0.200651	0.243552	0.169742	0.122173	0.175587	0.186089	0.215982	0.20443			AC121338.1	0.631496	4.15519	2.57718	0.0288689	0.333833	-3.34942
VN1R10P	5.68854	5.59903	5.46372	5.64218	5.63382	5.67728	5.8784	5.1995	5.4557	5.38832			LOC100130370	-0.610635	2.58634	-2.57637	0.0289084	0.333833	-3.3506
VN1R1	1.76057	1.19921	1.70401	0.312122	0.458857	0.0815484	0.107759	0.695945	1.97254	1.77028			AC099520.1	0.772006	3.84342	2.57601	0.0289255	0.333833	-3.3511
VMP1	12.1742	12.445	11.703	11.5955	11.808	11.9755	11.9742	11.3907	10.7269	10.4455			FGFBP3	-0.590243	4.73646	-2.57588	0.0289318	0.333833	-3.35129
VMO1	6.6692	4.99075	5.45457	4.17034	5.35742	3.61806	3.13052	5.06689	4.37921	3.43702			B3GNTL1	0.625651	6.17682	2.57546	0.0289524	0.333932	-3.35191
VMAC	6.82017	6.34014	6.59715	7.20266	5.66326	6.69858	6.55696	6.93461	6.50776	7.41844			FBXL7	-1.53453	3.10785	-2.57357	0.0290439	0.334322	-3.35462
VMA21	9.16227	9.00335	8.71331	9.20874	8.84586	8.92749	9.32053	8.82161	9.43152	9.64691			RAB3IL1	0.954833	5.05642	2.57213	0.0291138	0.334322	-3.35669
VLDLR	5.28851	4.88307	4.1246	4.10755	5.17277	4.77669	4.37338	4.27407	4.68011	3.23407			AC093865.1	-0.826153	3.60916	-2.57046	0.0291951	0.334322	-3.35909
VKORC1L1	6.68596	6.3247	6.53288	6.19611	6.09862	6.16084	6.09146	6.26768	6.49276	6.73274			CALCR	1.00418	1.51097	2.57039	0.0291987	0.334322	-3.3592
VKORC1	9.50964	9.52714	9.47716	9.64601	9.43012	9.54059	9.30473	9.51894	9.69495	9.84144			IGLL5	-1.62418	14.3379	-2.57015	0.0292105	0.334322	-3.35955
VIT	5.60028	5.14778	4.82702	5.43529	5.6366	4.85164	4.26617	5.45383	4.79478	6.69395			LOC107987143	-1.10988	6.39774	-2.56983	0.0292262	0.334322	-3.36001
VIPR2	3.32499	2.35298	4.11479	1.87238	2.22812	2.5858	4.05246	2.55651	2.97199	2.65694			SLITRK1	-1.10399	1.07028	-2.56957	0.0292386	0.334322	-3.36038
VIPR1-AS1	5.6144	4.80968	5.41229	4.87198	5.33561	5.2729	4.95735	5.04565	5.59499	4.57818			IGJ	-1.89363	12.1575	-2.56941	0.0292464	0.334322	-3.36061
VIPR1	6.21966	6.33046	6.21211	6.7442	5.91822	6.39503	6.19327	7.12188	7.58353	5.93257			FP248	0.882871	3.76996	2.56846	0.029293	0.334322	-3.36198
VIPAS39	8.57281	8.56251	8.46625	8.64243	8.17429	8.33387	8.65499	8.60664	8.63643	8.6596			S100A16	-1.09484	4.08846	-2.56764	0.0293333	0.334322	-3.36316
VIP	0.142351	0.147325	0.147131	0.145819	1.02595	0.172046	0.166862	0.119184	0.327608	0.12258			ANKRD33	1.05292	13.2086	2.56706	0.0293614	0.334322	-3.36399
VIMP	7.46642	6.99848	6.9609	7.18432	7.21903	7.23308	7.15877	7.5837	7.84548	8.34698			PLXNC1	0.642465	8.80749	2.56693	0.0293681	0.334322	-3.36418
VIM	14.9705	15.2309	14.4765	15.218	14.916	14.8988	15.0474	14.9003	15.2446	14.9466			QRFP	0.776991	2.77392	2.56598	0.0294147	0.334322	-3.36555
VILL	5.93339	6.08755	6.01529	6.90431	5.82918	6.39776	6.48528	7.04432	6.31669	7.21048			AVIL	0.931232	6.26941	2.56377	0.0295236	0.334322	-3.36873
VIL1	6.59057	6.08559	6.0263	5.39619	5.62524	5.32074	5.60831	4.12423	5.75103	4.17524			LOC105369349	0.610531	6.3507	2.56353	0.0295352	0.334322	-3.36907
VHLL	4.77678	5.20952	4.96977	5.21475	4.81525	4.66467	4.84217	4.81685	4.6989	5.04069			AL356652.1	0.912781	0.70073	2.56311	0.0295559	0.334322	-3.36967
VGLL4	7.17362	7.19401	7.35348	7.38445	6.95324	7.407	7.16138	7.84411	7.65495	7.68438			GCNT1	-0.818425	5.71648	-2.56272	0.0295752	0.334322	-3.37023
VGLL3	0.273591	0.259474	0.217483	0.260038	0.270811	0.199921	0.276104	0.202127	0.206448	0.804194			CNTNAP3	1.02364	6.25966	2.56247	0.0295875	0.334322	-3.37059
VGLL2	0.181329	0.177799	0.171498	0.179747	1.626	0.461172	1.15463	0.140826	0.254053	1.13539			LOC107985536	0.783456	5.23607	2.56246	0.0295881	0.334322	-3.37061
VGLL1	0.193729	0.183712	1.70055	0.154378	0.240574	0.269592	2.04964	0.206662	1.47712	0.227752			TPRXL	-1.02648	1.5799	-2.56083	0.0296688	0.334322	-3.37295
VGF	2.91713	3.01097	3.83781	2.80407	2.54712	1.65182	1.09762	2.67513	3.36297	3.87804			AC007493.2	-0.694183	2.79962	-2.56066	0.0296773	0.334322	-3.3732
VEZT	7.42694	7.27188	7.49698	7.86169	7.95618	7.86237	7.52315	8.03386	8.31333	8.60767			AC139795.2	-0.587525	3.68504	-2.5605	0.0296853	0.334322	-3.37343
VEZF1	7.64583	7.88057	7.96193	7.95367	7.52925	7.76568	7.55575	7.84251	7.7282	7.92889			LY6E	-1.19456	10.3906	-2.56042	0.0296891	0.334322	-3.37354
VEPH1	6.15552	5.79063	4.39764	4.34879	5.53088	4.37538	4.26563	4.74461	5.03542	3.17623			DLGAP1	0.636875	0.737965	2.55914	0.0297528	0.334322	-3.37539
VENTXP7	0.16479	1.72983	1.90264	0.129996	1.62725	0.147852	1.65121	1.80642	0.95879	1.42997			AC254629.1	1.56599	11.8702	2.55905	0.029757	0.334322	-3.37551
VENTXP1	1.5687	6.55422	1.98604	4.36713	0.158894	1.02882	0.904925	1.08654	1.77922	0.124017			LOC107984420	-1.00165	3.84998	-2.55827	0.029796	0.334322	-3.37664
VENTX	5.08874	5.55433	5.10587	5.56481	4.56076	5.13666	5.17949	4.93895	6.11401	4.85507			CASS4	0.76841	6.88023	2.55786	0.0298164	0.334322	-3.37723
VEGFC	5.51273	4.98128	4.78861	4.05076	4.54953	3.93904	5.3033	3.83358	4.21745	3.43314			AC090957.1	-0.708746	3.04172	-2.55786	0.0298166	0.334322	-3.37723
VEGFB	10.9945	10.8201	11.4221	11.3317	11.2503	11.3187	10.7898	11.5087	11.5496	11.6381			LOC102724475	0.900149	1.15122	2.55779	0.0298198	0.334322	-3.37732
VEGFA	5.69203	5.82894	5.38138	5.59174	5.69444	5.38717	5.93619	5.0736	5.40359	4.84561			APLN	-0.847554	4.12457	-2.55779	0.0298201	0.334322	-3.37733
VDR	9.14603	9.23604	8.96571	9.29505	9.13518	8.82475	9.43591	8.63228	9.04169	9.09596			AL355102.1	0.873903	0.800683	2.55764	0.0298272	0.334322	-3.37754
VDAC3	9.00154	8.78988	8.69572	8.8651	8.294	8.90803	8.6335	9.27096	9.11882	9.11371			PINK1	0.728191	9.80365	2.55687	0.0298657	0.334322	-3.37865
VDAC2	9.85618	9.62844	9.87174	10.0608	9.8248	10.0042	9.72019	10.1744	10.181	10.4537			AC009468.1	1.20102	15.3091	2.55593	0.029913	0.334322	-3.38001
VDAC1	9.66143	9.55613	9.59269	10.0283	9.4634	9.903	9.70574	10.1976	10.2309	10.6277			CECR6	1.04079	7.61784	2.55478	0.0299701	0.334322	-3.38165
VCY	9.2265	9.24732	9.28608	9.12476	9.67535	9.4949	9.45138	8.91366	9.02515	9.05461			AC007849.1	-0.813826	1.16163	-2.55218	0.0301009	0.33449	-3.3854
VCX2	3.5364	2.98388	3.38104	2.95399	3.40728	3.36345	2.94127	3.21922	2.98021	2.59785			TTC7B	0.628171	8.55817	2.55042	0.0301895	0.33449	-3.38793
VCPKMT	7.7745	7.50021	7.21018	7.20492	6.99017	7.06097	7.08423	7.31657	7.40367	7.2888			AC138028.2	1.18154	8.03564	2.55001	0.0302103	0.33449	-3.38852
VCPIP1	9.21349	9.27378	8.92749	9.20009	9.14969	9.32331	9.64193	9.3715	8.98018	9.47298			LOC100652999	0.900661	0.612774	2.54952	0.0302346	0.33449	-3.38922
VCP	12.439	12.3825	12.4178	12.6353	12.4178	12.5591	12.5579	12.5479	12.8232	13.2053			IL17A	-0.851879	7.22087	-2.54917	0.0302524	0.33449	-3.38972
VCL	10.7029	10.4304	10.749	10.1998	9.81452	10.0176	9.60718	9.88018	10.5033	9.41923			LINC01934	-1.24966	2.55376	-2.54801	0.0303112	0.335015	-3.39139
VCAN	10.656	11.2056	10.6819	11.113	10.3341	10.3931	11.3146	10.0921	11.2689	9.37427			LOC105372426	1.66882	11.2595	2.54579	0.0304238	0.33545	-3.39459
VCAM1	1.17468	0.304025	0.279072	0.308567	0.32624	0.35984	0.334972	1.71014	0.245293	0.994897			FAH	0.693567	7.412	2.54422	0.0305039	0.33545	-3.39685
VAX2	6.77787	7.25213	6.88427	7.10899	6.67188	6.75424	7.09882	6.70435	6.27516	6.24039			SYT14P1	-1.55645	2.03851	-2.54359	0.0305358	0.33545	-3.39775
VAX1	3.27296	3.14206	3.13311	2.62487	3.97523	3.66065	3.92952	2.97091	2.11507	2.38946			ZNRF2P1	1.90336	13.0608	2.54344	0.0305435	0.33545	-3.39796
VAV3	10.0482	10.3249	10.0841	10.2835	10.0731	10.2223	10.2831	9.92328	9.93599	10.8604			AL365181.4	-1.36395	2.33959	-2.54301	0.0305655	0.33545	-3.39858
VAV2	6.53895	6.88733	7.20371	7.58674	6.59399	6.8211	7.51511	7.0913	7.53606	7.80086			AC106820.4	-0.675688	2.53263	-2.54292	0.0305702	0.33545	-3.39872
VAV1	10.8906	11.4001	10.9661	11.264	10.5968	11.0484	11.4615	11.1315	11.1045	11.1692			LINC02279	-1.54458	2.84538	-2.54253	0.0305901	0.33545	-3.39928
VAT1L	2.49056	0.150069	0.169965	0.204715	0.132286	0.103515	0.143527	0.146072	0.165099	0.173176			NKX2-3	1.09076	8.21303	2.54168	0.0306336	0.33545	-3.4005
VAT1	8.77484	8.65288	8.97113	9.02954	8.84245	8.79852	8.56147	8.93952	9.40049	9.27585			LOC105377626	-0.690304	4.2709	-2.54147	0.0306445	0.33545	-3.40081
VASP	11.5936	12.175	12.2276	12.4119	12.3207	12.1786	12.6686	11.8298	11.801	11.7217			AC136424.1	0.900506	0.758964	2.54073	0.0306825	0.335618	-3.40187
VASN	3.24054	2.43524	2.36086	2.61376	2.17058	3.02615	2.4966	2.52848	1.77366	3.71253			RNF121	-0.641588	7.49591	-2.53989	0.0307255	0.335964	-3.40308
VASH2	5.85613	5.71899	5.59082	5.89904	6.51955	6.42395	6.29812	6.11391	6.34409	6.37337			HEY1	1.77414	5.18707	2.53862	0.0307904	0.336167	-3.40489
VASH1	17.0541	16.8932	17.0215	16.7731	16.8113	16.7288	16.7288	16.6765	16.9987	16.6442			lnc-KCNC4-1	-1.46374	1.60168	-2.53826	0.030809	0.336167	-3.40541
VARS2	9.18078	9.02373	8.93743	9.73229	8.85848	9.05527	8.80438	9.97864	9.57517	9.9896			GPM6B	1.06625	2.92826	2.53763	0.0308416	0.336167	-3.40632
VARS	8.92867	8.54565	8.80767	9.34779	8.61664	8.85733	8.61318	9.0448	9.50472	9.55184			AMELY	0.677457	0.832271	2.53728	0.0308596	0.336167	-3.40683
VAPB	7.85204	7.92531	7.67676	7.94458	7.72636	7.5198	7.47036	7.71602	7.95541	7.6537			SSX3	1.35549	3.27655	2.53694	0.0308774	0.336167	-3.40732
VAPA	9.71037	9.48638	9.57547	9.39006	9.24028	9.48623	9.28194	9.36409	9.65447	9.50258			DCUN1D2-AS	0.992452	10.0755	2.53675	0.0308868	0.336167	-3.40758
VANGL2	2.8132	0.233317	1.74532	2.09597	2.35138	2.48755	1.72001	0.970956	0.231849	2.0249			LOC645553	0.838011	1.06703	2.53667	0.0308913	0.336167	-3.40771
VANGL1	7.70626	7.00625	7.78377	7.6944	7.59127	7.37152	6.89842	7.41604	7.86571	8.45705			POU2F3	-1.18536	2.22885	-2.53569	0.0309419	0.336201	-3.40912
VAMP8	13.111	13.2078	12.9382	13.5224	13.2573	13.3936	13.5844	13.4493	13.6299	13.8323			SNORD111B	-0.736497	2.02621	-2.5356	0.0309465	0.336201	-3.40925
VAMP7	9.87885	9.60313	9.76426	9.88113	9.72595	9.79433	9.68481	9.92793	10.1344	10.0466			ZNF711	-0.949041	3.28682	-2.53354	0.0310531	0.33643	-3.4122
VAMP5	8.8906	9.03419	9.00383	9.67142	8.77989	9.46051	10.1998	9.53752	9.63763	9.43629			SEC11C	-1.03085	11.4689	-2.53213	0.0311265	0.33643	-3.41423
VAMP4	6.5333	6.42701	6.39768	6.81381	6.65754	6.74106	6.57305	6.45598	7.04811	7.07843			MIR517C	0.686168	0.755144	2.53204	0.031131	0.33643	-3.41436
VAMP3	9.16776	9.30884	9.14494	9.43109	8.67241	8.91658	9.45736	9.03572	9.47069	8.41184			LINC02267	0.964021	1.01757	2.53127	0.0311708	0.336462	-3.41546
VAMP2	10.5696	10.7446	10.5833	10.6587	10.9446	10.8614	10.8871	10.4831	10.0729	10.5765			LOC105378842	-1.10213	1.37011	-2.53042	0.0312156	0.336668	-3.41669
VAMP1	5.38196	5.46969	5.67803	5.52046	5.14345	5.2938	5.49311	5.92059	5.25789	5.93503			GNAT2	1.54886	2.08251	2.5285	0.0313155	0.336668	-3.41944
VAC14-AS1	3.14489	2.74585	0.493084	3.13468	1.29795	0.395977	2.48737	2.03293	2.30768	2.85076			HOXC6	0.656703	4.23027	2.52762	0.031362	0.336668	-3.42072
VAC14	7.28598	6.92247	7.18892	7.37371	6.78422	6.72691	6.85009	7.26817	7.89239	7.41487			LOC107984284	-1.34047	2.10988	-2.52726	0.0313809	0.336668	-3.42124
UXT-AS1	7.11385	6.84636	6.66388	6.49429	6.90105	6.18781	6.42189	5.87111	6.32016	6.16946			AP003352.1	-1.39472	2.45941	-2.52723	0.031382	0.336668	-3.42127
UXT	11.531	11.62	11.7089	12.0279	11.8408	12.0249	11.7479	12.2047	12.1136	12.2159			PAGE2	0.976008	8.47956	2.52688	0.0314005	0.336668	-3.42177
UXS1	8.48066	8.3828	8.51774	8.82781	8.57669	8.62076	8.4374	8.81677	8.6793	8.82839			SPAG8	1.00617	5.85884	2.52636	0.031428	0.336668	-3.42253
UVSSA	4.01578	4.1581	4.52596	4.19842	4.02509	3.46853	4.13718	4.0165	3.54755	3.90417			NEXN-AS1	0.813216	2.411	2.52575	0.0314599	0.336668	-3.4234
UVRAG	6.54739	6.84382	6.93222	6.87095	6.69168	6.91046	6.94769	7.10661	7.23514	7.66469			HLTF	-0.602357	6.97291	-2.52504	0.0314972	0.336668	-3.42442
UTY	6.00176	5.99451	6.21983	2.30195	5.79067	5.88856	5.71173	6.05725	5.67414	6.00596			LOC105374659	-1.14694	4.37953	-2.52495	0.031502	0.336668	-3.42455
UTS2R	12.7007	12.314	12.7493	12.543	12.7482	12.4925	12.0325	12.726	12.5604	12.5729			MPP1	0.667875	12.7259	2.52361	0.0315728	0.336668	-3.42648
UTS2B	3.11798	2.08102	0.268337	0.339026	2.96553	1.79862	0.311557	0.243146	0.727857	2.44364			AL162464.1	-0.83353	4.02352	-2.52315	0.0315968	0.336668	-3.42713
UTS2	8.91705	8.65836	4.743	9.39822	5.16016	9.46579	4.3122	4.71416	5.39181	5.4364			TSKU	0.637542	3.90275	2.52257	0.0316276	0.336668	-3.42797
UTRN	10.2077	10.1304	10.3031	10.5971	10.3366	10.58	10.7623	10.7709	10.4712	11.1247			AL354950.1	0.880754	0.880511	2.51966	0.0317817	0.336668	-3.43215
UTP6	8.34428	8.21943	8.09224	8.393	8.12683	8.46089	8.22776	8.69917	8.4917	8.66386			PRR19	-0.828276	2.53253	-2.51919	0.0318065	0.336668	-3.43282
UTP3	10.2955	10.0097	10.1607	10.6645	10.2873	10.5184	10.431	10.8723	10.4845	11.1219			LOC105378610	-0.893539	4.293	-2.5177	0.031886	0.336668	-3.43497
UTP23	8.54509	8.55104	8.34787	8.68772	8.42012	8.93322	8.56493	8.99904	8.61587	9.26942			AC244517.9	-1.08595	5.41239	-2.51626	0.0319627	0.336668	-3.43704
UTP20	7.68601	7.88166	7.88475	8.13051	8.45059	8.45885	8.5212	8.37132	8.13359	8.47327			OR4X2	-0.870891	4.43935	-2.51589	0.0319827	0.336668	-3.43757
UTP18	8.20072	7.96212	8.23314	8.45314	7.99722	8.17673	8.11816	8.62883	8.67756	8.76465			RN7SKP126	0.669651	6.31201	2.51553	0.0320018	0.336668	-3.43809
UTP15	6.03524	5.9536	6.30317	6.67209	6.0271	6.58206	6.32808	6.79788	6.38099	6.88137			GK3P	0.824423	6.35188	2.51553	0.0320019	0.336668	-3.43809
UTP14C	6.13229	5.91027	6.07279	6.02499	5.72789	6.04585	5.9056	6.49296	6.56648	6.49849			LOC105379634	-1.30156	7.2918	-2.51427	0.0320689	0.336668	-3.43989
UTP14A	5.15579	4.94034	5.40998	5.42848	4.66308	4.98356	4.84071	5.62731	5.9161	5.69645			LOC107987468	0.811844	0.754351	2.51394	0.0320869	0.336668	-3.44037
UTP11L	8.14476	7.89534	7.74395	8.28161	8.16289	8.0535	8.12592	8.10868	8.4163	8.88574			MYLPF	-0.78461	4.05703	-2.51389	0.0320897	0.336668	-3.44045
UTF1	10.3674	9.91059	10.4888	9.5467	9.65115	9.30651	9.33851	9.40919	10.1973	9.03451			SCGB1C1	0.99894	5.85332	2.51366	0.0321016	0.336668	-3.44077
UST-AS1	1.38067	0.912762	0.270791	1.20557	0.299619	0.596014	0.30029	0.243905	0.271061	0.256485			KLF1	1.03978	10.4992	2.51339	0.0321162	0.336668	-3.44116
UST	4.47784	3.99636	5.04664	4.73187	3.52105	4.57372	3.02907	4.29391	4.55379	4.57061			MIR8057	-0.81675	4.63313	-2.51305	0.0321346	0.336668	-3.44165
USPL1	6.77184	6.65306	6.38491	6.98182	6.43176	6.86812	6.80118	7.29299	7.22132	7.21319			NHSL2	0.809688	5.51901	2.51297	0.0321389	0.336668	-3.44176
USP9Y	8.04461	7.9906	8.41717	0.336491	8.08913	8.74584	8.17957	9.22691	8.46828	9.09343			LOC105379460	-1.00638	1.14013	-2.5119	0.0321965	0.336668	-3.4433
USP9X	7.01499	7.35811	7.18514	7.56691	7.40965	7.42603	7.08175	7.73139	7.37764	7.99842			DUSP15	0.606446	9.49977	2.51189	0.0321968	0.336668	-3.44331
USP8	8.36299	8.28984	8.0779	8.19126	7.96348	8.20235	8.11778	8.54479	8.42414	8.56067			COX17	-0.613021	10.0286	-2.51157	0.0322139	0.336668	-3.44377
USP7	5.3372	5.81973	5.69619	6.00499	5.49491	5.61838	5.57587	6.16112	6.1821	6.16891			MIR4666B	1.31674	11.7467	2.51131	0.032228	0.336668	-3.44415
USP6NL	6.14279	5.83229	6.0171	5.98953	5.37089	6.07802	6.27591	6.38451	6.48861	7.24397			XKR3	1.39549	3.74173	2.51093	0.0322486	0.336668	-3.4447
USP54	6.31613	5.79909	6.21204	6.28175	6.14103	6.29528	5.88883	6.61673	6.35543	6.61378			ACPP	0.677681	4.56544	2.51071	0.0322603	0.336668	-3.44501
USP53	6.25698	5.95128	7.28406	6.55164	5.77848	6.46694	5.99981	7.17569	6.72976	6.67236			AP003396.3	1.06971	3.02106	2.51022	0.0322867	0.336668	-3.44571
USP51	1.86089	2.94629	0.159907	2.49031	1.97749	2.11397	1.84509	2.17084	1.89935	1.30069			MYO7B	0.692657	5.25822	2.50966	0.0323169	0.336668	-3.44651
USP50	1.45626	1.21719	1.87028	3.48275	1.62476	1.77001	1.92632	0.862593	0.490679	2.01191			GRINA	0.721416	9.72748	2.50918	0.0323431	0.336668	-3.44721
USP5	6.65311	6.50671	6.75493	7.08554	6.69107	6.50684	6.46616	7.03673	7.28096	7.02446			AC019080.3	-0.70707	2.99505	-2.50875	0.032366	0.336668	-3.44782
USP49	3.88641	3.43528	3.53004	4.15242	4.07496	4.00227	4.21482	4.02298	4.01214	3.98413			SH2D1A	-0.767914	9.14888	-2.50847	0.0323813	0.336668	-3.44823
USP48	9.4104	9.53426	9.48562	9.69632	9.58253	9.5818	9.75399	9.7209	9.66075	10.26			LOC107984755	1.1025	1.37786	2.50846	0.0323818	0.336668	-3.44824
USP47	8.12161	8.03508	8.05807	8.20669	8.23044	8.21472	7.89633	8.62635	8.34267	8.59181			LOC107987108	0.665993	0.821912	2.508	0.0324067	0.336668	-3.4489
USP46	3.98146	3.08034	3.32976	3.53212	3.09988	3.13114	3.54473	3.01483	3.34702	4.5614			CLPS	0.844249	6.89592	2.50731	0.0324442	0.336668	-3.4499
USP45	4.48827	4.33605	4.64304	4.62637	3.96199	4.26918	4.36996	4.77457	4.37785	4.81851			RTN2	0.637848	6.43868	2.50525	0.0325558	0.336668	-3.45285
USP44	3.51831	3.21338	3.45192	3.61204	2.29108	2.37563	1.73216	3.96349	3.58212	3.80999			LOC107984603	1.04897	1.47193	2.50458	0.0325928	0.336668	-3.45382
USP43	3.10445	2.44101	2.17283	0.720622	0.915359	1.16161	0.594667	0.793032	2.75412	1.03793			RIBC2	-0.990494	3.52715	-2.50417	0.0326146	0.336668	-3.4544
USP42	10.2032	10.2512	10.3099	10.5629	10.1762	10.2704	10.1529	10.68	10.4517	10.3588			NEIL3	-0.607644	0.625024	-2.50398	0.0326251	0.336668	-3.45467
USP40	3.96443	3.93452	3.89088	4.30008	3.02412	3.62125	4.02483	4.61259	4.89169	5.32182			SAMD14	0.895214	4.22481	2.50343	0.0326555	0.336668	-3.45548
USP4	12.1639	12.4562	12.0137	11.9968	11.9876	12.2339	11.9876	12.2478	11.8089	11.7201			MANF	-0.627703	12.069	-2.50317	0.0326692	0.336668	-3.45584
USP3-AS1	5.46461	5.47164	5.27298	5.48398	6.07264	5.78454	5.90975	5.61911	5.29418	5.15792			LOC105371667	0.856123	0.788761	2.50276	0.032692	0.336668	-3.45644
USP39	11.2187	11.4172	11.3807	11.7691	11.4956	11.641	11.7019	11.822	11.5105	12.0869			SERPINB2	-1.1527	0.858791	-2.50142	0.0327651	0.336668	-3.45836
USP38	9.61523	9.65354	9.73857	9.66216	9.60472	9.64808	9.65755	9.74417	9.75912	10.2428			AL121809.2	-0.726469	0.462917	-2.50108	0.0327837	0.336668	-3.45884
USP37	7.58348	7.29675	7.45265	7.47209	7.35757	7.66748	7.29907	7.76166	7.66406	8.16412			GPR179	0.590797	3.32635	2.50043	0.0328191	0.336668	-3.45977
USP36	8.64497	8.45823	8.49613	8.64099	8.52858	8.82608	8.3173	9.08914	8.90675	9.4927			AC009567.1	-1.24888	1.43288	-2.49984	0.0328513	0.336668	-3.46062
USP35	8.36788	8.40841	8.58765	8.89204	8.60808	8.49864	8.24111	8.83829	8.84739	8.72231			LOC105375548	-0.725326	1.32097	-2.4985	0.0329254	0.336668	-3.46255
USP34	8.31102	8.30458	8.27874	8.37433	7.82408	8.04114	7.82368	8.61008	8.79076	8.3828			SLCO5A1	-0.924399	1.85409	-2.49739	0.0329861	0.336668	-3.46414
USP33	13.0771	12.7228	12.2853	12.4092	12.2548	12.6309	12.7816	12.3681	12.2321	12.3328			MIR4713	0.701418	2.4868	2.49739	0.0329865	0.336668	-3.46415
USP32	7.68851	8.00368	7.91194	7.4341	7.21619	7.47467	7.46469	7.17642	7.337	6.64091			AL583852.1	1.50678	10.7422	2.49725	0.0329941	0.336668	-3.46434
USP31	4.92868	4.7191	5.14316	4.73705	5.22901	5.34239	5.09069	5.66321	5.25137	5.12652			LOC105375676	-0.651594	0.795235	-2.49488	0.0331249	0.336668	-3.46774
USP30-AS1	4.02121	3.52573	4.63426	4.22062	3.48417	4.06509	3.83917	5.10473	4.35169	4.56105			DLL4	-0.839241	0.748078	-2.49452	0.0331449	0.336668	-3.46826
USP30	3.89943	4.27853	4.11824	3.91948	3.74345	3.55278	3.43392	3.42586	3.27215	4.05368			lnc-TP53INP1-1	1.14682	10.6868	2.49363	0.0331942	0.336668	-3.46954
USP3	9.56293	9.65388	9.51837	9.63644	9.1861	9.50718	9.74331	9.66906	9.83297	9.43792			NEURL3	0.986859	3.91987	2.4936	0.0331961	0.336668	-3.46959
USP2-AS1	0.0840576	2.20267	1.29126	1.39698	0.475009	1.21977	1.7746	1.91009	0.105892	2.11875			LOC105377483	1.37117	9.25562	2.49266	0.0332483	0.336668	-3.47094
USP29	3.02152	3.26681	3.20091	3.20563	2.34039	2.15748	2.72629	2.46571	2.23876	2.67685			NPC1L1	1.20208	10.8495	2.49242	0.0332616	0.336668	-3.47128
USP28	4.80574	4.52919	4.75952	4.88264	4.69399	5.17976	3.98063	4.58503	4.30985	5.71479			STAG3	-0.586556	8.34392	-2.49238	0.0332636	0.336668	-3.47134
USP27X-AS1	2.32433	2.33743	1.75607	2.12417	1.21617	1.52797	1.58273	2.19482	3.4322	2.48899			SDPR	0.589496	10.121	2.49227	0.0332694	0.336668	-3.47149
USP27X	3.6588	3.89558	3.75365	3.37884	2.96776	3.27012	3.32853	3.29609	3.93059	3.11876			VIL1	0.948867	5.47034	2.49191	0.0332899	0.336668	-3.47202
USP26	1.9322	1.6736	1.08332	1.46403	0.455593	2.3532	0.420183	0.365324	0.487058	2.01631			MKRN2OS	-0.635228	0.619796	-2.49177	0.0332975	0.336668	-3.47221
USP25	6.94751	6.78957	6.42172	6.71719	6.53499	6.69816	7.29421	7.12237	6.79037	6.62407			ZNF704	0.792783	0.97775	2.49122	0.0333278	0.336668	-3.47299
USP24	8.19366	8.38165	8.611	8.52369	8.03021	8.35421	7.93459	8.95024	8.93364	8.95076			RPRM	1.05311	0.716187	2.4912	0.0333293	0.336668	-3.47303
USP22	8.12993	8.31987	8.11176	8.05986	7.56965	7.81976	7.89739	8.18709	8.40093	7.81943			KCNJ13	0.77975	1.55426	2.49114	0.0333324	0.336668	-3.47311
USP21	6.15545	6.16635	6.07647	6.38484	6.41358	6.38936	6.1983	6.62634	6.88418	6.37668			TLR1	0.78087	11.5398	2.49075	0.0333544	0.336668	-3.47368
USP20	8.51917	8.5384	8.63727	8.76686	8.35572	8.65261	8.35302	9.03816	9.11238	8.66852			MPV17L	-0.659233	4.21775	-2.49072	0.0333559	0.336668	-3.47372
USP2	1.16759	0.363044	0.364598	1.85301	0.909957	0.36306	0.373015	0.375728	0.31106	0.298191			AADACL3	-0.614216	3.24703	-2.49028	0.0333807	0.336668	-3.47436
USP19	6.60707	6.87858	6.78353	6.7554	6.74313	6.76137	6.80867	6.80892	6.57803	6.45935			NBEAL2	0.636907	9.94999	2.48962	0.033417	0.336668	-3.47529
USP18	6.87976	7.01064	6.60156	6.76443	5.28851	6.5318	9.66314	8.14355	7.12344	7.57252			AL031651.2	1.14655	7.12494	2.48946	0.0334263	0.336668	-3.47553
USP17L8	2.83015	2.31873	2.51585	3.48447	3.49476	3.00721	3.57067	2.74003	2.84199	2.83383			LOC105374639	0.611431	3.74777	2.48929	0.0334358	0.336668	-3.47577
USP17L7	4.38803	4.59408	4.4869	4.72201	4.96984	4.54028	4.51697	3.17143	4.36787	4.68177			NPL	0.819891	8.43741	2.48856	0.0334763	0.336668	-3.47681
USP17L25	8.20014	8.03039	8.16204	7.85204	8.57807	8.24404	8.16281	7.95379	8.12123	7.582			LOC105374114	-0.788588	2.8947	-2.48843	0.0334836	0.336668	-3.477
USP17L2	9.49535	8.90468	9.35419	8.73154	9.37762	8.87558	8.99886	8.8622	9.42331	8.32141			TIMM10	-0.611162	9.83386	-2.4881	0.0335024	0.336668	-3.47748
USP17L1	0.435449	2.60952	0.309354	2.23216	0.22738	1.48265	1.7129	0.635185	0.334871	0.228217			AL162713.1	0.621254	5.9566	2.48766	0.0335269	0.336668	-3.47811
USP16	9.66216	9.60491	9.50378	9.92385	9.82458	10.0986	10.006	10.2992	10.044	10.7439			FCHO2	0.832899	8.24028	2.48707	0.0335599	0.336668	-3.47896
USP15	9.08036	9.39641	8.97392	8.7405	9.20755	9.16081	9.72111	9.28362	8.71307	8.84207			MACROD2-IT1	-0.861918	5.01406	-2.48685	0.0335722	0.336668	-3.47927
USP14	4.78417	4.76834	5.0208	5.02468	4.72472	4.78989	4.69205	5.27835	5.56593	5.48678			EGR3	1.97623	3.05948	2.4862	0.0336088	0.336668	-3.48021
USP13	5.70187	5.7882	5.65336	6.02292	5.47919	5.7316	5.15129	5.94935	5.86368	5.98373			MIR3192	-0.613106	7.50562	-2.48614	0.0336123	0.336668	-3.4803
USP12-AS2	6.47356	6.09788	5.58221	5.09338	5.42583	5.06745	5.01803	4.53331	5.42708	4.45329			AL161747.2	-1.09762	3.36937	-2.48478	0.0336885	0.336668	-3.48224
USP12-AS1	2.21202	1.87159	3.07485	1.67255	1.89625	2.88761	2.17635	5.1421	2.71852	1.73567			TNR	-0.60044	4.4982	-2.48467	0.0336945	0.336668	-3.4824
USP12	6.69953	6.94464	6.92126	6.51472	7.95386	6.54708	6.54203	6.45739	6.85001	6.00923			CYP2B7P	0.678265	4.6758	2.48455	0.0337015	0.336668	-3.48258
USP11	10.3031	10.1637	10.4859	10.6503	10.6777	10.7571	10.5329	10.8429	10.6038	11.0091			NEUROG3	0.599075	9.00356	2.48451	0.0337036	0.336668	-3.48263
USP10	12.1614	12.0751	10.8212	11.2127	10.5959	11.1398	12.2794	11.1178	11.0288	10.8688			BASP1	0.714038	13.9664	2.4843	0.0337155	0.336668	-3.48293
USP1	9.60136	9.30313	9.37723	9.66999	9.74842	9.88782	9.81421	10.1628	9.70807	10.507			BDP1	-0.59404	6.70233	-2.48366	0.0337514	0.336668	-3.48385
USO1	10.2179	9.72877	10.0176	10.0904	9.88759	10.2851	10.2218	10.549	10.4447	10.9763			LHB	0.754835	10.4291	2.48247	0.0338188	0.336668	-3.48556
USMG5	12.7215	12.7659	12.52	12.8939	13.0887	13.287	13.2163	13.1486	12.9665	13.7757			GRHL1	0.798629	6.54802	2.48175	0.0338597	0.336751	-3.4866
USHBP1	4.8293	6.37444	4.17724	4.98687	5.54877	4.96874	5.62177	4.37612	4.96254	5.34291			AC091114.1	-1.05678	1.76227	-2.4814	0.0338795	0.336808	-3.4871
USH2A	0.113125	0.401322	0.126766	0.100974	0.110428	0.113576	0.0813743	0.505436	0.0846168	0.105597			LINC00434	0.777548	0.809803	2.48101	0.0339013	0.336905	-3.48765
USH1G	5.22297	4.29548	4.49913	3.56125	4.57656	4.18846	3.64057	3.80752	4.93981	2.94991			LSP1	1.29825	15.6419	2.47836	0.0340517	0.337123	-3.49146
USH1C	2.51834	3.22054	2.30975	2.90147	2.66286	3.22895	3.16357	3.78045	2.86408	3.3067			DDX60	-0.876671	8.32478	-2.47758	0.0340958	0.337125	-3.49257
USF2	12.7473	13.0165	12.6959	12.9547	12.6407	12.8597	12.8249	12.7405	12.5455	12.9603			AC079793.1	1.41165	7.7144	2.47721	0.0341173	0.337125	-3.49311
USF1	6.13003	6.72751	6.40443	6.35914	6.0138	6.40288	6.80134	6.0931	5.90365	6.17209			ERVFRD-1	-0.616799	0.656601	-2.47585	0.0341944	0.337125	-3.49505
USE1	8.40718	8.39175	8.5287	8.8494	8.49877	8.71532	8.2957	9.04637	9.09939	8.9641			AC069444.1	-0.706964	0.551081	-2.47583	0.0341959	0.337125	-3.49509
USB1	5.12161	4.58413	4.71257	5.53512	4.95788	4.49723	4.10697	4.86358	5.10791	5.36028			GRIN2A	-1.41475	2.56269	-2.47547	0.0342163	0.337125	-3.4956
UROS	7.12925	7.00793	7.02287	7.08829	7.29575	6.89541	6.63204	7.13238	7.53731	7.19873			LOC105372187	-0.916931	0.943701	-2.47497	0.0342448	0.337125	-3.49631
UROD	10.2325	10.2642	10.3956	10.7979	10.5505	10.5239	10.6445	10.6564	10.8083	10.6571			OR10C1	-0.714139	4.40141	-2.47428	0.0342842	0.337125	-3.4973
UROC1	2.28243	1.33272	2.00063	1.01112	0.128837	1.04973	0.0939869	1.27528	0.910571	0.371643			NR1I3	-0.739442	3.33065	-2.47425	0.0342864	0.337125	-3.49736
URM1	1.23981	0.223817	1.05227	1.61476	0.168495	1.44727	1.17282	1.88996	0.145776	1.30164			RP1L1	-1.10305	2.38586	-2.47354	0.0343266	0.337408	-3.49836
URI1	8.02024	7.91045	7.8786	8.42048	8.35531	8.41394	7.93446	8.60962	8.10781	8.63012			MIR7157	-0.958859	2.15433	-2.47269	0.0343756	0.337493	-3.49959
URGCP	6.08215	6.24985	6.39418	6.71144	5.85938	6.18393	5.51794	6.80756	6.85567	6.64777			SACS-AS1	-1.08001	3.47004	-2.47204	0.034413	0.337493	-3.50052
URB2	5.79682	5.91446	6.23543	6.72302	5.83633	6.18658	6.10303	6.69451	6.57799	6.77334			AC022118.1	0.599774	0.762982	2.47165	0.0344354	0.337493	-3.50108
URB1-AS1	6.0647	5.61733	6.20272	6.65346	6.08416	6.30466	5.81704	6.63044	6.43078	6.70832			MED24	0.639228	8.41418	2.47065	0.0344931	0.337493	-3.50252
URB1	5.35097	5.56277	5.91895	6.53657	5.32632	5.63696	5.15949	6.08146	6.15237	5.97223			RF01974	1.54969	14.4294	2.47028	0.0345145	0.337493	-3.50305
URAD	0.883079	0.139558	0.168356	0.107345	1.66545	0.215026	0.93482	0.805011	0.16089	0.172645			LOC105374866	0.876795	12.1973	2.46974	0.0345455	0.337493	-3.50382
UQCRQ	12.9665	12.7752	12.7808	13.2098	13.1891	13.3375	13.4234	13.2929	13.2044	14.0754			SPRR2G	-0.859191	4.16745	-2.46969	0.0345483	0.337493	-3.50389
UQCRH	12.8662	12.6057	12.5469	12.9108	12.8439	13.0547	13.0065	13.0177	13.0406	13.7606			AC243964.2	1.48284	12.3604	2.46908	0.0345836	0.337493	-3.50477
UQCRFS1	11.3922	11.23	11.1857	11.7626	11.4788	11.5697	11.6667	11.7834	11.8537	12.3119			SPSB2	-0.858339	10.3825	-2.46883	0.0345978	0.337493	-3.50512
UQCRC2	10.896	10.8491	10.8404	11.2715	10.925	11.1962	11.1038	11.3572	11.1678	11.591			DRD5	-0.900291	3.54908	-2.46853	0.0346154	0.337493	-3.50556
UQCRC1	9.24131	9.28275	9.05147	9.58019	9.14886	9.38493	9.42555	9.57147	9.74154	9.98078			LOC107985840	-0.780521	4.10671	-2.46806	0.0346423	0.337493	-3.50623
UQCRBP1	3.53754	3.09097	2.61721	2.92718	3.17439	3.18506	3.44285	3.1518	3.66401	3.4529			CRYBA4	1.04206	4.75265	2.46797	0.0346477	0.337493	-3.50636
UQCRB	12.2387	12.2063	12.0449	12.2709	12.6581	12.8491	12.8111	12.4998	12.6199	12.6894			POT1	-0.988658	8.60915	-2.46744	0.0346785	0.337493	-3.50712
UQCR11	14.5126	14.5071	14.3122	14.347	14.7244	14.5444	14.3862	14.292	14.3282	14.4207			AC016831.6	0.696022	1.4451	2.46698	0.034705	0.337493	-3.50778
UQCR10	12.5096	12.5483	12.3808	12.7816	12.6872	12.887	12.9562	12.9333	12.7093	13.4842			LOC107984566	0.995932	0.911224	2.46617	0.0347521	0.337493	-3.50894
UQCC3	10.6859	10.5983	10.7566	11.1286	10.9896	11.1217	10.4903	11.2443	11.0736	11.4979			LYNX1	-1.00749	2.14494	-2.46511	0.0348137	0.337493	-3.51047
UQCC2	9.25884	8.89672	8.99049	9.5975	9.48544	9.33931	9.22841	9.35195	9.68057	10.1179			KLK5	-0.778197	2.73554	-2.46342	0.0349119	0.337574	-3.51289
UQCC1	4.81583	4.3714	4.44836	4.72776	4.68679	4.8378	4.70325	5.03648	5.67876	5.28758			AL137145.2	0.952489	6.40654	2.46321	0.0349243	0.337574	-3.51319
UPRT	8.11297	7.84818	7.9474	8.42368	8.31119	8.63643	8.26513	8.44209	8.29429	9.06452			AL355613.1	-1.11008	2.73595	-2.46158	0.0350195	0.337574	-3.51553
UPP2	0.324961	0.334779	0.333486	0.356312	2.03944	2.51815	1.39094	1.36933	2.08604	2.17849			CARM1	0.681799	11.7838	2.46119	0.0350423	0.337574	-3.51609
UPP1	7.87376	7.96126	7.70592	8.35224	8.06577	7.9313	8.06286	7.66505	8.28263	7.74729			MZB1	-1.71094	10.4115	-2.4604	0.0350886	0.337574	-3.51722
UPK3B	3.75522	3.13601	3.49604	3.38308	3.27951	3.32118	2.39189	5.66659	3.25097	3.22387			C1orf226	1.225	1.07561	2.46035	0.0350915	0.337574	-3.51729
UPK3A	2.48818	3.52408	2.39594	3.10858	2.20373	2.4126	2.56892	2.4979	3.18623	3.62998			LONRF3	0.714616	7.02886	2.46006	0.0351084	0.337574	-3.5177
UPK2	0.162101	0.136533	0.0999465	1.00325	0.122128	0.109839	0.098575	0.629618	1.51867	0.250383			MIR6857	1.14161	11.2145	2.46	0.0351118	0.337574	-3.51779
UPK1B	0.132144	0.97891	0.0924288	0.12845	0.116024	0.618504	0.680174	0.113896	0.099217	0.0968519			LOC105378986	1.22627	4.11568	2.45978	0.035125	0.337574	-3.51811
UPK1A	1.78109	2.50507	2.71394	1.72947	3.22155	2.53819	2.92078	2.8335	2.42809	1.70549			CYP19A1	0.652298	1.23752	2.45944	0.0351446	0.337574	-3.51859
UPF3B	6.50471	6.35608	6.38805	6.7912	5.8495	6.62806	6.55567	7.17658	7.13719	7.09902			AL162386.2	-1.04927	4.06493	-2.45944	0.0351446	0.337574	-3.51859
UPF3A	6.54826	6.18315	6.09831	6.34194	6.01916	6.17257	5.95528	6.59239	6.40944	6.42192			PTPN20B	-1.60873	2.99629	-2.45905	0.0351678	0.337574	-3.51916
UPF2	6.99634	7.17527	6.63852	6.74675	6.79091	6.89095	7.06359	6.67769	6.69932	6.90594			RBM47	0.751557	10.4113	2.45874	0.0351855	0.337574	-3.51959
UPF1	10.9636	11.4115	11.1897	11.1154	10.7493	11.1151	11.3025	11.3713	11.0613	11.267			HSD17B6	-0.660325	2.81985	-2.45818	0.0352188	0.337695	-3.5204
UPB1	7.94888	8.26969	8.10842	8.48844	8.38721	9.03774	9.28912	8.9094	8.4992	8.05848			TLR7	-0.59598	8.55399	-2.45779	0.0352417	0.337695	-3.52096
UNQ6494	3.61079	1.74675	2.38714	2.42733	2.29075	2.81641	2.84074	2.11797	1.92907	2.77422			MYL9	0.829308	8.63303	2.45538	0.0353837	0.338286	-3.52441
UNKL	7.93672	8.16871	8.00623	8.03039	7.71034	7.76189	7.77492	8.28659	8.06996	7.99315			RTP2	0.950625	1.9273	2.45429	0.0354483	0.338402	-3.52597
UNK	8.67007	8.69413	8.90227	9.0797	8.53059	8.82181	8.5544	9.3195	8.89105	9.1269			MMP24	0.64333	3.19622	2.45377	0.0354788	0.338402	-3.52672
UNG	9.33676	9.22659	9.73149	9.97235	9.83141	10.051	9.57733	10.3905	9.61781	10.8569			AL137067.1	-1.49044	2.2872	-2.45341	0.0355003	0.338402	-3.52723
UNC93B1	8.1586	8.24685	7.80429	8.1031	7.44627	7.60627	8.72743	7.77887	8.26255	7.41238			HIST1H4G	-1.02422	0.995492	-2.45242	0.0355589	0.338402	-3.52865
UNC93A	0.0832345	0.109479	0.118529	7.57768	0.0835582	0.297427	0.884225	0.7619	0.10583	0.08501			LRRIQ3	-0.795306	7.5757	-2.45196	0.0355861	0.338402	-3.52931
UNC80	0.346529	0.268204	0.252826	0.305691	0.189737	0.203881	0.184995	0.464898	0.300745	0.219534			TAAR2	-0.83928	9.06519	-2.4519	0.0355899	0.338402	-3.5294
UNC79	0.551842	0.588819	0.513326	0.607417	0.352578	0.311719	0.316929	0.292817	0.376767	0.344562			GP1BB	0.58792	13.1396	2.45187	0.0355916	0.338402	-3.52944
UNC5D	0.601947	0.666128	0.675702	0.787548	0.51375	0.44478	0.499807	0.379726	0.470023	0.389062			DNAJC9-AS1	0.621205	4.58248	2.45092	0.0356481	0.338509	-3.5308
UNC5CL	5.40177	4.83036	5.11619	5.76404	4.56248	4.87779	4.82361	5.59541	5.63288	5.94255			LOC105374257	-1.1326	2.33036	-2.44959	0.0357277	0.338799	-3.53271
UNC5C	5.41812	4.35025	5.37706	4.01064	4.04708	4.37101	3.90931	4.30985	5.3337	2.35306			LOC105370204	0.7752	1.20899	2.4493	0.0357445	0.338799	-3.53312
UNC5B	1.13939	1.85665	4.79619	4.89355	2.50233	3.7659	0.264252	3.30008	2.38812	3.21397			DGAT2	1.11314	7.66396	2.44909	0.0357572	0.338799	-3.53342
UNC5A	5.10131	4.7211	5.05597	4.40396	5.2974	4.83482	5.02559	4.37459	5.08537	4.52765			ABCG8	1.65023	1.79551	2.44839	0.035799	0.339071	-3.53443
UNC50	9.22952	9.00828	8.9741	9.12302	8.91749	9.19503	8.89837	9.38386	9.30911	9.71473			OR7D4	-1.15002	1.83819	-2.44739	0.0358591	0.339071	-3.53587
UNC45B	3.9215	6.16386	3.46011	3.02835	3.23637	3.04582	2.67218	3.10559	2.78752	3.97342			CDKN2A-AS1	0.66935	3.80358	2.44592	0.0359471	0.339071	-3.53797
UNC45A	8.77642	8.68396	9.03613	8.90494	8.70989	8.70305	8.57546	8.87146	8.93909	8.70899			SYN1	-1.54308	5.4476	-2.44573	0.0359581	0.339071	-3.53823
UNC13D	8.69108	8.95336	8.58446	8.87791	8.57582	8.57784	8.79979	8.57351	8.42584	8.42802			MIR6728	1.05753	8.80157	2.44528	0.0359856	0.339071	-3.53889
UNC13C	4.99071	2.29044	0.183347	2.38365	0.801988	2.0303	2.64065	0.879764	0.588467	3.13107			MCEE	-0.595841	8.40594	-2.44509	0.0359969	0.339071	-3.53916
UNC13B	1.7118	0.422398	0.595799	1.82509	1.97818	0.250883	2.24923	1.48598	1.78477	1.27128			PTAFR	0.834693	10.2119	2.44467	0.0360223	0.339071	-3.53976
UNC13A	0.213528	0.229867	0.22796	0.229202	0.249826	0.281252	0.254361	0.202867	0.227897	1.26467			SCG5	-1.20361	1.21166	-2.44421	0.0360499	0.339071	-3.54042
UNC119B	8.4479	8.66354	8.79004	8.74523	7.98683	8.61969	8.03345	8.93281	9.07161	8.86478			IGF2BP2	1.05113	8.97505	2.44176	0.0361972	0.339538	-3.54392
UNC119	8.59577	8.91843	8.68088	8.69203	8.34084	8.41549	8.5308	8.31642	8.61969	8.02961			DISC1-IT1	0.758778	5.32603	2.44125	0.0362285	0.339538	-3.54466
UMPS	8.8804	8.60415	8.84631	9.12813	8.89094	9.00219	8.78921	9.24298	9.20813	9.77235			AC018761.4	0.690767	0.671764	2.44087	0.0362514	0.339538	-3.54521
UMODL1-AS1	0.175652	0.191509	1.6277	0.175473	0.159092	0.171807	1.71893	1.06437	1.24415	1.31296			LOC101929163	0.610456	5.35494	2.44071	0.0362612	0.339538	-3.54544
UMODL1	0.660572	0.442049	0.45097	2.361	2.01834	1.50568	1.78162	2.82394	2.5652	1.16771			HDAC5	0.631414	10.1091	2.44049	0.0362745	0.339538	-3.54575
UMOD	10.2093	10.1259	10.1469	10.112	10.4241	10.2118	10.3546	9.85235	9.82781	9.92304			PCDHB4	1.52842	3.38026	2.44029	0.0362863	0.339538	-3.54603
UMAD1	8.49601	8.44014	8.32884	8.69056	8.70923	8.8719	8.86053	8.71148	8.57874	9.11166			AC092652.2	-0.614774	2.74692	-2.43983	0.0363144	0.339538	-3.54669
ULK4	5.06512	4.93011	4.01538	4.51908	4.58626	4.2961	4.6048	4.23518	4.68522	5.10403			RAB3D	0.775659	7.71443	2.43948	0.0363355	0.339601	-3.54719
ULK3	6.52275	6.71889	6.74209	7.25174	6.14681	6.7242	6.3873	7.6306	7.23554	6.89037			HBQ1	0.805952	16.3559	2.4378	0.0364372	0.340058	-3.54959
ULK2	7.33138	7.23964	7.19456	7.8438	7.70247	7.77492	7.65779	8.07301	7.94553	8.11363			LOC102724208	-1.0732	1.59017	-2.43754	0.0364532	0.340058	-3.54997
ULK1	9.53296	9.73471	9.22027	9.29667	9.0671	9.03386	8.95715	8.929	9.10992	8.78886			SLC1A5	0.675919	5.52025	2.43662	0.0365091	0.340365	-3.55128
ULBP3	0.135525	0.149655	1.45673	0.132551	1.73065	1.32352	1.2914	0.13438	0.158787	1.65273			S100A5	-1.02408	7.77477	-2.43525	0.0365927	0.340372	-3.55324
ULBP2	0.124599	0.12109	1.59341	0.150523	0.118757	0.0921655	0.437676	0.797105	0.795883	1.72422			SDC3	-1.94747	3.16427	-2.43506	0.0366045	0.340372	-3.55352
ULBP1	3.1487	3.20502	1.92201	2.14585	2.63926	1.42317	1.5311	2.61111	2.28975	1.48655			RANBP1	-0.918008	9.28388	-2.43394	0.0366729	0.340372	-3.55512
UIMC1	10.9909	11.0118	10.7623	10.9146	10.766	11.0024	10.8735	10.8678	10.5844	10.6098			LOC107986160	0.709912	1.42618	2.43381	0.0366811	0.340372	-3.55531
UHRF2	6.12612	5.85915	6.05659	6.10206	5.52586	6.03433	5.84724	6.41873	6.58335	6.68485			AL731575.1	-1.5195	2.27484	-2.4337	0.0366875	0.340372	-3.55546
UHRF1BP1L	7.47805	7.59337	7.13047	7.36547	7.1244	7.13092	7.29537	6.95935	7.21085	6.83361			PAGE2B	1.1001	6.48969	2.43347	0.0367019	0.340372	-3.5558
UHRF1BP1	7.70839	7.77417	8.27192	8.33666	7.77613	8.26772	7.79539	7.99722	8.03292	8.39631			COL7A1	-0.661191	4.3189	-2.43279	0.0367433	0.340372	-3.55677
UHRF1	5.67654	4.20501	3.88805	5.55519	4.98598	4.62338	5.40217	5.10704	5.05197	7.00495			MUC1	-0.602725	4.87583	-2.4324	0.0367672	0.340372	-3.55733
UHMK1	8.68182	8.83518	9.04169	8.81975	9.17236	8.84141	8.80091	9.24533	9.0877	9.62239			TTLL12	-1.05176	8.63153	-2.43218	0.0367811	0.340372	-3.55765
UGT8	5.74787	4.36937	4.79096	5.06308	4.37577	4.63963	5.06273	5.00478	5.81409	5.8514			LIN9	1.47257	10.3653	2.43202	0.036791	0.340372	-3.55788
UGT3A2	0.141417	0.169287	0.166963	0.145776	0.940826	0.123194	0.104013	0.410732	3.67958	1.15192			SIRPA	0.845285	10.1604	2.43194	0.0367955	0.340372	-3.55799
UGT3A1	5.55618	4.86761	4.93869	4.36893	5.97514	5.44813	5.40883	5.5492	6.20883	4.43471			PRSS46	0.81643	1.7604	2.43184	0.0368019	0.340372	-3.55814
UGT2B7	0.832187	0.473174	2.14205	0.559968	1.18431	0.418372	2.65807	1.61323	2.16518	0.344482			HRH1	0.600485	6.09779	2.43124	0.0368389	0.340372	-3.559
UGT2B4	0.209447	0.22181	0.202556	0.211059	0.17707	2.03095	0.136757	0.12943	0.136311	0.12495			STON2	0.595848	4.71296	2.42927	0.0369601	0.340617	-3.56181
UGT2B15	7.37739	6.10588	6.63406	5.83175	6.626	5.85262	5.39791	5.83498	7.26017	4.08974			NSUN5P1	-0.618464	11.9962	-2.4291	0.0369707	0.340617	-3.56206
UGT2B11	2.24733	0.266838	1.44	1.62705	0.284767	1.16096	1.91713	2.15403	1.68683	0.593412			LRG1	1.01365	9.7257	2.42848	0.0370089	0.340617	-3.56295
UGT2B10	6.54309	5.94265	5.95638	6.14341	7.9631	7.42833	7.49931	7.45051	7.90062	5.93565			KLF8	-0.82943	6.54609	-2.42799	0.0370392	0.340617	-3.56365
UGT2A3	0.325635	0.372513	0.360033	0.388458	0.378398	0.366962	0.35657	0.33314	0.391026	0.368036			FAM24B	-0.695029	6.77238	-2.42752	0.0370681	0.340617	-3.56432
UGT2A1	0.187707	0.158166	0.182568	0.136455	0.188511	0.224967	0.149198	0.141025	0.144559	0.146521			AC078942.1	0.942334	8.24804	2.42619	0.0371503	0.340985	-3.56622
UGT1A8	0.262261	0.294573	0.284922	0.294079	0.331245	0.332028	0.315344	0.286978	0.318099	0.310208			FAM218A	-1.10645	1.63679	-2.42591	0.0371677	0.341001	-3.56662
UGT1A6	4.57962	4.58883	4.16418	4.33774	5.57949	5.40477	5.98879	5.62718	5.36962	5.18601			ACER1	0.888013	7.46836	2.42506	0.0372205	0.341001	-3.56784
UGP2	9.981	9.88983	9.85859	9.90691	10.0127	10.1284	9.949	10.0678	9.95707	10.2751			GLRX5	0.905345	13.0399	2.42483	0.0372346	0.341001	-3.56816
UGGT2	6.56989	5.89965	6.03211	6.26649	6.39714	6.29606	6.36677	5.90862	7.03657	6.9036			RCN3	0.632967	6.01841	2.42479	0.0372372	0.341001	-3.56822
UGGT1	7.7176	8.12923	7.83584	7.89586	7.76642	7.7721	7.6777	7.70229	7.42599	8.11192			AC005324.5	-0.59085	3.04591	-2.42439	0.0372619	0.341001	-3.56879
UGDH	6.9189	6.67711	6.88911	6.99937	7.13737	7.16376	6.67826	7.09119	6.65645	7.93606			NEO1	-0.954928	6.68771	-2.42423	0.037272	0.341001	-3.56902
UGCG	7.57496	7.63026	7.80153	8.08324	7.85544	7.67757	7.36538	7.55812	7.96544	8.5033			FXYD1	-0.756308	5.66874	-2.42413	0.0372785	0.341001	-3.56917
UG0898H09	0.0877163	0.121507	0.132081	0.114139	0.589819	0.111239	0.0831042	0.0839297	0.109806	3.63502			EN1	0.911448	0.798122	2.42349	0.0373182	0.341259	-3.57009
UFSP2	8.02543	7.77433	7.93039	8.32568	8.19931	8.43277	8.03709	8.6397	8.46541	8.97033			AL591441.1	-1.19931	3.70386	-2.42266	0.0373697	0.34145	-3.57127
UFSP1	5.54627	5.46443	6.10794	6.19488	6.38895	6.34893	6.43821	6.00938	6.40003	6.6003			TTC25	1.12274	7.07129	2.42216	0.0374009	0.34145	-3.57198
UFM1	6.0931	6.09969	5.89014	6.13429	5.85038	6.60178	6.5739	6.46114	6.12835	6.80032			FCGR2A	0.845193	12.0967	2.42208	0.0374058	0.34145	-3.5721
UFL1	8.90151	8.38894	8.49318	9.13706	8.84192	9.43397	9.13093	9.52336	9.28637	10.3149			CDA	0.989283	10.7393	2.42181	0.0374229	0.34145	-3.57249
UFD1L	10.3808	10.0819	10.0812	10.2582	10.2364	10.1418	9.94439	10.1439	10.3582	10.417			WDHD1	-0.61777	5.88566	-2.42118	0.0374624	0.341525	-3.57339
UFC1	9.2054	9.02086	9.18433	9.4408	9.01784	9.21644	9.29553	9.72057	9.71708	9.75469			C1orf145	1.33026	1.19554	2.42064	0.0374959	0.341726	-3.57416
UEVLD	5.63218	5.51294	5.10884	5.4205	4.83397	5.61542	5.66451	5.09973	5.57148	5.5998			AC145098.1	0.645916	5.29778	2.41986	0.037545	0.341867	-3.57528
UCP3	10.0896	10.0657	9.91425	10.1611	10.6237	10.3649	10.5031	10.0947	9.94249	10.2521			MIR3119-2	-0.923563	1.78683	-2.41953	0.0375655	0.341867	-3.57575
UCP2	10.9534	10.7738	11.1535	11.4754	10.6758	11.1282	10.9197	11.368	11.1339	11.7741			FP565171.1	0.826603	0.58564	2.41929	0.0375806	0.341867	-3.57609
UCP1	0.232196	2.22359	1.61598	0.186566	2.09798	0.574134	2.47777	0.571414	0.215692	1.82606			LINC02404	0.977541	7.26338	2.41826	0.0376454	0.34202	-3.57757
UCN3	0.171565	1.67801	1.15608	0.163549	1.91637	1.11561	1.90057	0.641944	1.76448	1.61415			lnc-KCNK13-1	0.633558	2.18836	2.41821	0.0376481	0.34202	-3.57763
UCN2	1.8864	0.98812	0.895881	0.157993	1.50555	2.01106	2.50836	1.49323	0.132464	1.74624			LOC101929200	-1.12451	0.718389	-2.4181	0.037655	0.34202	-3.57779
UCN	7.56095	7.64027	7.69596	8.16166	7.36344	7.82368	7.41892	8.06602	9.99819	8.20523			RTP1	0.732446	2.8123	2.4174	0.0376991	0.342315	-3.57879
UCMA	2.72392	2.01492	2.65912	2.86344	3.49576	3.15132	3.50954	2.99463	2.97599	2.25613			PPP1R3F	-0.733242	7.52795	-2.41687	0.0377329	0.342375	-3.57956
UCKL1-AS1	1.4687	1.55031	2.81764	3.17467	1.50056	1.85717	1.6692	1.92921	0.826633	1.91885			RNU11-6P	0.626475	5.76017	2.41597	0.0377892	0.342375	-3.58084
UCKL1	9.7308	9.02063	9.62655	8.58352	10.1112	9.47414	8.9054	9.45995	10.1905	7.96497			LOC105374383	-0.678709	7.39988	-2.41521	0.0378372	0.342375	-3.58193
UCK2	7.34401	6.47756	6.61066	7.49609	6.81557	7.05172	6.52439	6.81906	7.42658	7.85113			LINC01565	-1.01639	2.11041	-2.41514	0.0378419	0.342375	-3.58203
UCK1	6.97549	6.93834	6.91574	7.06497	7.54036	7.36216	7.11313	7.4487	7.4341	6.97989			SYCN	-1.06105	2.09812	-2.41351	0.0379448	0.342375	-3.58436
UCHL5	8.5244	8.0588	8.10771	8.46674	8.47258	8.70794	8.34321	8.77361	8.66964	9.18812			lnc-LRRK1-3	0.661815	0.689958	2.41329	0.0379586	0.342375	-3.58467
UCHL3	8.63522	8.1758	8.18094	8.83634	8.51688	8.72399	8.79588	8.81304	8.98956	9.56602			ESPN	1.25774	6.90236	2.41276	0.0379926	0.342375	-3.58544
UCHL1	5.50085	2.53326	3.03652	5.59386	4.16875	4.85765	5.77309	4.58422	6.56836	7.16186			GPR171	-0.611357	11.1495	-2.41209	0.0380345	0.342375	-3.58639
UBXN8	5.37403	5.45244	5.27835	5.24364	5.57305	5.48894	5.19483	5.73184	5.97862	5.55303			MRPL39	-0.603097	8.35472	-2.41176	0.038056	0.342375	-3.58687
UBXN7	6.74166	6.67897	6.55674	6.38184	6.2817	6.49423	6.21827	6.66651	6.53927	6.73094			AL390774.2	-1.58938	0.966602	-2.41142	0.0380771	0.342375	-3.58735
UBXN6	11.0566	11.4507	12.3877	11.1077	11.8756	10.9644	11.3942	10.8635	11.1742	10.2717			LOC102724273	-0.785143	1.06674	-2.41135	0.0380818	0.342375	-3.58745
UBXN4	7.65255	7.26564	7.10769	7.67323	7.2832	7.63475	7.30513	7.43189	7.62003	7.80287			RNU11	0.656805	9.65343	2.41134	0.0380822	0.342375	-3.58746
UBXN2B	9.138	9.32766	9.16305	8.87167	8.87425	8.99859	9.21179	8.71755	8.64907	8.2308			AL358394.1	-1.30537	1.96471	-2.41053	0.0381336	0.342522	-3.58862
UBXN2A	5.63907	5.53533	5.54274	5.52173	5.06011	5.46549	5.21821	5.67473	5.51923	5.88909			AC005262.2	0.896177	6.41163	2.41012	0.0381602	0.342522	-3.58922
UBXN11	6.89702	7.26511	6.58111	7.34766	5.92296	6.62077	6.87752	6.40394	6.92013	6.1346			LINC01228	1.34609	1.63493	2.40995	0.038171	0.342522	-3.58946
UBXN10	0.696048	1.48416	0.842388	0.934973	0.944939	0.697967	0.604668	1.24149	0.628385	1.50122			MIR887	-1.05125	1.89717	-2.40971	0.0381862	0.342522	-3.5898
UBXN1	13.1038	13.3153	13.3483	13.5291	13.1553	13.4408	13.4635	13.48	13.4394	13.7716			EGLN1	0.608759	10.3177	2.40849	0.0382639	0.342522	-3.59154
UBTFL1	0.320362	1.29459	0.365449	0.423518	0.434611	1.28882	1.66423	0.326509	1.49779	0.340313			ZNF385D	1.03535	4.92201	2.40841	0.0382692	0.342522	-3.59166
UBTF	7.04145	6.97733	7.32039	7.54009	6.52458	7.09509	6.64956	7.61602	7.57837	7.57427			SNORA98	1.05669	14.9222	2.40758	0.0383221	0.342522	-3.59284
UBTD2	6.61372	6.55733	6.47098	6.83767	6.87235	6.65686	6.52686	6.73215	6.93747	7.07303			DSEL	-0.897816	0.751969	-2.40701	0.0383584	0.342522	-3.59366
UBTD1	9.1929	9.24408	9.01751	8.84373	8.93065	8.31169	8.63702	7.80015	8.88332	6.90513			C10orf62	0.759779	2.70149	2.40609	0.0384174	0.342658	-3.59497
UBR7	8.28038	8.07835	8.31664	8.56805	8.23801	8.36005	8.08252	8.47023	8.56381	8.95663			GLDN	-0.605215	1.45905	-2.40598	0.0384244	0.342658	-3.59513
UBR5	6.73537	6.92167	6.61192	6.95841	6.4624	6.8199	6.56457	6.63096	6.66797	6.97437			IKBIP	0.73482	5.70526	2.40572	0.0384411	0.342658	-3.5955
UBR4	11.5692	11.8361	11.91	12.0572	11.5704	11.6971	11.6622	12.012	11.9787	11.6897			CSN2	-1.09806	0.650045	-2.40524	0.0384718	0.342658	-3.59619
UBR3	6.69846	6.56507	6.86528	6.64083	6.41177	6.62377	6.45705	6.94567	6.94867	6.9544			SCUBE2	0.767449	0.856625	2.40521	0.0384735	0.342658	-3.59622
UBR2	10.2561	10.5164	10.086	10.1659	10.174	10.1441	10.3975	10.0994	9.5889	9.8921			RAB42	-0.721975	1.5604	-2.4045	0.0385193	0.342869	-3.59724
UBR1	8.92605	8.86861	9.19209	9.18956	9.10354	9.40949	9.10766	9.53378	9.30014	9.95318			AC073534.1	-0.647204	4.58395	-2.40415	0.0385417	0.342869	-3.59774
UBQLNL	4.84584	5.37678	4.33506	5.32492	3.41177	4.44157	6.41401	5.77971	4.28106	4.72369			AC091769.2	0.851841	2.03905	2.40409	0.0385461	0.342869	-3.59784
UBQLN3	2.71819	1.82614	4.406	3.27434	3.99069	3.88227	3.31553	2.90238	2.74071	1.35547			AC105046.1	-0.996163	5.46878	-2.40303	0.0386142	0.343282	-3.59935
UBQLN2	9.30743	9.48519	9.08434	9.75115	9.28926	9.47796	9.51199	9.83187	9.48772	9.44499			MAGEL2	0.596125	4.5869	2.40283	0.0386272	0.343282	-3.59964
UBQLN1	6.37861	6.18576	6.45262	6.36978	6.14146	6.15207	5.7842	6.60377	6.6582	6.53563			LOC105375734	1.24083	4.31582	2.40162	0.0387047	0.343724	-3.60136
UBP1	9.66743	9.64347	9.71555	10.1063	9.64592	10.0309	9.94015	10.3494	10.0582	10.6637			AC006378.1	-1.11612	1.76522	-2.40107	0.0387404	0.343778	-3.60215
UBOX5	6.94464	6.58012	6.86905	7.49668	6.52957	6.54425	6.44173	6.71814	7.16904	6.8278			OR51D1	-0.717917	3.14784	-2.39964	0.038833	0.343832	-3.60419
UBN2	7.80337	8.13629	7.64675	8.06688	7.68801	7.99556	8.06225	8.24504	7.94995	8.15352			SDS	-0.633615	6.19759	-2.39941	0.0388482	0.343832	-3.60453
UBN1	10.2186	10.9731	10.2197	10.232	9.92635	10.0466	10.639	10.1905	9.72144	9.4284			LOC284648	1.73646	13.5408	2.39741	0.0389775	0.344009	-3.60738
UBLCP1	10.45	10.2541	10.1129	10.4299	10.5696	10.8548	10.5195	10.7474	10.4013	11.0251			HSFX1	-0.630175	4.92342	-2.39644	0.0390411	0.344009	-3.60877
UBL7	8.38264	8.4436	8.38002	8.32361	8.11765	7.87647	8.35572	8.21515	8.25511	7.90541			LINC02090	-0.683859	3.31229	-2.39442	0.0391727	0.344166	-3.61166
UBL5	13.1352	13.2462	12.8798	13.1164	13.2427	13.157	13.2629	13.0687	13.0664	13.3609			LOC100507747	1.26724	13.4453	2.39432	0.0391793	0.344166	-3.6118
UBL4B	7.34492	6.70456	7.3084	6.48788	7.19652	6.68575	6.31435	6.63956	7.75704	5.14713			LINC00598	0.88607	1.04057	2.39292	0.0392707	0.344166	-3.6138
UBL4A	8.38952	8.40597	8.53497	8.5991	8.39779	8.57258	8.673	8.56052	8.71717	8.80451			AC012615.4	0.647022	0.731452	2.39285	0.0392752	0.344166	-3.61389
UBL3	8.65779	8.82684	8.73716	8.89493	8.88107	8.93674	8.59828	8.90025	8.50168	8.90968			MIR6878	-0.712886	3.70432	-2.39249	0.0392988	0.344166	-3.61441
UBIAD1	7.43495	7.53159	7.78735	8.28802	7.85147	7.95686	7.70914	8.25458	8.01078	8.55932			AC092725.1	-1.18151	6.92336	-2.39227	0.039313	0.344166	-3.61472
UBFD1	8.37915	8.412	8.66076	8.24284	8.64361	8.47807	8.61008	8.30878	8.83678	8.44746			TNFRSF10C	1.05507	13.4009	2.39166	0.0393533	0.34437	-3.6156
UBE4B	9.0309	9.34024	9.00127	9.16368	9.04505	9.05692	8.7903	8.94006	9.06941	8.9667			AL359697.1	1.37393	2.16608	2.3912	0.0393832	0.344428	-3.61625
UBE4A	10.6166	10.6632	10.591	11.0024	10.5195	10.9937	10.9657	11.1675	10.71	11.2287			LOC107986134	0.711983	6.19401	2.38867	0.0395501	0.345431	-3.61987
UBE3C	6.81021	6.81739	6.64604	7.22214	6.37809	6.73245	6.79051	7.00263	7.24656	7.44519			KRT7	0.83074	13.2266	2.38849	0.0395618	0.345431	-3.62012
UBE3B	5.40751	5.54732	5.1158	5.46902	6.9058	4.92418	5.11904	5.32506	5.37956	5.32774			DNTT	0.906558	2.23132	2.3884	0.0395677	0.345431	-3.62025
UBE3A	7.06241	6.70846	7.20678	7.26866	6.91115	7.14169	6.73043	7.44596	7.50611	7.68896			SLC19A1	0.817655	7.29365	2.38809	0.0395879	0.345506	-3.62069
UBE2Z	9.54259	9.66806	9.7709	10.0779	9.75024	10.0945	9.88074	10.1867	9.92697	10.2268			MATN1	0.627582	5.55318	2.38755	0.0396238	0.345688	-3.62146
UBE2W	9.92612	10.1544	9.82624	9.5626	9.82198	9.9355	10.2325	9.61703	9.35508	9.52513			SLC12A3	0.638832	3.31181	2.3864	0.0397	0.345688	-3.62311
UBE2V2	6.11818	5.78014	5.9054	6.14113	5.95671	6.11669	5.98497	6.37124	6.3784	6.59896			TDGF1	0.886969	2.02795	2.38618	0.0397143	0.345688	-3.62342
UBE2V1	10.0366	10.0267	10.2288	10.1116	10.5376	10.189	10.2435	9.88813	10.2207	10.4104			CRYGN	-0.765317	3.5272	-2.38484	0.0398031	0.345688	-3.62533
UBE2U	0.0946497	0.0956434	0.102745	0.117207	0.0838026	0.100749	0.106962	0.0834535	0.0961098	0.0869873			YBX2	-0.759646	4.73396	-2.38455	0.0398223	0.345688	-3.62574
UBE2T	8.45588	7.24348	7.68297	8.16855	7.90989	8.09853	8.13578	8.67965	8.52223	9.30976			LOC102031319	-0.844859	2.2578	-2.38439	0.0398333	0.345688	-3.62598
UBE2S	8.88812	8.51574	8.54702	8.89756	8.68718	8.65672	9.45824	8.97158	8.76007	9.67879			Z98752.1	-0.831917	2.7209	-2.38433	0.0398373	0.345688	-3.62607
UBE2R2-AS1	2.6644	3.494	2.81837	2.11322	1.9584	2.91588	1.52687	2.64004	1.865	3.38737			LOC105375122	-1.30303	2.40348	-2.38397	0.0398613	0.345688	-3.62658
UBE2R2	9.57013	9.76016	9.58091	9.52019	9.2358	9.07694	9.1769	9.20186	9.18333	8.79004			LOC105369632	0.899889	7.81906	2.38361	0.0398853	0.345688	-3.6271
UBE2QL1	0.10901	0.0916536	0.109365	0.0803661	2.43752	0.153446	0.128361	0.117522	0.115059	0.124855			MIR593	-0.677645	6.14115	-2.38329	0.0399061	0.345688	-3.62754
UBE2Q2P2	3.52614	3.32966	3.37874	3.06391	2.53898	5.60699	1.94731	3.56826	3.73891	3.87565			AC092757.2	-0.608687	3.89798	-2.38321	0.0399117	0.345688	-3.62766
UBE2Q2L	0.346347	0.436513	1.00554	0.501869	0.405448	0.408594	0.381379	0.334963	0.408636	0.343666			LOC729451	0.816657	4.11634	2.38288	0.0399333	0.345692	-3.62813
UBE2Q2	9.88334	9.75684	9.90229	10.0116	10.0646	10.4304	10.0588	10.4554	10.016	10.7079			MIR4516	0.802238	13.2133	2.38285	0.0399355	0.345692	-3.62817
UBE2Q1-AS1	0.186935	0.155413	0.18156	0.131215	0.190593	0.224112	0.153722	1.15478	0.147006	0.15149			NACAD	-0.720497	1.22813	-2.38251	0.0399581	0.345781	-3.62866
UBE2Q1	6.51291	6.54499	6.47832	6.63015	5.88915	6.36575	6.26205	6.69668	7.20247	6.48138			AC011525.1	0.967303	1.44579	2.38197	0.0399942	0.345797	-3.62943
UBE2O	10.0483	10.077	10.2207	10.0864	10.58	9.74719	9.67975	9.74967	9.95653	10.0573			MIR138-1	-0.936701	0.706754	-2.38127	0.040041	0.346	-3.63043
UBE2NL	6.62205	6.44674	6.30701	6.88478	6.83533	6.86204	6.60323	6.63247	6.82025	7.64832			CENPQ	-0.586014	6.84734	-2.37996	0.0401286	0.346085	-3.63231
UBE2N	7.17096	6.78353	7.13846	7.49891	7.0332	7.18255	6.83454	7.64648	7.8574	7.82			RBM11	-0.861969	3.46389	-2.37972	0.0401445	0.346085	-3.63264
UBE2MP1	9.4592	9.23242	9.68824	9.09858	9.29355	9.10663	8.93195	8.82208	9.64969	8.8679			FOSL2	0.593037	7.93114	2.3795	0.0401591	0.346085	-3.63296
UBE2M	7.82191	7.864	8.06577	7.7858	7.61007	7.48802	7.42207	7.69923	8.32259	7.5227			MIR628	0.595671	3.37564	2.37845	0.0402297	0.346085	-3.63446
UBE2L6	9.38084	9.53942	8.93878	9.20573	9.0091	9.08872	10.5426	9.73685	9.63451	8.91821			LIN7A	1.33198	8.21285	2.37706	0.040323	0.346085	-3.63644
UBE2L3	9.29231	9.17728	9.10924	9.53257	9.24282	9.47298	9.36185	9.501	9.43591	10.0116			KRT1	1.03534	10.3877	2.37691	0.0403329	0.346085	-3.63665
UBE2K	10.9693	11.0932	11.0593	11.2938	11.1146	11.2703	11.2831	11.4168	11.2163	11.7414			LOC105378625	-1.67107	2.48059	-2.37569	0.0404149	0.346085	-3.63839
UBE2J2	4.02646	4.00323	3.53807	4.24576	2.73279	3.84875	3.74385	3.649	3.73169	3.85957			LINC00644	2.02075	13.5786	2.3756	0.0404211	0.346085	-3.63852
UBE2J1	9.65115	9.26256	8.85024	9.62422	9.4516	9.53052	9.67436	9.20654	9.85786	10.8731			BCAR4	0.608231	2.74841	2.37549	0.0404287	0.346085	-3.63868
UBE2I	11.5886	11.3963	11.3843	11.5337	11.547	11.6323	11.3815	11.801	11.885	11.6768			LOC107987437	-1.35368	7.75189	-2.37378	0.0405441	0.346085	-3.64112
UBE2H	8.07732	8.18055	8.37182	7.85721	8.58352	7.8183	8.03395	7.50494	8.07853	7.86777			SRSF10	0.876987	9.28969	2.37277	0.0406123	0.346085	-3.64256
UBE2G2	11.8032	11.5758	11.866	11.5697	11.9418	11.753	11.5527	11.8708	11.776	11.4873			PITHD1	0.642462	6.95425	2.37274	0.0406141	0.346085	-3.6426
UBE2G1	9.87906	9.6554	9.7743	9.83337	9.61499	9.93223	9.64969	10.2325	9.92536	10.3975			LOC100506127	-1.04963	2.11537	-2.37259	0.0406245	0.346085	-3.64282
UBE2F	9.71608	9.52074	10.179	9.55163	9.75138	9.79018	9.92741	9.57733	10.3418	9.50744			AC132803.1	-0.633645	2.81805	-2.37257	0.0406255	0.346085	-3.64284
UBE2E4P	10.9282	10.9344	10.7502	10.8557	10.7785	10.6725	10.7131	10.7036	10.6962	10.8271			LOC105369519	-1.09935	3.26293	-2.37254	0.0406281	0.346085	-3.6429
UBE2E3	7.68389	7.51525	7.6201	7.23842	6.87548	6.77404	6.72841	7.21469	7.76655	7.04171			CABP5	1.19963	9.82091	2.37241	0.040637	0.346085	-3.64308
UBE2E2	4.57129	4.81688	4.94961	5.38734	4.58856	4.93906	5.64118	4.79514	5.74797	5.3916			KANK2	0.689417	7.92413	2.37179	0.0406787	0.346085	-3.64396
UBE2E1-AS1	0.169376	0.177775	0.405989	0.151845	0.222618	0.243734	0.217144	0.186717	0.206013	0.191518			MIR486-1	0.607758	3.54519	2.37038	0.0407744	0.346085	-3.64597
UBE2E1	5.3975	5.39585	5.53967	5.81932	5.13504	5.73184	5.67596	5.66117	5.57913	5.83719			MIR5688	0.757233	1.49491	2.37025	0.0407831	0.346085	-3.64616
UBE2DNL	0.307279	2.01566	0.292158	0.330336	0.227928	0.184815	0.216764	0.397283	0.259309	0.256425			LOC105375706	1.19454	2.65441	2.37006	0.0407964	0.346085	-3.64643
UBE2D4	6.46935	6.37107	6.30535	6.7133	6.21603	6.22672	6.4733	6.51134	7.19798	6.67281			RF00405	0.635115	1.86867	2.36891	0.0408746	0.346229	-3.64807
UBE2D3	11.2888	11.5205	11.4836	11.1446	11.4048	11.1959	11.372	10.8769	11.2589	10.4859			EFNA1	1.02154	7.80229	2.36869	0.0408892	0.346229	-3.64838
UBE2D2	9.60998	9.75138	9.62014	9.99935	9.64031	9.83667	9.67168	10.1679	9.91028	10.3437			MIR3907	1.39551	12.7476	2.36848	0.0409038	0.346229	-3.64868
UBE2D1	10.5971	10.618	10.0643	10.0444	10.2535	10.5905	10.3443	9.68438	10.1651	8.98795			PARD3	0.588163	4.39481	2.36722	0.0409894	0.346425	-3.65047
UBE2C	8.40354	6.84086	6.19861	7.22943	7.16315	6.94163	7.51876	7.2675	7.45297	8.3258			CCDC64B	0.598796	5.4674	2.36639	0.0410461	0.346626	-3.65166
UBE2B	8.79549	8.81438	8.62918	8.23552	8.66591	8.40927	8.3737	8.31222	8.076	8.15866			LOC107984497	-0.956192	2.06007	-2.36625	0.0410562	0.346626	-3.65187
UBE2A	10.3412	10.2509	10.3033	10.4562	10.2659	10.6906	10.4975	10.5704	10.5117	10.6722			LOC105369750	-0.597979	2.70681	-2.36582	0.0410855	0.346626	-3.65248
UBD	1.79392	2.56727	3.67998	3.16053	2.20125	2.5652	2.42984	1.87594	3.54716	4.17655			LOC107984890	0.871169	5.27075	2.3657	0.0410936	0.346626	-3.65265
UBC	15.0442	15.3434	14.926	15.1116	15.1992	15.1786	15.3202	15.078	14.967	15.1819			PDC	-1.28467	1.60277	-2.36557	0.0411025	0.346626	-3.65283
UBB	16.6336	16.5646	16.4281	16.4915	16.5566	16.0232	16.6479	16.277	16.9083	15.2966			TCL1A	-0.972973	13.1499	-2.36496	0.0411445	0.346747	-3.65371
UBASH3B	5.01946	5.20846	5.31427	5.27336	5.06365	5.1671	5.17638	5.36551	5.85653	6.09032			LOC389895	0.695588	0.57682	2.3639	0.0412172	0.346958	-3.65522
UBASH3A	8.12005	8.06076	8.54971	9.08036	8.3003	8.49629	7.84416	9.3766	8.94815	8.55266			CHI3L1	1.25137	10.2354	2.36325	0.0412615	0.346958	-3.65613
UBAP2L	6.55663	6.47155	6.18903	6.67947	5.78339	6.24717	6.14988	6.44541	6.6076	6.46278			LOC107985724	-0.915075	10.1188	-2.36246	0.0413161	0.346958	-3.65727
UBAP2	8.47291	8.2961	8.77036	8.98701	8.1348	8.42305	8.03215	8.98392	8.93977	8.73348			ABCC5-AS1	0.951545	10.0047	2.36221	0.0413332	0.346958	-3.65762
UBAP1L	7.68464	7.89145	8.2046	8.22193	7.65028	8.02876	8.26099	8.68843	8.25408	7.71697			AL096869.3	-0.892792	6.11975	-2.36191	0.0413539	0.347014	-3.65805
UBAP1	9.46648	9.2912	9.55201	8.93125	9.4633	8.92008	8.81783	9.02168	9.65093	8.00947			LOC105372651	1.22203	9.21949	2.3608	0.0414303	0.347234	-3.65963
UBALD2	13.8611	14.191	14.0737	13.8391	13.9559	13.6862	14.0235	13.7606	13.414	13.3565			MIR4674	1.2769	15.1162	2.36071	0.041437	0.347234	-3.65977
UBALD1	8.82049	8.4658	8.65499	8.3255	8.45086	7.94312	7.64316	8.32832	8.68347	8.06645			B3GLCT	-0.982939	0.958629	-2.36055	0.0414481	0.347234	-3.66
UBAC2	8.37478	8.60147	8.4913	8.62542	8.45677	8.55932	8.51148	8.77683	8.86478	8.55362			SLC22A16	1.0865	5.57407	2.35973	0.0415045	0.347511	-3.66116
UBAC1	8.87945	8.99735	8.92788	9.03558	8.74852	8.63035	8.57315	8.68283	9.09743	8.71648			GREM2	0.833362	2.00585	2.35661	0.0417207	0.348142	-3.6656
UBA7	8.15146	8.47783	7.21945	8.02917	7.82524	8.42294	9.04821	8.71397	8.63363	9.10707			SNORD114-28	1.33939	1.6757	2.35631	0.0417419	0.348221	-3.66604
UBA6-AS1	2.38747	0.197818	1.82433	2.49642	2.48888	2.29864	0.160999	1.93539	1.8796	3.14814			MOXD1	-0.998981	5.41746	-2.35518	0.0418202	0.348776	-3.66764
UBA6	5.47871	5.55426	5.28322	5.52938	5.21187	5.6017	5.39765	5.75727	5.7454	5.91993			AC005786.2	-0.794938	1.33512	-2.35482	0.0418454	0.348811	-3.66816
UBA52	16.9987	16.7373	17.1687	16.5283	16.8286	16.7019	16.7689	16.6294	17.0275	16.3221			MBOAT2	0.811426	6.5578	2.35449	0.0418682	0.348811	-3.66862
UBA5	7.41974	6.88994	7.2703	7.42172	7.20715	7.61424	7.25494	7.88935	7.65401	8.39439			AC009806.1	-0.807859	5.48265	-2.35449	0.0418687	0.348811	-3.66863
UBA3	7.52529	7.33579	7.13311	7.60515	7.33454	7.5618	7.66236	7.42025	7.81522	7.7282			PRC1	-0.665461	6.84509	-2.35442	0.0418736	0.348811	-3.66873
UBA2	8.47327	8.10544	8.48384	8.6327	8.34239	8.51511	8.1094	8.93611	9.15108	9.132			SPERT	0.610038	0.707046	2.35428	0.0418832	0.348811	-3.66893
UBA1	9.39272	9.56428	9.38254	9.80734	9.00406	9.26677	9.32744	9.46499	9.30145	9.46562			C22orf46	-0.928286	7.53076	-2.35343	0.0419426	0.349109	-3.67014
UAP1L1	6.84592	6.62433	6.87192	6.87199	6.46776	6.20567	6.40382	6.74166	7.36689	6.18953			MIR326	1.33545	13.4568	2.35267	0.0419956	0.349355	-3.67122
UAP1	6.09534	5.44565	5.82426	6.13727	5.78329	5.98979	5.87141	6.4586	6.86431	7.63449			LINC01269	0.604724	2.08981	2.35231	0.0420211	0.349423	-3.67174
UACA	0.129907	0.140062	0.142764	0.618131	0.134963	0.168772	0.158596	0.697845	1.71421	0.119386			TRAPPC13	-0.619943	7.02277	-2.35207	0.0420374	0.349423	-3.67207
U95743.1	2.29627	0.258489	1.16067	0.932105	0.821209	1.29869	0.822958	0.782827	1.89908	1.48084			SLC4A3	0.715122	3.77895	2.35069	0.042134	0.34968	-3.67404
U73169.1	7.76338	8.41541	8.07251	8.01319	7.36825	7.83114	7.97797	7.66872	7.7085	7.38492			MIR1343	1.7871	11.7803	2.35043	0.0421525	0.34968	-3.67441
U62631.1	4.73848	5.3216	5.22503	5.54512	4.56588	4.80395	4.54338	5.44719	4.87754	5.75526			GRAMD1C	1.37317	7.4333	2.34826	0.0423054	0.350009	-3.67751
U62317.5	10.2653	10.5809	9.09509	9.04505	8.26143	9.95872	12.5977	10.0751	9.30673	8.28739			TBX6	-0.729817	2.59126	-2.34773	0.0423425	0.350009	-3.67826
U47924.3	0.815774	1.01957	0.114681	1.09293	0.0780377	0.500915	0.61543	0.756584	0.418994	0.640695			SLC7A5	0.639963	5.86102	2.34759	0.0423526	0.350009	-3.67846
U2SURP	6.77457	6.49303	6.70492	6.96946	6.23063	6.97856	6.56729	7.51548	7.203	7.17023			PHKA2-AS1	-0.954953	2.6275	-2.34655	0.0424257	0.350009	-3.67994
U2AF2	11.8708	12.1161	11.9257	12.2712	11.9014	12.2489	12.1742	12.4546	11.9869	12.6484			AL135936.1	-0.618218	6.8348	-2.3465	0.0424297	0.350009	-3.68002
U2AF1L4	7.38414	7.23275	7.40669	7.87166	6.8824	7.50887	7.82887	8.59609	7.78072	7.46572			TPM1	0.632272	7.74323	2.34631	0.0424431	0.350009	-3.68029
U2AF1	9.42471	9.49282	9.33181	9.46279	9.24665	9.18712	9.23338	9.43397	9.36956	9.54381			A2ML1	1.05596	3.43898	2.34624	0.0424476	0.350009	-3.68038
TYW5	6.08168	5.59619	5.72254	6.28421	5.44035	6.06139	5.66444	6.64419	6.49439	6.37082			MME	1.067	9.0354	2.34592	0.0424705	0.350009	-3.68084
TYW3	4.85605	4.80052	4.59066	5.19924	4.84774	5.15459	4.9013	5.12644	4.97633	5.15982			LOC101927543	-0.707329	0.550699	-2.34518	0.0425228	0.350009	-3.68189
TYW1	8.72437	8.32062	8.23965	8.63363	8.37812	8.6693	8.412	8.91734	8.80735	9.09009			RAB7B	-0.995863	1.9496	-2.34422	0.042591	0.350009	-3.68326
TYSND1	5.71108	5.93635	5.82155	6.24902	5.7115	6.18346	6.21839	6.56976	6.50212	6.65679			AP000777.1	-1.22867	2.88049	-2.34408	0.0426009	0.350009	-3.68346
TYRP1	0.189852	0.132623	0.141854	0.191988	0.132159	0.0994616	0.140639	0.165867	0.178985	0.17459			LOC107986567	-1.17606	1.17099	-2.34253	0.0427111	0.350307	-3.68567
TYROBP	16.3836	16.5396	16.0386	16.0908	15.9239	16.0074	16.5879	15.5861	15.9289	15.0442			LOC101928466	0.796115	0.674715	2.34204	0.0427461	0.350487	-3.68637
TYRO3P	2.24352	2.87059	3.19881	3.05955	1.68003	1.96374	2.52686	2.36842	1.00295	2.4537			AL133167.1	0.788031	11.5427	2.34112	0.0428117	0.350619	-3.68768
TYRO3	3.7669	3.93668	4.42655	4.1121	4.21745	4.14653	3.70789	4.26545	4.03354	4.11479			CTDSPL	0.865948	6.99537	2.33913	0.0429538	0.350619	-3.69051
TYR	0.202769	0.168142	0.198979	0.141545	0.525159	0.241152	0.19704	0.185043	0.185417	0.196759			AC126773.2	1.35865	10.7024	2.33911	0.0429546	0.350619	-3.69053
TYMSOS	2.40094	0.233185	0.678216	3.2782	1.47566	0.143445	1.79471	1.16424	3.04471	4.16475			LOC107985742	1.38685	1.95654	2.33803	0.0430324	0.350619	-3.69208
TYMS	8.92323	6.10525	6.87962	8.70765	8.13062	7.71225	8.53113	8.68559	8.72885	10.2281			MIR7107	-0.794568	2.95092	-2.33707	0.0431008	0.350619	-3.69343
TYMP	17.1568	17.2599	17.1286	17.2225	17.1418	17.0602	16.985	16.9868	17.0235	16.8499			RARA	1.29087	9.72143	2.33633	0.0431541	0.350619	-3.69449
TYK2	6.7296	6.98936	6.6179	6.62666	5.99733	6.02957	6.29757	6.55832	6.4022	6.19221			GABRP	1.04605	12.0502	2.33566	0.0432022	0.350619	-3.69544
TXNRD3NB	0.138781	1.18396	0.0886816	3.42065	0.125156	0.537636	0.135123	1.00246	0.117237	0.100322			FAM186A	-1.17532	1.31006	-2.33503	0.043248	0.350619	-3.69635
TXNRD3	3.8323	2.68429	3.55982	3.58544	2.62381	3.47625	2.23165	3.67421	3.87637	2.93201			IRAK1	0.899389	10.2918	2.33474	0.0432684	0.350619	-3.69675
TXNRD2	3.70641	3.53037	3.5054	4.11944	3.35578	2.95884	3.36005	3.7183	4.15994	3.81574			LIMS1-AS1	-0.616808	0.466553	-2.33463	0.0432768	0.350619	-3.69692
TXNRD1	7.26398	7.66942	7.19133	7.15096	7.24865	7.09232	7.35433	6.45299	6.54289	6.84822			AC091053.1	-0.668989	1.69978	-2.33282	0.0434072	0.350883	-3.69949
TXNL4B	5.14416	5.40364	5.34453	5.35742	4.68118	5.04976	5.54237	5.71016	5.70922	5.54367			CLPSL1	-1.04999	2.22669	-2.33228	0.0434464	0.35102	-3.70026
TXNL1	11.4416	11.3952	11.4664	11.6728	11.5527	11.6833	11.6227	11.6897	11.8032	12.2144			KRT76	0.600212	3.79068	2.33149	0.0435033	0.351127	-3.70138
TXNIP	15.146	15.3615	14.8768	15.0674	15.3373	15.3615	15.6159	15.2896	14.5833	15.1913			MIR4271	0.739297	4.71061	2.33123	0.0435222	0.351127	-3.70175
TXNDC9	9.26561	9.01784	9.03685	9.14969	9.38595	9.52971	9.42581	9.55689	9.29932	10.0666			MIR5000	-0.782616	5.53139	-2.33022	0.0435953	0.351236	-3.70318
TXNDC8	0.147639	0.145105	0.138225	0.11032	0.14371	0.159713	0.0969372	0.101934	0.0888602	0.0825126			AL358790.1	-0.644801	5.89506	-2.33006	0.0436068	0.351236	-3.70341
TXNDC5	12.3182	9.59897	9.41324	10.8718	9.79123	11.2175	11.8321	10.8582	12.0853	13.8545			ARHGDIG	-1.08477	1.78915	-2.32991	0.0436177	0.351236	-3.70362
TXNDC2	2.12027	1.5613	1.97465	2.93676	2.67361	2.53826	3.65705	2.36118	2.90523	2.8612			C19orf33	0.962459	9.04469	2.32967	0.0436356	0.351236	-3.70397
TXNDC17	6.91005	6.887	6.84529	6.98159	7.21112	7.10256	6.8485	7.1183	7.26528	7.30735			LL22NC01-81G9.3	-1.16359	1.36788	-2.32959	0.0436409	0.351236	-3.70408
TXNDC16	6.32913	5.75701	5.70176	5.93651	5.06994	5.71133	5.496	5.77693	6.57661	6.24947			LOC728730	0.652063	3.78447	2.32869	0.0437068	0.351467	-3.70537
TXNDC12-AS1	0.274993	2.8461	0.283539	0.245079	0.283997	0.307868	0.258868	2.91181	0.256776	0.291759			SMC5-AS1	-0.726335	1.66499	-2.32788	0.0437658	0.351835	-3.70652
TXNDC12	7.69996	7.84334	7.77838	8.05186	7.54715	7.89559	7.91401	7.84559	7.87296	8.06577			MIR6886	1.08367	12.3634	2.32612	0.0438939	0.352071	-3.70902
TXN2	8.95258	9.02337	9.03534	9.60984	9.24467	9.19209	9.1665	9.62166	9.27466	9.77008			TTC21A	-0.623514	8.34089	-2.32587	0.0439125	0.352071	-3.70938
TXN	12.5858	12.759	12.1395	12.328	12.4504	12.4351	13.0852	11.9849	12.3498	12.7482			WDFY3	0.826013	8.21035	2.32509	0.0439696	0.352233	-3.71049
TXLNGY	3.12349	3.70299	3.28987	0.308102	3.06291	3.35482	3.44447	4.75435	3.33406	4.31554			MIR4260	0.724168	6.0379	2.32377	0.0440664	0.352233	-3.71237
TXLNG	6.89209	6.84038	7.13196	7.90764	7.19825	7.27153	6.92409	7.29309	7.00657	7.51382			FOXN1	0.934628	5.14135	2.32365	0.0440751	0.352233	-3.71254
TXLNB	5.2225	4.55586	4.96442	4.99443	6.47184	4.93266	5.24116	5.46568	5.19083	5.78939			TIGD5	-0.6239	7.25871	-2.32292	0.0441283	0.3524	-3.71357
TXLNA	9.66239	9.70894	9.84956	10.205	9.79368	10.0015	9.87013	10.4294	10.2038	10.7479			AL161733.1	-0.855248	2.66806	-2.32271	0.0441435	0.3524	-3.71386
TXK	8.43244	8.11745	8.41881	8.6095	7.97168	8.33018	8.14075	8.88159	9.13894	8.84519			HPX	-0.662307	2.47265	-2.32176	0.0442139	0.352726	-3.71522
TWSG1	5.39337	4.90509	5.06804	5.47364	4.87048	5.55526	5.10232	5.10302	4.71437	5.11342			BTN1A1	1.86565	1.12503	2.32119	0.0442554	0.352726	-3.71602
TWISTNB	6.20711	5.98717	6.10574	6.48781	6.65462	6.51161	6.42835	7.09241	6.97515	7.40741			RN7SKP280	0.824613	0.843398	2.3209	0.044277	0.352726	-3.71644
TWIST2	0.123624	3.19282	0.0960502	0.124406	0.109825	0.0987205	0.133219	0.1063	0.093368	0.0922021			AC005544.2	0.873226	0.942016	2.32071	0.0442914	0.352726	-3.71672
TWIST1	0.120323	0.136434	0.144352	0.120024	0.141439	0.182439	0.158387	0.119453	0.142767	0.157409			AL359091.1	-0.81638	2.40622	-2.32046	0.0443094	0.35276	-3.71706
TWF2	8.73403	9.00373	8.78605	9.20238	8.52978	8.5212	8.93809	8.92936	9.04859	8.61753			AL359198.1	1.42087	13.0697	2.32	0.0443437	0.35276	-3.71773
TWF1	8.99985	8.65658	8.68203	8.73865	8.7241	9.21323	9.11149	9.34779	9.07589	9.73887			AL138689.1	-0.758849	0.934983	-2.31998	0.0443452	0.35276	-3.71775
TVP23C-CDRT4	2.69218	2.91531	2.20777	3.10464	0.8004	1.98905	1.84344	2.13252	2.46846	3.01732			LOC107985740	-0.948681	2.15952	-2.31845	0.0444582	0.352942	-3.71993
TVP23C	7.44177	7.53659	7.40231	7.46729	7.27605	7.62518	7.37533	7.67215	7.49546	7.85363			SLC22A24	-1.29514	1.34569	-2.31749	0.0445288	0.3531	-3.72128
TVP23B	8.49905	8.11124	8.14051	8.12873	8.17327	8.26883	8.12534	8.75554	8.54126	8.9909			AR	0.781094	4.30111	2.31663	0.0445929	0.353127	-3.72251
TVP23A	0.292043	0.302872	0.299557	1.18672	1.26849	1.615	2.13525	1.55278	1.84042	0.624769			LOC105374261	-1.82293	1.35144	-2.31506	0.0447093	0.353127	-3.72474
TUT1	4.39667	4.98787	5.27572	5.41268	4.35339	5.126	5.0205	5.64567	5.08066	5.52905			MIR3156-3	0.763971	3.84912	2.31492	0.0447202	0.353127	-3.72495
TUSC5	5.91069	5.93879	6.16276	5.29538	4.96183	5.24773	4.73015	5.29373	5.21724	4.98119			NEB	-0.825107	2.90421	-2.31487	0.044724	0.353127	-3.72502
TUSC3	1.74296	0.876741	0.917387	1.0128	0.655047	0.506671	1.77322	1.22916	2.84801	0.510279			AL590822.1	0.762966	9.2231	2.31477	0.0447308	0.353127	-3.72515
TUSC2	10.0953	10.3885	10.1095	10.534	10.296	10.5476	10.4767	10.4091	10.0949	10.8524			MIR5694	-1.40393	2.57005	-2.31398	0.0447902	0.353127	-3.72628
TUSC1	2.40741	2.96944	4.11375	4.35506	3.15627	2.73356	3.04892	2.95121	4.36375	4.10122			WNT9B	-0.783718	2.67856	-2.31364	0.0448155	0.353127	-3.72676
TULP4	7.59329	7.59557	8.22109	8.34479	7.8225	8.08589	7.79265	8.36194	8.30764	8.87167			TLE6	-0.610527	7.10737	-2.31286	0.0448737	0.353127	-3.72787
TULP3	6.60357	6.41121	6.66733	7.00617	6.42604	6.79219	6.32803	7.03981	6.76958	7.44253			HOXD1	-1.30128	1.61278	-2.31283	0.044876	0.353127	-3.72791
TULP2	2.55818	3.12386	3.03573	2.06787	2.61413	2.5683	2.86117	2.2889	1.57114	2.80368			CNKSR1	-1.05669	5.59743	-2.31278	0.0448797	0.353127	-3.72799
TULP1	0.11949	1.24965	0.13655	1.22506	2.18548	1.55791	1.63031	0.80925	1.57981	0.491401			DYRK3	1.19654	3.39533	2.31249	0.0449013	0.353127	-3.7284
TUFT1	7.56733	7.48435	7.54009	7.35118	6.58505	7.35851	7.68568	7.50391	6.96132	6.69636			AC115619.1	0.804776	2.14701	2.31215	0.0449265	0.353127	-3.72888
TUFM	11.1763	10.9981	11.5314	11.6431	11.4044	11.4702	11.1427	11.6697	11.5833	11.8948			AL031599.1	0.883192	3.06235	2.31209	0.044931	0.353127	-3.72896
TUBGCP6	7.3723	7.48899	7.66838	8.01751	7.24113	7.54105	7.28108	8.30788	7.93962	8.58619			NAT10	0.853621	10.9731	2.31178	0.0449538	0.353127	-3.72939
TUBGCP5	4.40618	4.5507	4.16534	5.00432	4.27111	4.56747	4.26552	4.88895	4.87919	4.81122			LOC105371492	0.71219	0.73573	2.3109	0.0450198	0.353223	-3.73065
TUBGCP4	5.28614	5.11286	5.39354	5.3586	4.94325	5.24561	5.197	5.5564	6.00814	5.83914			LOC107985056	-0.670415	6.86038	-2.31089	0.0450206	0.353223	-3.73066
TUBGCP3	6.38865	6.48144	6.24862	6.48395	6.24685	5.99665	6.26506	5.72323	6.30229	6.31068			RCVRN	1.15287	1.28836	2.31004	0.0450847	0.353349	-3.73188
TUBGCP2	7.84704	7.95452	8.27091	8.505	7.84371	8.06356	7.87125	8.24296	8.41799	8.15035			MMP1	1.01164	3.06459	2.30948	0.0451263	0.353349	-3.73266
TUBG2	5.48254	5.54702	5.16576	5.71378	6.0146	5.99625	6.15117	6.12648	5.74055	6.00999			OR3A3	-0.759297	4.84088	-2.30878	0.0451792	0.353349	-3.73366
TUBG1	6.31494	6.32723	6.39894	6.59803	7.0221	7.25758	7.13957	7.33	7.21868	7.46292			NKX1-2	1.21161	14.5672	2.30825	0.0452189	0.353377	-3.73441
TUBE1	7.66228	7.39028	7.83534	7.99155	7.78557	8.15878	7.66354	8.56685	8.07876	8.52176			DAGLA	0.872151	2.77231	2.30806	0.0452333	0.353383	-3.73469
TUBD1	7.12679	7.11059	7.26286	7.26851	6.85369	7.05819	6.90622	7.42555	7.58987	7.36367			XBP1	-0.742277	12.7882	-2.30792	0.0452435	0.353383	-3.73488
TUBBP5	5.50063	5.54194	5.11631	7.43549	8.1016	5.41079	4.17026	8.20119	6.07877	5.7608			UBE2T	-0.657035	8.22067	-2.30768	0.0452621	0.353404	-3.73523
TUBB8	4.8095	5.34026	6.26013	6.52312	7.37207	4.96308	5.9989	6.16122	4.70686	5.31612			ASCC2	0.782906	8.86076	2.30757	0.04527	0.353404	-3.73538
TUBB4B	8.44705	8.32394	8.12273	8.09463	7.43039	7.85272	7.96678	8.14476	8.25777	8.00517			LOC100144595	-0.823717	7.89383	-2.30632	0.0453644	0.353795	-3.73716
TUBB4A	4.63152	4.29293	4.66115	4.34484	5.07283	4.81613	4.82043	4.82071	5.12743	4.53473			RASA4	-0.732818	9.09348	-2.30627	0.0453678	0.353795	-3.73722
TUBB3	4.47899	2.72488	4.67767	3.91643	4.01753	3.67843	2.90212	3.83647	2.94537	4.81522			LOC105378651	1.39839	2.23496	2.30574	0.0454085	0.35389	-3.73798
TUBB2B	1.67919	0.279907	0.266949	0.31553	0.213661	0.176993	0.216906	0.225055	0.286686	0.231527			AC061979.1	0.714287	8.48092	2.30534	0.0454383	0.35389	-3.73855
TUBB2A	8.66631	8.78816	11.9807	11.8361	13.6073	8.43124	11.589	11.4177	8.60137	10.1315			LOC105376046	0.90307	3.95891	2.30529	0.0454425	0.35389	-3.73862
TUBB1	10.8126	10.358	10.9859	10.4386	10.0192	10.1926	10.4109	9.76059	10.1435	9.65447			ABCC6	-0.741172	4.53093	-2.30522	0.0454474	0.35389	-3.73872
TUBB	7.36336	7.37936	7.69362	7.99215	7.3918	7.61068	7.37111	8.10114	8.13603	7.76238			ANKDD1B	1.00471	1.71724	2.30515	0.0454531	0.35389	-3.73882
TUB-AS1	1.30891	0.35657	2.32989	0.395397	0.304076	0.280693	0.261609	0.206632	1.06254	0.185329			TBC1D22A-AS1	0.770101	2.08551	2.30455	0.0454983	0.35389	-3.73967
TUBAL3	0.266701	0.233276	0.273254	0.232908	0.945033	0.301164	0.243275	0.232845	0.242219	0.360507			ZNF112	-0.69482	3.38177	-2.30351	0.0455771	0.354066	-3.74115
TUBA8	11.0792	10.8344	10.9474	10.7325	10.6012	10.2153	10.507	10.2	10.3396	9.43516			LOC105376076	-1.19439	2.28371	-2.30345	0.0455814	0.354066	-3.74123
TUBA4B	4.53291	4.68011	4.21501	4.4503	4.29862	4.51474	4.18584	4.24889	3.95405	3.81029			FOXD4L5	-0.983368	1.75136	-2.30322	0.0455991	0.354066	-3.74156
TUBA4A	10.2177	10.7369	10.1913	10.9885	10.6835	10.5854	11.1801	10.6129	9.99803	11.2792			CIT	-0.83113	5.6925	-2.30239	0.0456622	0.354135	-3.74274
TUBA3D	11.5452	11.7019	11.4589	10.8186	10.9559	11.0131	11.1742	10.2566	10.5553	9.94844			AC008378.1	-0.593203	3.73557	-2.30207	0.0456866	0.354232	-3.7432
TUBA3C	8.69352	8.42332	8.72542	8.32775	7.80712	7.44921	7.74009	7.84576	8.33446	6.93581			MFI2	-1.08516	1.75581	-2.30063	0.0457958	0.354574	-3.74523
TUBA1C	11.7395	11.6462	11.5627	11.7809	11.7766	11.921	11.9915	11.6487	11.6278	11.8384			MIR4653	-0.947245	9.09763	-2.29971	0.0458657	0.354574	-3.74654
TUBA1B	13.0516	12.8988	12.6128	13.1511	12.6398	13.1086	13.1062	13.0121	12.9767	13.3893			LOC105379182	-0.643733	2.16702	-2.29936	0.0458924	0.354574	-3.74703
TUBA1A	10.3963	10.5914	10.0142	10.2687	10.1469	10.0911	10.0287	10.1083	10.0287	9.49535			NHS	0.637962	5.61221	2.29918	0.0459064	0.354574	-3.74729
TUB	1.47356	1.44892	1.09206	0.0967956	0.13215	0.13984	1.24769	1.2836	0.0821876	0.089954			LOC105373817	1.15172	2.61552	2.2987	0.045943	0.354574	-3.74797
TTYH3	7.69215	7.94796	7.74132	8.07225	7.91906	7.68421	8.26957	7.68589	8.35313	7.66347			LOC105373562	-0.768647	3.39729	-2.2978	0.0460118	0.354574	-3.74925
TTYH2	4.61932	4.23119	4.76831	5.05392	3.37207	4.38913	4.40709	4.38219	5.0258	4.05201			AC125494.3	0.938359	6.55375	2.29754	0.0460314	0.354574	-3.74961
TTYH1	7.72664	7.01186	7.01055	7.03779	7.79676	7.67624	7.83201	7.24644	7.23507	7.36169			ACTN1	0.698071	11.3604	2.29729	0.0460511	0.354574	-3.74998
TTTY8	0.202641	0.219645	0.21993	0.208735	0.259122	0.278764	0.251706	2.73064	0.241273	0.747284			LOC105371055	-0.795051	0.699122	-2.29649	0.0461123	0.354574	-3.75111
TTTY16	0.37566	0.490495	0.442129	0.581807	0.42774	0.427724	0.404135	1.01341	0.418707	0.348312			MGC57346-CRHR1	0.678342	9.18988	2.29638	0.0461207	0.354574	-3.75127
TTTY11	1.23025	2.00751	1.52187	1.25631	1.76813	2.28619	2.66448	2.63052	2.44353	2.8445			DMRTA1	-0.643665	5.15308	-2.2962	0.0461342	0.354574	-3.75152
TTR	0.14124	0.0988043	0.118445	0.160127	0.111261	0.746298	0.124163	0.133757	0.140907	0.15118			LOC101927954	0.796106	3.11419	2.29607	0.0461441	0.354574	-3.7517
TTPAL	9.15536	9.19654	9.46183	9.55867	9.2417	9.49753	9.40372	9.78085	9.52306	10.241			AC243965.1	-1.202	2.64246	-2.29558	0.0461821	0.354574	-3.7524
TTPA	0.123342	0.0845955	0.0985032	0.140515	0.10227	0.0829896	0.114797	0.125379	0.127398	0.137677			CST9	0.832022	0.61925	2.29494	0.0462309	0.354574	-3.7533
TTN-AS1	0.293108	1.27801	0.314986	2.00101	0.335311	0.350696	0.333934	1.30496	0.299893	1.37951			PCNX2	-0.592525	5.05628	-2.29493	0.0462322	0.354574	-3.75333
TTN	0.140484	5.95542	0.0894307	1.70002	1.39545	0.405724	0.136965	0.123046	0.862141	1.57718			DCAF4L2	0.633754	3.67806	2.29435	0.0462768	0.354574	-3.75415
TTLL9	3.78234	3.72077	3.08049	2.76253	3.38991	2.83938	3.30349	3.5794	3.27379	3.39717			CTRB2	0.784452	10.6509	2.2943	0.0462803	0.354574	-3.75421
TTLL8	10.6433	10.2981	10.5356	9.83499	10.8504	10.2131	10.0876	9.77874	10.3737	8.50922			HEY2	0.732941	1.13653	2.29379	0.0463196	0.354574	-3.75494
TTLL7-IT1	0.362205	0.453176	0.4218	0.532756	0.412925	0.416846	0.391474	0.335165	0.403536	0.342855			MEX3D	1.65898	13.256	2.29377	0.0463212	0.354574	-3.75497
TTLL7	0.326489	1.69695	1.35754	1.36786	0.323982	1.65534	0.960308	1.51801	2.00323	0.722661			PREX2	-0.815797	3.64036	-2.29238	0.0464284	0.354574	-3.75694
TTLL6	0.274102	0.305207	0.296982	1.55814	0.340426	0.336239	0.322332	0.297265	0.331049	0.325243			KLHL35	0.611374	4.71191	2.29231	0.0464339	0.354574	-3.75704
TTLL5	5.77813	5.90005	5.79879	5.76152	5.9821	5.91078	5.73117	6.0441	5.73014	5.93088			ACADL	2.31816	1.64485	2.29217	0.046445	0.354574	-3.75724
TTLL4	8.63889	8.15889	8.41366	7.8879	8.38769	7.8759	7.74862	7.87619	8.2828	7.22008			KRTAP10-12	2.00623	11.8871	2.29205	0.0464541	0.354574	-3.75741
TTLL2	0.166902	0.148642	0.17084	0.934321	0.211493	0.223014	0.799449	1.1218	0.18331	0.187487			MIR483	0.618849	13.4486	2.29056	0.0465688	0.354574	-3.75952
TTLL13P	4.18869	4.61189	4.12083	4.59941	4.60469	4.66596	4.61689	4.64516	3.99993	4.4945			NLGN4X	0.973289	1.43087	2.29051	0.0465728	0.354574	-3.75959
TTLL12	7.0078	7.13426	8.38101	8.76441	9.24077	9.20019	9.23452	8.93139	9.60136	8.81959			HLA-DOB	-0.609728	9.22748	-2.28931	0.0466662	0.354585	-3.7613
TTLL11	5.05233	4.87265	5.24592	4.95644	4.60262	4.79707	4.72505	4.80288	5.12625	5.23977			CASP16P	-0.592905	7.82166	-2.28884	0.0467024	0.354585	-3.76196
TTLL10-AS1	6.25328	6.11607	6.59625	6.47298	6.79375	6.58043	6.56747	6.69616	6.41358	6.31817			LOC107986909	-1.01612	2.58015	-2.28845	0.0467325	0.354585	-3.76251
TTLL10	0.514486	0.511301	0.509753	1.0376	0.356875	0.315261	0.333386	0.441125	0.352411	0.780719			MIR1249	1.30911	13.1077	2.28813	0.0467576	0.354585	-3.76297
TTLL1	6.95638	6.54125	7.11236	8.08934	7.48672	7.27784	6.70736	7.49675	7.32479	7.45431			AL391121.1	1.34519	12.0971	2.2876	0.0467987	0.354585	-3.76372
TTL	10.0925	10.153	10.4135	10.8182	10.3179	10.6751	10.1774	10.8264	10.4819	10.9507			SLC30A8	-1.17724	1.91892	-2.28734	0.0468192	0.354585	-3.76409
TTK	4.76731	2.27671	3.26579	3.72542	3.10924	2.79314	3.72856	3.23823	3.9654	4.19357			XK	0.680196	8.19716	2.28707	0.0468404	0.354585	-3.76447
TTI2	4.84276	4.91763	5.02791	4.65156	4.56422	4.96048	4.72836	5.24086	5.13694	5.32828			APOBEC3H	-1.02912	3.22227	-2.28699	0.0468466	0.354585	-3.76459
TTF2	8.1889	8.02082	7.32169	8.20322	7.60012	7.51333	7.52991	8.25941	7.69093	8.05047			AC010973.1	-0.810555	1.13755	-2.28674	0.0468655	0.354585	-3.76493
TTF1	7.09445	6.8341	6.50455	6.87217	6.61899	6.86936	6.87108	7.34843	7.18854	7.38646			RN7SKP38	-0.687973	3.31942	-2.28667	0.0468716	0.354585	-3.76504
TTC9C	8.34883	8.42353	8.42177	8.52615	8.27382	8.66842	8.54269	8.76784	8.89074	9.06994			MIR3196	1.0524	10.2194	2.28626	0.0469034	0.354585	-3.76562
TTC9B	2.66896	3.166	3.07317	2.43294	1.42801	2.14113	3.07796	2.4883	2.77951	2.28164			ANTXRL	0.945386	8.74596	2.28514	0.0469904	0.354585	-3.7672
TTC9	2.61555	3.31778	4.45511	3.31577	3.07752	3.14628	2.27155	3.07853	3.84565	3.41821			ARMC3	1.14497	1.45499	2.28492	0.0470079	0.354585	-3.76752
TTC8	4.39995	3.37553	4.2493	4.67418	3.75281	3.86483	3.09885	4.30674	4.21917	3.72228			FCRL1	-0.832481	7.29085	-2.28402	0.0470785	0.354585	-3.7688
TTC7B	9.00127	8.90512	9.23279	8.80851	8.41357	8.4817	8.79162	7.9919	8.43916	7.51603			TMEM238	0.698767	14.856	2.28398	0.0470809	0.354585	-3.76884
TTC7A	9.69541	9.80749	9.95101	10.286	9.61123	9.85017	10.044	9.86188	10.2099	10.1528			SSTR2	0.788719	1.23804	2.28393	0.0470849	0.354585	-3.76892
TTC6	0.113911	0.119316	0.14084	0.159845	0.0991712	0.098934	0.11164	0.11142	0.127136	0.13407			CRLF1	1.1779	7.47756	2.2839	0.0470876	0.354585	-3.76896
TTC5	9.79634	9.81775	10.0287	10.0033	9.96208	10.0774	9.62812	10.1973	9.89081	10.5526			lnc-SPATC1-1	1.15174	14.1259	2.28329	0.0471351	0.354585	-3.76982
TTC41P	1.66545	0.11084	1.8971	0.532447	0.130572	1.66453	1.96027	1.52958	0.13065	2.1163			ANKLE1	-1.01883	1.75121	-2.28317	0.0471446	0.354585	-3.77
TTC4	6.02414	5.64238	5.96958	5.65148	6.30205	5.92074	5.94372	6.21147	6.24207	5.83991			LOC102724970	-1.14888	1.5056	-2.28314	0.0471472	0.354585	-3.77004
TTC3-AS1	0.102186	0.0864648	0.0951297	0.115636	0.0873091	0.0908079	0.110219	0.0931198	0.0901946	0.0966287			SLC38A1	-0.597386	11.0812	-2.28197	0.0472386	0.354806	-3.77169
TTC39C	8.19705	8.35934	8.26354	8.75655	8.39011	8.7217	8.23727	8.76035	8.17616	8.87277			SEC61G	-0.603471	10.5794	-2.28141	0.047283	0.354806	-3.7725
TTC39B	6.96485	6.76712	6.96538	7.3562	6.70659	6.67392	6.9843	7.45249	6.33785	7.55168			LOC105374709	-1.04963	1.28817	-2.28097	0.0473175	0.354806	-3.77312
TTC39A	3.85494	4.27571	4.01829	3.54509	4.01884	3.01916	3.75711	2.556	3.14279	3.04446			MOV10	-0.602061	6.48366	-2.28091	0.0473218	0.354806	-3.77319
TTC38	7.18383	7.0368	7.14416	6.81951	7.03351	6.98159	6.40081	7.58766	7.42423	8.05663			MBNL3	0.615153	10.6552	2.28072	0.0473374	0.354806	-3.77347
TTC37	8.84844	8.7874	8.69882	9.04621	8.99628	9.18105	8.88159	9.34052	9.20733	9.71425			LOC101060157	-1.29842	2.77709	-2.28069	0.0473394	0.354806	-3.77351
TTC36	2.91834	3.29473	3.81189	3.28347	3.08803	3.31449	3.10273	3.42704	2.1678	2.76574			AC007952.6	-0.87462	2.70266	-2.27982	0.0474078	0.354826	-3.77474
TTC34	0.51058	0.544149	1.51555	0.549012	2.05498	1.31193	1.37403	0.728995	1.99525	1.53979			MAATS1	-0.828856	6.03162	-2.27979	0.0474106	0.354826	-3.77479
TTC33	4.81073	4.72128	4.4992	4.37355	4.47746	4.20615	4.10347	4.34532	5.13106	4.60336			LOC105377229	-1.12323	1.70923	-2.27947	0.0474352	0.354826	-3.77524
TTC32	9.78174	9.66752	9.15296	9.8473	9.0956	9.14925	8.68271	9.76932	9.19607	9.7853			MAML3	0.595015	5.29288	2.27909	0.0474651	0.354826	-3.77577
TTC31	5.90519	5.71569	5.90287	5.89602	5.83151	6.13569	5.55062	6.38477	6.32701	5.98623			LOC101929653	1.08425	1.29297	2.27899	0.0474736	0.354826	-3.77592
TTC30B	5.61883	5.19728	5.43271	5.31115	5.03573	5.53093	5.16301	5.26087	5.47653	5.78612			AP001330.2	1.1141	2.11176	2.27859	0.0475051	0.354885	-3.77649
TTC30A	1.48635	0.516805	0.518211	0.512985	0.361368	1.21673	0.340407	0.496478	0.356206	0.368683			LOC102723331	0.813265	2.27326	2.27753	0.0475887	0.354885	-3.77799
TTC3	8.2228	8.07549	8.31233	8.37059	7.98201	8.45251	7.75241	8.91507	8.86566	8.43156			KRTAP23-1	1.36007	8.08551	2.2772	0.0476151	0.354885	-3.77846
TTC29	0.3789	0.224601	0.220627	0.264781	0.184848	0.549053	0.189269	0.201483	0.241595	0.216939			AC106892.1	0.966878	7.65072	2.27701	0.0476298	0.354885	-3.77873
TTC28-AS1	0.458878	0.93823	2.96536	0.387981	1.97293	2.00799	0.258697	1.05818	1.47282	0.819358			FAM181A	1.06133	10.6334	2.27557	0.0477443	0.355097	-3.78077
TTC28	5.27692	5.08928	5.27492	5.32093	4.94707	4.71627	4.41482	5.14088	5.67679	5.4307			MIR5011	-0.793165	4.00489	-2.27547	0.0477519	0.355097	-3.78091
TTC27	8.09264	7.87031	8.35484	8.75943	8.51368	8.6263	8.30861	8.88468	8.85316	9.262			LRRC31	-1.14089	3.0599	-2.27458	0.0478224	0.355097	-3.78216
TTC26	3.78887	3.89846	1.96079	2.11492	1.75657	2.52436	4.15048	1.37726	1.80409	1.38449			NUDT16	0.642601	3.10706	2.27457	0.0478234	0.355097	-3.78218
TTC25	7.4184	7.52419	7.7085	7.63659	7.87561	6.56976	6.97778	6.36656	7.82308	4.81239			LRP3	1.1054	12.2837	2.27395	0.047873	0.355097	-3.78307
TTC24	7.5522	7.36088	7.42615	7.072	7.64625	7.48958	6.86593	7.66512	7.25033	7.86562			AC009145.3	-0.644637	0.932686	-2.27383	0.0478824	0.355097	-3.78323
TTC23L	4.41692	4.39807	3.65619	4.72073	4.92638	4.66642	5.12418	4.5734	4.28781	12.6221			MEIS3	3.70131	2.17789	2.27373	0.04789	0.355097	-3.78337
TTC23	1.38327	0.158378	0.179013	1.25303	1.07504	0.532926	1.61367	0.132119	0.709404	1.81228			LOC105372383	0.90576	4.37044	2.2735	0.0479086	0.355097	-3.7837
TTC22	6.7127	5.9797	6.35223	5.94255	5.94071	5.77476	5.23634	5.73649	6.01044	5.43412			F5	0.60416	6.41977	2.27244	0.0479925	0.355331	-3.78519
TTC21B	6.04889	5.84828	5.97468	6.04862	6.3254	6.38675	6.03356	6.5809	6.41378	6.62494			AC110288.1	-0.697782	5.98981	-2.2724	0.0479963	0.355331	-3.78526
TTC21A	8.08952	7.99104	8.26757	8.3819	7.41563	8.05464	9.05662	8.71136	8.21186	9.22876			SLC5A11	-1.27157	2.78932	-2.27147	0.0480703	0.355523	-3.78657
TTC19	9.10646	8.93938	9.23148	9.44821	9.04221	9.17185	8.99062	9.52182	9.33304	9.69579			IGBP1-AS2	0.825137	1.7203	2.27005	0.0481836	0.355885	-3.78858
TTC17	6.23517	6.24871	6.35282	6.41006	5.6851	6.33848	6.0967	6.49997	6.39332	6.44831			AL135960.1	0.624756	2.80418	2.2694	0.0482357	0.355885	-3.7895
TTC16	4.74039	4.77144	5.64166	5.90443	6.04366	6.52935	4.37499	6.80804	6.27144	6.48624			POTEG	-0.661337	0.619133	-2.26936	0.0482391	0.355885	-3.78956
TTC14	8.01319	8.04931	7.89387	8.27614	7.72548	8.36521	8.23584	8.93454	8.31919	8.62555			OR13H1	-0.966094	5.35614	-2.26902	0.0482661	0.355907	-3.79004
TTC13	7.52961	7.37764	7.77978	8.17188	7.74658	7.89223	7.80826	8.32312	8.06935	8.82161			DEFB103B	0.653701	0.521257	2.26885	0.0482801	0.355922	-3.79028
TTC12	6.02528	5.66336	5.71445	6.82939	6.0287	6.30065	6.06765	6.48471	6.26609	6.66243			KLHDC7A	-0.745165	4.32995	-2.26797	0.0483503	0.356083	-3.79152
TTC1	9.11979	9.24467	9.02778	9.04327	9.02562	9.0611	9.28857	9.09963	9.17746	9.15522			PDIA4	-0.848555	9.32252	-2.26761	0.0483793	0.356083	-3.79203
TTBK2	7.94725	8.12448	8.18361	8.66386	8.25721	8.18884	8.15553	8.47654	7.95479	8.59371			PRSS3	0.761632	4.60991	2.26726	0.0484078	0.356083	-3.79253
TTBK1	0.235478	0.202765	2.8478	2.52739	0.82951	0.278039	4.73475	1.5107	0.19101	0.188231			SPRY4	-1.17087	3.70655	-2.26726	0.0484078	0.356083	-3.79253
TSTD3	6.81662	6.59346	6.65424	6.60431	6.72386	6.79747	6.67595	6.59565	6.70899	6.85686			SPARC	0.602634	8.61685	2.26629	0.0484855	0.356129	-3.7939
TSTD2	4.05287	3.16096	4.16043	4.31482	3.75869	4.24893	4.07138	3.94358	3.73972	4.7387			PNPT1	-0.711082	8.52102	-2.26606	0.0485046	0.356129	-3.79423
TSTD1	10.2659	10.22	10.374	10.4995	10.2309	10.5048	9.99381	10.6093	10.3311	10.9896			NHS-AS1	0.980687	2.81247	2.2659	0.0485174	0.356129	-3.79446
TSTA3	8.5932	8.70041	9.55527	8.78612	9.01058	8.54228	8.32488	8.5384	9.38828	8.49391			AKR1C6P	-1.50667	2.98347	-2.26551	0.0485485	0.356131	-3.79501
TST	12.0618	12.076	11.6462	11.4825	11.5226	11.4519	11.5749	11.0899	11.4123	10.6782			AP000944.1	0.851546	0.801386	2.265	0.0485897	0.356224	-3.79573
TSSK6	2.78515	3.33065	2.96682	2.32833	3.94488	3.96443	3.73544	3.61762	3.39548	3.69146			KIAA0319	1.20137	2.69549	2.26449	0.0486313	0.356224	-3.79646
TSSK4	3.73725	3.68896	3.60513	3.86659	3.12565	3.16454	3.71793	3.79304	4.4868	3.78989			LOC105375227	1.08144	3.0475	2.26247	0.0487941	0.356224	-3.79931
TSSK3	3.25408	3.66083	3.68004	3.49231	3.1755	2.77283	3.78163	3.5868	3.11636	3.33721			ATXN7	0.737776	7.81071	2.26213	0.0488216	0.356224	-3.79978
TSSK2	1.61681	1.04093	0.151446	0.818958	1.36078	0.142434	1.02439	1.17765	1.1261	2.22943			USP18	-1.29791	7.15794	-2.26174	0.0488533	0.356224	-3.80034
TSSK1B	0.146538	1.3141	2.00592	3.13894	2.8774	2.58466	1.58545	2.89458	2.6193	2.20861			LOC101928389	1.07099	2.4712	2.26153	0.0488708	0.356224	-3.80064
TSSC4	11.5226	11.6965	11.6053	11.925	11.8861	11.925	11.8278	11.9895	11.5796	12.2847			APOA1BP	-0.617884	8.97502	-2.2615	0.0488732	0.356224	-3.80068
TSSC1	9.38634	8.99562	9.19685	9.54767	9.17746	9.26743	8.97129	9.76144	9.60617	9.92496			LOC107985975	1.22147	3.63356	2.26138	0.0488832	0.356224	-3.80086
TSR3	8.44981	8.443	8.5488	8.80135	8.76664	8.42332	8.38259	8.64442	8.54269	8.91642			MMD2	-1.69146	3.18136	-2.26104	0.0489107	0.356263	-3.80134
TSR2	9.3355	9.37335	9.48785	9.7631	9.30795	9.40344	9.42488	9.80578	9.72442	9.77899			GPR115	-1.22402	1.09636	-2.25977	0.0490137	0.356361	-3.80313
TSR1	6.89011	6.74031	6.84038	7.55511	6.99717	7.31218	7.14709	7.5806	7.41403	8.00368			TXNDC5	-1.57082	11.1841	-2.25971	0.0490183	0.356361	-3.80321
TSPYL6	3.03466	0.368361	1.58447	1.67727	3.41056	3.55294	2.34251	2.88207	2.51585	1.54321			SCEL-AS1	0.759616	1.24766	2.257	0.0492396	0.356361	-3.80704
TSPYL5	6.22134	5.87209	6.13071	7.19546	6.03392	6.29486	6.28998	7.23171	6.53748	6.90977			C1orf106	-0.931903	2.44784	-2.25612	0.049312	0.356361	-3.8083
TSPYL4	8.31609	8.17019	8.73034	8.82359	8.7468	8.85716	8.49799	9.0729	8.64088	9.04505			MIR6836	1.26855	9.63641	2.25499	0.0494043	0.356361	-3.80989
TSPYL2	4.96977	5.10183	5.22809	5.4054	4.59386	5.38923	5.12174	5.7803	5.18009	5.7095			TMEM27	1.7018	2.70419	2.25477	0.0494224	0.356361	-3.8102
TSPYL1	9.74568	9.94249	10.1731	10.2906	10.4337	10.4447	9.92087	10.4417	10.3079	10.8866			MMP9	0.793399	11.9586	2.25419	0.0494697	0.356361	-3.81102
TSPY3	3.19406	0.174845	0.172074	0.152161	0.12384	0.125406	1.31508	0.119386	0.118714	0.134879			TSSK6	-0.609718	3.37603	-2.25385	0.0494976	0.356361	-3.8115
TSPY26P	0.100807	2.47197	0.130443	0.104608	0.493767	1.01275	0.0784196	1.38413	0.0945134	0.815312			ARHGEF40	0.990402	10.9519	2.25381	0.0495007	0.356361	-3.81155
TSPY10	0.241194	2.0273	1.24415	0.626425	0.234905	0.166013	1.24081	1.57041	1.5274	0.85864			MIR6821	1.18506	14.8891	2.25314	0.049556	0.356361	-3.8125
TSPO2	8.79297	8.86759	9.46392	8.45475	9.23832	8.64737	8.85057	8.06818	8.84534	7.38434			AL121906.1	0.869482	0.982719	2.25312	0.049558	0.356361	-3.81253
TSPO	14.1702	14.4706	14.2797	14.5723	14.3768	14.2978	14.4694	13.9006	15.0007	13.6517			MIR7109	0.947286	12.0197	2.253	0.0495674	0.356361	-3.81269
TSPEAR-AS2	3.081	3.01382	1.80229	3.86337	2.83859	2.54372	2.82854	2.90614	2.1952	1.74966			TENM2	1.96674	2.30378	2.25288	0.0495777	0.356361	-3.81287
TSPEAR-AS1	0.237436	1.94268	0.229738	1.615	1.08192	0.138509	0.17879	0.689368	0.211261	0.213844			ATP6V1G2	0.767717	8.09313	2.25281	0.0495836	0.356361	-3.81297
TSPEAR	4.41312	4.30389	4.32303	3.18598	3.05371	2.73022	0.305383	3.31056	1.2587	0.343942			RNF144A-AS1	-0.856529	4.08115	-2.25271	0.0495915	0.356361	-3.81311
TSPAN9-IT1	4.03984	4.92365	3.7014	4.96442	6.12929	5.73999	5.70728	5.24223	4.02347	4.81182			CCDC54	-1.17507	1.04465	-2.25229	0.0496261	0.356361	-3.8137
TSPAN9	4.48474	4.20131	5.24403	4.57067	2.59579	3.36333	3.77554	3.12278	3.78532	4.00263			SLC8A1	0.848981	7.97487	2.25205	0.0496461	0.356361	-3.81405
TSPAN8	0.171455	0.128303	1.25278	1.17105	0.127276	0.0963174	0.139458	0.150277	0.162778	0.169489			LOC101928988	0.998829	1.54769	2.25166	0.0496784	0.356361	-3.8146
TSPAN7	4.75305	4.35708	2.31627	2.50368	2.05488	3.34179	2.30823	1.52359	3.11954	3.06135			HCG21	-0.882807	2.28354	-2.25113	0.0497215	0.356361	-3.81534
TSPAN6	1.46652	2.85636	3.5051	2.67004	2.68666	3.71037	2.26534	3.12392	3.47677	3.76854			SCGB3A2	0.800401	9.22713	2.25096	0.0497361	0.356361	-3.81559
TSPAN5	11.0956	11.0819	11.6693	10.778	11.4794	10.0864	9.84011	10.1179	10.896	9.26294			NFE2	0.809554	13.7719	2.25037	0.0497846	0.356361	-3.81642
TSPAN4	8.17495	8.32676	7.45108	7.96802	7.55498	7.68783	7.40999	7.73282	8.99807	7.9313			PDLIM7	0.628369	8.82297	2.25019	0.0497996	0.356361	-3.81667
TSPAN33	7.85113	7.60359	7.67636	7.60774	7.12116	7.0115	7.14342	7.21209	7.58012	6.87222			SORBS3	0.594963	16.6037	2.25	0.049815	0.356361	-3.81694
TSPAN32	9.36016	9.45981	9.30473	9.6341	8.64077	9.23702	9.03119	9.51791	9.34219	9.29951			CYP4F2	0.92002	6.90645	2.24998	0.0498169	0.356361	-3.81697
TSPAN31	6.57239	6.20596	6.45802	6.36092	6.3634	6.54756	6.27144	6.52034	6.78563	7.30376			AC132807.1	-1.24953	1.32037	-2.24977	0.0498341	0.356361	-3.81726
TSPAN3	9.0169	9.10935	9.71624	9.82018	9.20186	9.67395	8.86077	9.67521	9.46206	10.4344			SOS1-IT1	-0.635092	4.1254	-2.24969	0.0498405	0.356361	-3.81737
TSPAN2	6.36897	5.48406	6.15314	6.07772	6.37884	5.93699	5.59386	6.35272	5.98517	5.5885			PSG5	0.974577	2.35323	2.24963	0.0498461	0.356361	-3.81747
TSPAN19	0.114621	0.141013	0.140805	0.109946	0.107895	0.114467	0.220414	0.102882	0.0957575	0.115131			AL121992.2	0.831265	10.5484	2.24925	0.0498774	0.356361	-3.818
TSPAN18	7.2421	6.96259	7.32213	7.05805	6.52967	6.70759	6.88177	6.98519	7.16967	6.73571			PPY2P	1.35477	7.75652	2.24871	0.0499223	0.356464	-3.81877
TSPAN17	4.44764	4.8306	6.10415	5.05502	4.65412	4.82143	4.59254	5.47817	5.15022	5.09109			SEC14L5	1.01541	3.84012	2.24859	0.0499315	0.356464	-3.81893
TSPAN16	7.17847	7.90479	7.78152	6.76706	5.74787	6.20687	7.82468	6.57206	6.07881	4.93359			AC073842.2	-0.651245	3.01471	-2.24849	0.0499398	0.356464	-3.81907
TSPAN15	2.79595	2.16897	2.71225	3.42569	2.34616	1.14406	1.8579	2	1.07365	1.65957			MIR3650	-0.826621	3.76223	-2.24804	0.0499777	0.356563	-3.81971
TSPAN14	5.867	5.85346	6.09646	6.21147	5.75365	5.4636	5.53655	6.19536	6.30812	6.06736
TSPAN13	7.29719	7.23528	7.34584	7.39334	7.84092	7.56683	7.78421	7.53942	7.49233	8.23285
TSPAN12	1.16351	0.086342	0.0944879	0.115194	0.0884146	0.0904185	0.110989	0.0939194	0.0896214	1.28075
TSPAN11	0.184078	0.20899	0.209989	0.202708	0.145952	0.144786	0.132235	0.141172	0.145251	0.162248
TSPAN10	8.53049	7.67384	8.04737	7.61653	8.48111	8.11601	7.73328	8.12886	8.3499	7.89182
TSPAN1	6.11599	5.70452	5.76702	5.64144	6.71078	6.31211	6.23729	6.13844	6.81482	5.96815
TSNAXIP1	3.2671	3.0898	3.51807	2.89212	2.99818	1.98285	1.71332	1.94762	2.60113	1.43055
TSNAX	8.10589	7.92985	7.84823	8.10263	8.02961	8.15444	8.14684	8.23632	8.25541	8.64826
TSNARE1	7.70098	7.26389	7.11042	7.47112	8.6054	8.25889	8.08658	7.90497	7.81155	7.11131
TSN	7.69834	7.53393	7.54465	8.00433	7.8064	7.87696	7.79074	7.89773	7.99586	8.43941
TSLP	0.379955	0.432852	0.434267	0.489696	0.402551	0.385542	0.379476	0.357678	0.441505	0.402897
TSL	2.35012	2.72344	2.4476	2.88103	2.50341	3.11358	3.24788	3.53171	2.11224	3.47122
TSKU	4.56747	3.6296	4.41059	4.39102	4.10894	4.15039	3.96501	3.45411	3.00018	3.35021
TSKS	5.79029	5.66944	5.89904	6.42179	6.26144	3.33692	5.03784	5.84242	7.03404	4.63885
TSHZ3	7.65793	8.0299	7.81667	7.90549	7.89325	7.11967	7.73344	6.94041	7.47562	6.69606
TSHZ2	3.95634	4.01253	3.99745	4.10784	3.95917	3.93812	3.88641	4.72505	5.52869	3.66578
TSHZ1	8.20475	8.1311	8.56269	8.57975	8.32187	8.36081	7.63644	8.59255	8.68736	8.71022
TSHR	1.55962	0.140349	0.908963	0.105097	0.117466	0.921261	0.0862787	0.103743	0.926783	2.2303
TSHB	6.06955	5.58263	5.42543	5.52527	6.05565	5.66853	5.77565	5.56813	5.81865	5.28314
TSGA13	0.127214	0.0838163	0.0926042	0.13789	0.104564	0.0824267	0.11148	0.1326	0.133809	0.137203
TSGA10IP	1.04723	0.974	0.128579	1.86192	1.79836	1.68358	1.47874	0.0854437	1.66608	1.23236
TSGA10	5.38184	3.60595	4.07717	4.15424	4.30722	3.77733	2.46853	5.102	4.27123	4.25572
TSG101	10.5441	10.5798	10.4328	10.5033	10.5687	10.5655	10.5537	10.3082	10.5317	10.8927
TSFM	5.7395	5.58561	5.41392	6.02818	5.46729	5.63233	5.37272	6.29938	6.25179	6.24862
TSEN54	10.3954	10.129	10.5309	10.6045	10.4109	10.8312	10.1762	10.9972	10.5604	11.2138
TSEN34	13.2177	13.7155	12.7816	13.0272	12.982	13.1352	13.314	12.6657	12.3835	12.2443
TSEN2	6.93243	6.80105	7.10203	7.43026	6.82564	7.18594	6.70302	7.66469	7.54893	7.34708
TSEN15	6.7938	6.48132	6.73948	6.96705	6.77244	6.81304	6.52043	7.25587	7.2168	7.79187
TSC22D4	9.24341	9.5771	9.44721	9.35056	8.89385	8.95191	9.2947	9.3992	9.22103	8.8473
TSC22D3	14.0663	14.0894	13.734	13.5707	14.7617	13.9586	14.021	13.7463	12.9736	13.6244
TSC22D2	6.23669	6.4517	6.15184	6.42043	6.31494	6.21871	6.05979	6.3756	6.50358	6.62028
TSC22D1	11.0159	10.925	10.6614	10.7069	10.8429	11.0956	11.2279	10.5233	10.8635	11.3654
TSC2	7.55271	7.47036	7.41508	7.68742	7.94671	7.76002	7.536	7.79628	8.08125	7.38794
TSC1	8.40612	8.55997	8.66199	8.75983	8.36299	8.67788	8.46214	8.97926	8.6349	8.97962
TSACC	8.31044	8.11725	8.44889	8.21038	9.23878	8.77523	9.2379	8.54259	8.1991	8.51135
TRUB2	7.56319	6.99862	7.45864	7.94061	7.60074	7.59253	7.34609	7.93019	7.80327	8.33134
TRUB1	7.09114	6.87506	7.04416	7.5059	7.41844	7.78145	7.14692	7.95207	7.34971	8.2896
TRRAP	8.2609	8.24747	8.42811	8.81231	7.90779	8.36368	7.95443	8.76149	8.64886	8.8431
TRPV6	2.28056	1.62505	1.94174	2.83199	3.25203	2.98547	2.94765	2.67048	2.67215	2.86188
TRPV5	4.21225	3.6251	4.03783	3.87655	4.9619	4.68647	4.18824	4.68747	4.57199	4.2723
TRPV4	2.57309	2.72321	0.508852	1.6423	1.7534	1.65391	2.73176	1.88449	2.17566	2.26828
TRPV3	0.102425	0.0850621	0.0984188	1.17938	0.085775	0.0874235	0.103511	0.101754	0.3226	0.115294
TRPV2	11.5501	11.5283	11.655	12.0319	11.8108	12.019	11.6462	12.2443	11.9466	12.3865
TRPV1	5.72199	5.12038	6.11996	6.16543	5.34466	5.72368	5.68033	6.35234	6.30373	6.3206
TRPT1	9.11918	8.8428	9.10354	9.47162	8.92229	9.11882	8.84108	9.49793	9.37077	9.7364
TRPS1	6.01702	6.3049	6.06375	6.4708	5.97929	6.25075	6.37707	5.84464	6.84168	5.85822
TRPM8	0.614405	1.37336	1.41535	1.24448	2.12397	0.689368	0.537507	0.379039	1.04811	0.75124
TRPM7	5.84112	5.94023	6.0121	6.44244	6.01135	6.23854	6.03324	6.44351	6.11661	6.6921
TRPM6	7.49207	8.08071	8.00455	7.57244	7.58284	7.23028	7.99999	6.50995	7.41683	6.25779
TRPM5	8.1009	7.05932	8.25921	6.73523	8.58975	8.04234	7.96853	7.95093	8.5398	7.33824
TRPM4	2.13822	2.60826	2.6552	3.25137	2.52482	2.54516	2.17786	2.39531	4.36396	4.04154
TRPM3	3.6806	3.48649	2.52868	2.55921	3.53083	3.33945	3.42242	3.45643	3.47268	3.3695
TRPM2	5.83383	6.44449	5.77498	6.62319	6.2364	5.49147	6.12671	5.08563	7.02226	5.82482
TRPM1	0.266103	0.261966	0.268783	0.298237	0.204177	0.169247	0.19551	0.190239	0.23265	0.242515
TRPC7-AS2	0.185381	0.54478	1.3774	0.176567	0.122427	0.721383	0.123164	0.565147	1.89672	0.819985
TRPC7	0.357751	0.503565	0.424808	0.583694	0.42992	0.416975	0.389503	0.7037	2.31349	0.36372
TRPC6	9.88782	10.3628	9.93599	10.0468	9.87199	10.016	10.6837	9.79231	9.54427	9.62568
TRPC5OS	0.12017	0.093999	0.0865997	5.2297	0.107599	0.0867371	0.122726	0.170316	0.0988095	0.0974319
TRPC5	0.399285	0.367384	0.346416	0.400396	0.27418	0.21511	0.259	0.233276	0.315231	0.262682
TRPC4AP	7.85721	7.97267	7.88926	7.96137	7.48894	7.65881	8.6196	7.97207	7.88915	7.76269
TRPC4	0.21049	0.227205	0.225507	0.225661	0.247855	0.279384	0.252033	0.328929	0.227105	1.81933
TRPC3	3.83385	4.14979	4.58503	4.09453	4.33808	4.99727	4.35124	4.92046	4.63983	4.85921
TRPC1	3.79366	3.26737	3.29135	3.65935	3.94538	4.04903	3.6203	3.25985	3.52778	3.26842
TRPA1	0.224133	1.57597	1.44259	0.571187	0.180292	0.161794	0.152856	0.156354	0.363123	0.164834
TROVE2	9.69385	9.61283	9.35329	9.6021	9.5496	9.79883	9.71055	9.90393	9.64783	9.86122
TROAP	8.11405	7.12173	7.35667	7.67155	7.94353	7.87817	7.92033	7.82277	7.60991	8.10715
TRO	4.76967	4.57969	4.39128	4.92704	4.97965	5.31302	3.79879	5.40043	4.93687	4.32175
TRNT1	6.49155	6.4456	6.25378	6.60531	6.19544	6.51779	6.29724	6.59424	6.61726	6.33637
TRNP1	2.09829	0.137507	1.67422	3.30455	0.737326	2.12298	2.182	0.987271	1.73438	2.25278
TRNAU1AP	6.30401	6.23048	6.51966	6.6836	6.09058	6.57789	6.3542	6.83957	6.7788	6.97661
TRMU	5.82501	5.75676	5.98458	6.04913	5.63836	5.80276	5.66417	6.18495	6.11935	6.17748
TRMT61B	4.08299	4.37172	4.49508	4.69149	3.86266	4.30121	4.13949	4.58815	4.44489	5.04824
TRMT61A	5.55635	5.46486	5.41754	6.01301	5.28696	5.62688	5.52861	5.92661	5.95563	6.04707
TRMT6	7.08585	6.88213	6.92923	7.26448	6.61853	7.00913	6.98822	7.3179	7.58809	7.78512
TRMT5	8.82115	8.48855	8.60824	8.90597	8.90163	8.6326	8.82902	8.69289	8.53014	9.10935
TRMT44	3.71041	3.83672	4.0506	3.77899	3.77695	3.99416	3.46495	4.18997	4.14808	4.22538
TRMT2B-AS1	1.00139	3.04264	1.5122	2.10123	2.34491	1.6913	2.64276	1.4948	1.38657	2.8238
TRMT2B	6.11354	6.37628	6.43583	6.8187	6.14765	6.4779	6.44016	7.19072	6.42476	6.85493
TRMT2A	6.35688	6.22312	6.46557	7.01023	6.34485	6.45099	6.37898	7.00005	7.17395	7.13092
TRMT1L	6.41587	6.56734	6.73516	6.66814	6.76395	6.86758	6.9381	7.05661	6.45992	7.41439
TRMT13	7.34931	7.15493	7.41849	7.69555	7.44402	7.94881	7.50734	8.34001	7.65888	8.35728
TRMT12	7.51967	7.40026	7.94671	8.15866	7.52135	7.74802	7.82689	8.05807	8.06602	8.18352
TRMT112	12.345	12.4092	12.4167	12.7132	12.5332	12.8182	12.3491	12.9278	12.7683	13.2728
TRMT11	5.38067	5.41242	5.23952	5.7778	5.21365	5.47697	5.1149	5.78708	5.8556	6.23677
TRMT10C	9.48623	9.37886	9.57438	9.9563	9.41011	9.96829	9.77288	10.2011	9.84152	10.5276
TRMT10B	6.2531	6.0377	6.27474	6.58975	5.88687	6.38233	5.87561	6.75181	6.50694	6.58878
TRMT10A	6.44525	6.05694	6.1959	6.69242	6.27822	6.3091	6.31416	6.74591	6.82494	7.18587
TRMT1	8.93036	9.17656	8.96541	9.61935	9.11852	9.297	9.49838	9.62543	9.58568	9.62058
TRIT1	7.43335	7.38879	7.80299	8.41139	7.79982	7.86782	7.71594	8.01284	8.12019	8.50025
TRIQK	7.44428	7.48214	7.2675	7.39468	7.66469	7.51041	7.85325	6.80446	7.7826	6.64397
TRIP6	6.71354	6.56162	6.56949	6.84834	5.70277	6.28812	6.40075	6.81362	7.15273	6.17257
TRIP4	9.10579	8.93306	8.93114	9.11658	9.22214	9.14969	9.04221	9.12881	9.05998	9.45749
TRIP13	6.43825	4.81796	4.53997	5.79913	5.53052	5.33008	5.89293	5.56394	5.86974	7.07075
TRIP12	11.0932	11.4303	11.121	11.1548	11.3483	11.2409	11.5025	11.121	11.0688	11.4048
TRIP11	8.31946	8.26772	8.13671	8.76771	8.21139	8.68651	8.65288	8.96687	8.47175	9.32478
TRIP10	4.85755	4.65114	4.90837	4.33169	4.81158	4.64835	6.97312	4.42197	4.82526	4.94116
TRIOBP	8.18738	8.13085	7.907	8.06373	8.0697	8.15962	7.89496	7.78225	8.1928	7.49074
TRIO	7.71697	7.61453	7.59337	8.12032	7.41349	7.45368	7.60927	7.34337	7.91211	8.25587
TRIML2	1.73391	0.330805	1.09102	0.355679	0.343954	0.668539	1.71533	0.309882	0.340231	0.374247
TRIML1	2.37358	1.75257	0.23345	0.256179	0.261296	0.231802	0.283727	0.199417	0.994087	0.178681
TRIM9	0.13611	1.47463	0.128428	0.0917395	0.152502	0.167579	0.126226	0.493588	1.35892	0.125289
TRIM8	10.0654	10.5423	9.8738	9.97477	9.85443	9.7876	9.84314	9.68779	9.70779	9.59926
TRIM77	2.38662	1.55331	2.45776	0.367997	1.7747	2.6671	1.56059	2.01822	1.65391	0.636559
TRIM74	4.84223	5.11538	5.24456	5.59664	4.95235	5.12061	5.20012	5.64916	5.37353	5.19958
TRIM72	0.335311	0.359678	0.356124	0.384604	0.361622	0.368631	1.41919	0.293365	0.319232	0.300243
TRIM71	3.6747	3.35835	3.8483	2.64058	4.29634	3.77007	3.00172	3.32224	4.60288	2.58888
TRIM7	5.89036	6.08038	5.70945	6.75088	5.41298	6.03574	6.2785	5.5521	7.10868	5.41426
TRIM69	7.84744	7.53364	7.70635	7.45108	7.77444	7.68562	7.7993	7.65708	8.00253	7.48744
TRIM68	6.64365	6.48995	6.77259	6.96078	6.41838	6.4456	6.46213	7.4047	7.33742	7.23974
TRIM67	0.0857881	0.0979181	0.105768	0.0881359	0.105807	0.126302	0.0948167	0.0909146	0.0958371	0.0968924
TRIM66	3.80248	3.58575	3.85525	4.28845	4.74435	4.60688	4.37544	4.78588	4.24008	4.28889
TRIM65	8.39965	8.40913	8.71483	8.87503	8.5052	8.83042	8.54702	9.32381	9.02994	9.34007
TRIM64	1.2721	1.64638	3.18378	2.72586	0.342883	0.2813	3.52401	1.30093	1.40704	0.195587
TRIM63	0.37934	0.485307	0.444376	0.575906	0.426966	0.426447	0.407261	0.339942	0.410113	0.346993
TRIM62	3.66505	3.51031	2.9681	3.56989	1.44976	2.21311	2.63576	2.71368	3.07531	3.25472
TRIM61	1.43393	1.82595	2.03232	2.58038	0.3558	1.68601	1.13412	2.49568	2.33298	3.10152
TRIM60	0.50691	0.49128	0.512236	0.501157	0.363311	0.319365	0.345245	0.299228	0.353688	0.353161
TRIM6	4.88328	5.07871	3.39109	3.74393	2.54295	4.47037	6.63639	4.94109	3.1382	3.3039
TRIM59	7.30328	6.72159	7.18032	7.64866	7.43359	7.57218	7.2579	7.84068	7.617	8.51885
TRIM58	12.4628	12.6974	13.1212	12.6068	13.7982	11.8756	11.6902	11.4842	12.9744	10.8694
TRIM56	9.40203	9.81379	9.46804	9.59298	9.00925	9.3369	10.0201	10.1056	9.95207	9.57459
TRIM55	0.279326	2.73328	0.280033	0.295033	0.29803	0.310539	0.311441	0.234543	0.249633	0.23992
TRIM54	6.72787	6.57561	6.67776	6.29049	6.68534	6.47683	6.72763	6.04317	6.29326	6.33904
TRIM53AP	4.03639	2.99097	5.05073	5.12034	3.09419	2.77413	5.1775	3.10961	4.5106	0.209707
TRIM52	8.20282	8.33933	8.25693	8.4354	8.32394	8.38652	8.34825	8.94339	8.62505	8.85516
TRIM51EP	4.55425	4.14349	4.88017	4.65211	5.42781	4.7647	5.07507	4.71558	5.04653	4.67385
TRIM51	0.611038	1.39698	3.47563	3.31819	2.62698	2.31901	2.57254	1.14139	1.93048	0.296186
TRIM50	3.64792	3.72129	3.71565	4.45518	3.81361	3.27193	3.29947	4.25929	3.84146	3.99783
TRIM5	6.04281	6.04432	5.40143	5.72472	5.85343	6.02729	7.43949	6.10433	6.02796	6.35193
TRIM49D1	2.02228	3.83633	3.00628	4.19592	1.65383	1.97342	3.66258	0.59477	2.96289	1.1891
TRIM49B	0.455773	0.166607	1.50725	1.97486	0.839526	0.211463	1.97674	0.115286	0.12476	0.113536
TRIM49	2.96213	3.5896	4.67184	4.51697	3.04767	3.52815	4.92322	2.73306	4.26168	1.48201
TRIM48	1.09892	0.0861331	2.48755	2.27399	1.36443	0.139174	1.69993	0.493767	0.979236	0.550213
TRIM46	1.67109	1.16424	3.0493	2.59903	2.42073	2.11885	2.21785	1.46793	1.88831	2.9
TRIM45	4.14338	4.07835	3.66547	3.61746	4.2068	4.4841	4.53283	3.97326	4.10413	4.19472
TRIM44	8.76818	8.76751	8.85096	8.40612	8.34904	8.74782	8.67446	9.2163	9.55842	8.92705
TRIM43	0.160668	0.176168	0.193925	0.213844	0.24801	0.121633	0.134923	0.135279	0.160535	0.454291
TRIM42	3.06789	2.2679	2.94734	1.96294	2.35333	2.53215	2.05352	1.98704	1.30637	2.06898
TRIM41	5.80941	5.7391	5.57809	5.70679	5.92257	5.80165	5.73669	5.90219	5.8964	5.89036
TRIM40	3.09278	2.8504	2.41438	0.146593	2.49632	2.28805	1.78251	0.883451	1.80668	0.893165
TRIM4	10.0477	10.029	10.2193	10.3099	10.0746	10.2233	10.0332	10.6195	10.4223	10.7244
TRIM39-RPP21	11.1675	11.2175	11.5105	11.5002	11.7079	11.6462	11.7445	12.159	11.7009	12.1081
TRIM39	8.23801	8.09452	8.25448	8.18298	7.83479	8.02185	8.03799	8.20858	8.29579	8.04375
TRIM38	8.46524	8.6268	8.40452	8.54095	7.90395	8.2951	8.96558	8.59537	8.45796	8.55112
TRIM37	6.82342	6.63406	7.1225	7.21931	6.41369	7.00156	6.59875	7.29274	7.45815	7.17581
TRIM36-IT1	0.218182	0.183424	0.216977	0.169893	0.218313	0.256302	0.183942	0.175642	0.179827	0.184484
TRIM36	4.08434	4.0716	3.79423	4.17505	3.70227	4.43693	4.71646	3.63357	4.79118	4.06248
TRIM35	9.10264	9.07216	9.27652	9.37138	9.58644	9.45589	9.36968	9.34466	9.2947	9.41994
TRIM34	7.51395	7.84215	7.17543	7.72562	7.30323	7.53517	8.2788	7.12344	7.01585	7.44773
TRIM33	9.30598	9.25449	9.22214	9.52971	9.31569	9.5018	9.48693	9.75987	9.19136	9.85265
TRIM32	5.04386	4.84584	5.23125	5.40933	4.38622	5.22429	4.19055	5.66812	5.60738	5.7755
TRIM31	1.06817	0.139126	1.193	0.105927	0.56683	1.95054	1.31633	0.171338	0.526159	0.17838
TRIM3	2.41651	2.78074	2.42165	2.53862	5.45857	1.58807	1.81411	2.28251	2.70155	4.10801
TRIM29	0.99128	2.84578	2.20608	1.94275	0.433756	2.09581	2.62944	0.519775	2.58254	2.78817
TRIM28	8.9771	9.12716	9.22149	9.58925	8.7488	9.13894	8.859	9.56135	9.66719	9.53666
TRIM27	8.44845	8.27327	8.16644	8.12315	8.06356	7.994	7.88521	8.11176	8.23727	8.0106
TRIM26	7.68411	7.78188	7.55897	8.11691	7.35212	7.71835	8.08993	8.05559	7.91276	8.28697
TRIM25	12.314	13.1188	12.5274	12.1437	11.6965	12.1678	13.0372	12.2125	12.2712	11.6254
TRIM24	7.8853	8.07262	7.85884	8.18867	8.39164	8.19836	8.27113	8.32616	7.8988	8.84457
TRIM23	5.1249	4.96722	4.79702	4.49121	5.06331	5.1678	4.88763	5.11638	4.83265	4.70686
TRIM22	10.6636	10.9031	10.1176	10.6237	9.97919	10.7745	12.3668	11.2751	10.6093	10.6439
TRIM21	8.51368	8.94918	8.2003	8.38002	7.59781	8.17521	9.20623	8.39965	8.29814	7.58923
TRIM2	3.7598	3.38259	3.81678	3.514	3.79136	3.77893	3.32224	3.85819	3.72008	3.29473
TRIM17	0.976484	1.8028	0.863544	1.01498	0.615247	0.753845	0.589216	2.21702	1.77042	2.80338
TRIM16L	6.0173	6.11537	5.87444	6.20345	6.15425	6.08962	5.78205	6.13042	6.59518	6.04076
TRIM15	0.118765	0.154069	0.157837	0.138621	0.107696	0.654149	0.846923	0.108642	0.133473	0.724425
TRIM14	7.81427	8.07011	7.90279	8.09643	7.83026	7.92767	8.77813	8.56535	8.34398	8.44394
TRIM13	9.11737	8.9984	9.32185	9.42104	9.28451	9.55013	8.96483	9.64456	9.59219	10.1827
TRIM11	6.94481	7.0638	6.97921	7.12522	6.37377	6.84975	6.64981	7.22929	7.42842	7.21358
TRIM10	7.94544	7.84078	8.40102	7.64997	8.49206	7.54633	7.714	7.08925	8.20119	6.35803
TRIL	2.53639	3.16491	2.26314	0.137507	1.67296	0.588939	1.66545	1.82258	1.04222	1.17182
TRIB3	8.83465	9.04706	9.4663	9.65897	9.46483	9.74777	9.14292	10.1114	9.7945	10.2928
TRIB2	6.6981	6.32744	7.58502	7.12721	6.71979	7.10899	7.01784	7.72536	7.19273	7.98358
TRIB1	12.4815	11.6406	11.3794	12.2826	12.428	11.2449	11.4649	11.2699	10.8754	11.5861
TRIAP1	7.28445	7.02694	7.072	7.55212	6.76345	7.21267	7.22663	7.62431	7.93507	7.87076
TRHR	4.28905	4.0988	4.10935	4.2548	5.1761	4.90082	7.49054	4.83725	4.36639	4.93562
TRHDE	0.316131	0.292107	1.40603	0.30186	0.310627	0.276225	0.32966	0.235342	0.541875	1.09005
TRH	0.617602	0.249389	2.06056	0.350794	0.255674	0.184366	0.946233	0.193114	0.199514	0.235743
TRGV7	8.52349	8.11383	8.57258	7.70626	8.79464	9.15522	8.23743	8.61034	8.20717	9.63013
TREX2	5.58657	5.16117	5.26014	5.18543	6.07141	5.80895	5.64637	5.80006	5.97286	4.91523
TREX1	10.3139	10.294	9.56843	9.87795	9.79411	10.1046	11.1146	10.5693	10.0169	9.79466
TRERF1	9.07423	9.33524	9.10753	9.29521	8.96438	9.0606	9.15725	9.30246	8.99003	9.19607
[truncated: 27,666 more rows]

## Sheet: SDC Table 3
Gene Symbol	Description	Category	Uniprot ID	Gifts	GC Id	Relevance score	GeneCards Link
KRIT1	KRIT1 Ankyrin Repeat Containing	Protein Coding	O00522	50	GC07M092198	77.855	https://www.genecards.org/cgi-bin/carddisp.pl?gene=KRIT1
MAPT	Microtubule Associated Protein Tau	Protein Coding	P10636	58	GC17P045894	77.5063	https://www.genecards.org/cgi-bin/carddisp.pl?gene=MAPT
APP	Amyloid Beta Precursor Protein	Protein Coding	P05067	59	GC21M025880	75.5975	https://www.genecards.org/cgi-bin/carddisp.pl?gene=APP
KANK1	KN Motif And Ankyrin Repeat Domains 1	Protein Coding	Q14678	52	GC09P000474	73.6834	https://www.genecards.org/cgi-bin/carddisp.pl?gene=KANK1
NOTCH3	Notch Receptor 3	Protein Coding	Q9UM47	60	GC19M015159	73.2878	https://www.genecards.org/cgi-bin/carddisp.pl?gene=NOTCH3
CCM2	CCM2 Scaffold Protein	Protein Coding	Q9BSQ5	50	GC07P044999	60.095	https://www.genecards.org/cgi-bin/carddisp.pl?gene=CCM2
COL4A1	Collagen Type IV Alpha 1 Chain	Protein Coding	P02462	56	GC13M110148	58.4859	https://www.genecards.org/cgi-bin/carddisp.pl?gene=COL4A1
QARS1	Glutaminyl-TRNA Synthetase 1	Protein Coding	P47897	41	GC03M053469	56.4564	https://www.genecards.org/cgi-bin/carddisp.pl?gene=QARS1
TREX1	Three Prime Repair Exonuclease 1	Protein Coding	Q9NSU2	51	GC03P055966	55.2162	https://www.genecards.org/cgi-bin/carddisp.pl?gene=TREX1
CPAT1	Cerebral Palsy, Ataxic 1	Genetic Locus		8	GC09U900316	54.164	https://www.genecards.org/cgi-bin/carddisp.pl?gene=CPAT1
ADD3	Adducin 3	Protein Coding	Q9UEY8	51	GC10P109996	53.5547	https://www.genecards.org/cgi-bin/carddisp.pl?gene=ADD3
PDCD10	Programmed Cell Death 10	Protein Coding	Q9BUL8	50	GC03M167683	52.1587	https://www.genecards.org/cgi-bin/carddisp.pl?gene=PDCD10
F2	Coagulation Factor II, Thrombin	Protein Coding	P00734	58	GC11P047386	51.7448	https://www.genecards.org/cgi-bin/carddisp.pl?gene=F2
ATRIP	ATR Interacting Protein	Protein Coding	Q8WXE1	51	GC03P055961	51.3749	https://www.genecards.org/cgi-bin/carddisp.pl?gene=ATRIP
SPAST	Spastin	Protein Coding	Q9UBP0	50	GC02P032063	50.5575	https://www.genecards.org/cgi-bin/carddisp.pl?gene=SPAST
ATRIP-TREX1	ATRIP-TREX1 Readthrough	RNA Gene		14	GC03P055962	50.3256	https://www.genecards.org/cgi-bin/carddisp.pl?gene=ATRIP-TREX1
GAD1	Glutamate Decarboxylase 1	Protein Coding	Q99259	58	GC02P170813	46.5116	https://www.genecards.org/cgi-bin/carddisp.pl?gene=GAD1
TUBA1A	Tubulin Alpha 1a	Protein Coding	Q71U36	57	GC12M049184	46.1329	https://www.genecards.org/cgi-bin/carddisp.pl?gene=TUBA1A
COL4A2	Collagen Type IV Alpha 2 Chain	Protein Coding	P08572	55	GC13P110305	45.2171	https://www.genecards.org/cgi-bin/carddisp.pl?gene=COL4A2
SLC6A8	Solute Carrier Family 6 Member 8	Protein Coding	P48029	55	GC0XP153688	44.9594	https://www.genecards.org/cgi-bin/carddisp.pl?gene=SLC6A8
APOE	Apolipoprotein E	Protein Coding	P02649	58	GC19P103269	44.5917	https://www.genecards.org/cgi-bin/carddisp.pl?gene=APOE
ROBO3	Roundabout Guidance Receptor 3	Protein Coding	Q96MS0	52	GC11P124865	44.1063	https://www.genecards.org/cgi-bin/carddisp.pl?gene=ROBO3
HTRA1	HtrA Serine Peptidase 1	Protein Coding	Q92743	54	GC10P122461	43.4291	https://www.genecards.org/cgi-bin/carddisp.pl?gene=HTRA1
GAMT	Guanidinoacetate N-Methyltransferase	Protein Coding	Q14353	55	GC19M001397	42.6566	https://www.genecards.org/cgi-bin/carddisp.pl?gene=GAMT
CACNA1A	Calcium Voltage-Gated Channel Subunit Alpha1 A	Protein Coding	O00555	57	GC19M013206	41.8367	https://www.genecards.org/cgi-bin/carddisp.pl?gene=CACNA1A
AP4M1	Adaptor Related Protein Complex 4 Subunit Mu 1	Protein Coding	O00189	47	GC07P104864	40.6604	https://www.genecards.org/cgi-bin/carddisp.pl?gene=AP4M1
ALDH3A2	Aldehyde Dehydrogenase 3 Family Member A2	Protein Coding	P51648	55	GC17P019648	37.675	https://www.genecards.org/cgi-bin/carddisp.pl?gene=ALDH3A2
RNASEH2B	Ribonuclease H2 Subunit B	Protein Coding	Q5TBB1	46	GC13P050909	37.2471	https://www.genecards.org/cgi-bin/carddisp.pl?gene=RNASEH2B
SAMHD1	SAM And HD Domain Containing Deoxynucleoside Triphosphate Triphosphohydrolase 1	Protein Coding	Q9Y3Z3	52	GC20M036890	36.8959	https://www.genecards.org/cgi-bin/carddisp.pl?gene=SAMHD1
MT-TL1	Mitochondrially Encoded TRNA-Leu (UUA/G) 1	RNA Gene		23	GCMTP003232	36.6448	https://www.genecards.org/cgi-bin/carddisp.pl?gene=MT-TL1
SETX	Senataxin	Protein Coding	Q7Z333	51	GC09M132261	36.2324	https://www.genecards.org/cgi-bin/carddisp.pl?gene=SETX
PMM2	Phosphomannomutase 2	Protein Coding	O15305	55	GC16P008788	36.1298	https://www.genecards.org/cgi-bin/carddisp.pl?gene=PMM2
MFN2	Mitofusin 2	Protein Coding	O95140	57	GC01P011980	35.931	https://www.genecards.org/cgi-bin/carddisp.pl?gene=MFN2
SMC1A	Structural Maintenance Of Chromosomes 1A	Protein Coding	Q14683	56	GC0XM053374	35.8998	https://www.genecards.org/cgi-bin/carddisp.pl?gene=SMC1A
PDGFRB	Platelet Derived Growth Factor Receptor Beta	Protein Coding	P09619	62	GC05M150113	35.8659	https://www.genecards.org/cgi-bin/carddisp.pl?gene=PDGFRB
TTN	Titin	Protein Coding	Q8WZ42	56	GC02M178525	35.5773	https://www.genecards.org/cgi-bin/carddisp.pl?gene=TTN
PRNP	Prion Protein (Kanno Blood Group)	Protein Coding	F7VJQ1	57	GC20P004686	35.2193	https://www.genecards.org/cgi-bin/carddisp.pl?gene=PRNP
TUBB4A	Tubulin Beta 4A Class IVa	Protein Coding	P04350	56	GC19M019027	35.0498	https://www.genecards.org/cgi-bin/carddisp.pl?gene=TUBB4A
CST3	Cystatin C	Protein Coding	P01034	52	GC20M023882	34.9378	https://www.genecards.org/cgi-bin/carddisp.pl?gene=CST3
GNB1	G Protein Subunit Beta 1	Protein Coding	P62873	54	GC01M001785	34.8694	https://www.genecards.org/cgi-bin/carddisp.pl?gene=GNB1
PROC	Protein C, Inactivator Of Coagulation Factors Va And VIIIa	Protein Coding	P04070	60	GC02P127418	34.2653	https://www.genecards.org/cgi-bin/carddisp.pl?gene=PROC
GRIN2B	Glutamate Ionotropic Receptor NMDA Type Subunit 2B	Protein Coding	Q13224	61	GC12M013437	34.2084	https://www.genecards.org/cgi-bin/carddisp.pl?gene=GRIN2B
CLCN2	Chloride Voltage-Gated Channel 2	Protein Coding	P51788	54	GC03M184346	33.8107	https://www.genecards.org/cgi-bin/carddisp.pl?gene=CLCN2
FBXO31	F-Box Protein 31	Protein Coding	Q5XUX0	45	GC16M087326	33.4179	https://www.genecards.org/cgi-bin/carddisp.pl?gene=FBXO31
SMARCA4	SWI/SNF Related, Matrix Associated, Actin Dependent Regulator Of Chromatin, Subfamily A, Member 4	Protein Coding	P51532	60	GC19P102331	33.029	https://www.genecards.org/cgi-bin/carddisp.pl?gene=SMARCA4
COL4A2-AS1	COL4A2 Antisense RNA 1	RNA Gene		20	GC13M110502	32.7706	https://www.genecards.org/cgi-bin/carddisp.pl?gene=COL4A2-AS1
TNF	Tumor Necrosis Factor	Protein Coding	P01375	61	GC06P125492	32.2145	https://www.genecards.org/cgi-bin/carddisp.pl?gene=TNF
SLC52A3	Solute Carrier Family 52 Member 3	Protein Coding	Q9NQ40	51	GC20M000741	32.0721	https://www.genecards.org/cgi-bin/carddisp.pl?gene=SLC52A3
PIK3CA	Phosphatidylinositol-4,5-Bisphosphate 3-Kinase Catalytic Subunit Alpha	Protein Coding	P42336	61	GC03P179148	32.0366	https://www.genecards.org/cgi-bin/carddisp.pl?gene=PIK3CA
F8	Coagulation Factor VIII	Protein Coding	P00451	56	GC0XM154835	31.6913	https://www.genecards.org/cgi-bin/carddisp.pl?gene=F8
IL18	Interleukin 18	Protein Coding	Q14116	53	GC11M112143	31.5974	https://www.genecards.org/cgi-bin/carddisp.pl?gene=IL18
BRCA2	BRCA2 DNA Repair Associated	Protein Coding	P51587	56	GC13P032315	31.3972	https://www.genecards.org/cgi-bin/carddisp.pl?gene=BRCA2
CACNA1C	Calcium Voltage-Gated Channel Subunit Alpha1 C	Protein Coding	Q13936	57	GC12P001970	31.3176	https://www.genecards.org/cgi-bin/carddisp.pl?gene=CACNA1C
PSEN1	Presenilin 1	Protein Coding	P49768	61	GC14P073136	31.0677	https://www.genecards.org/cgi-bin/carddisp.pl?gene=PSEN1
KIDINS220	Kinase D Interacting Substrate 220	Protein Coding	Q9ULH0	50	GC02M008724	30.9857	https://www.genecards.org/cgi-bin/carddisp.pl?gene=KIDINS220
DCC	DCC Netrin 1 Receptor	Protein Coding	P43146	55	GC18P052340	30.6619	https://www.genecards.org/cgi-bin/carddisp.pl?gene=DCC
IL6	Interleukin 6	Protein Coding	P05231	60	GC07P022725	30.6018	https://www.genecards.org/cgi-bin/carddisp.pl?gene=IL6
GPHN	Gephyrin	Protein Coding	Q9NQX3	57	GC14P066507	30.4778	https://www.genecards.org/cgi-bin/carddisp.pl?gene=GPHN
TTN-AS1	TTN Antisense RNA 1	RNA Gene		24	GC02P178521	30.4245	https://www.genecards.org/cgi-bin/carddisp.pl?gene=TTN-AS1
NKX2-6	NK2 Homeobox 6	Protein Coding	A6NCS4	45	GC08M023702	30.2139	https://www.genecards.org/cgi-bin/carddisp.pl?gene=NKX2-6
F5	Coagulation Factor V	Protein Coding	P12259	56	GC01M169511	29.9608	https://www.genecards.org/cgi-bin/carddisp.pl?gene=F5
ISCA2	Iron-Sulfur Cluster Assembly 2	Protein Coding	Q86U28	48	GC14P074493	29.5515	https://www.genecards.org/cgi-bin/carddisp.pl?gene=ISCA2
SNAP29	Synaptosome Associated Protein 29	Protein Coding	O95721	51	GC22P020859	29.4377	https://www.genecards.org/cgi-bin/carddisp.pl?gene=SNAP29
CPA6	Carboxypeptidase A6	Protein Coding	Q8N4T0	52	GC08M067422	29.3896	https://www.genecards.org/cgi-bin/carddisp.pl?gene=CPA6
CLCN1	Chloride Voltage-Gated Channel 1	Protein Coding	P35523	52	GC07P143316	29.1494	https://www.genecards.org/cgi-bin/carddisp.pl?gene=CLCN1
PALS1	Protein Associated With LIN7 1, MAGUK P55 Family Member	Protein Coding	Q8N3R9	47	GC14P067240	29.0301	https://www.genecards.org/cgi-bin/carddisp.pl?gene=PALS1
BDNF-AS	BDNF Antisense RNA	RNA Gene		28	GC11P027466	29.0133	https://www.genecards.org/cgi-bin/carddisp.pl?gene=BDNF-AS
ARHGAP31	Rho GTPase Activating Protein 31	Protein Coding	Q2M1Z3	50	GC03P119294	28.9685	https://www.genecards.org/cgi-bin/carddisp.pl?gene=ARHGAP31
PMP22	Peripheral Myelin Protein 22	Protein Coding	Q01453	52	GC17M015229	28.9465	https://www.genecards.org/cgi-bin/carddisp.pl?gene=PMP22
SYNE2	Spectrin Repeat Containing Nuclear Envelope Protein 2	Protein Coding	Q8WXH0	49	GC14P063761	28.9383	https://www.genecards.org/cgi-bin/carddisp.pl?gene=SYNE2
SQSTM1	Sequestosome 1	Protein Coding	Q13501	58	GC05P179806	28.3687	https://www.genecards.org/cgi-bin/carddisp.pl?gene=SQSTM1
NOS3	Nitric Oxide Synthase 3	Protein Coding	P29474	58	GC07P156074	27.8322	https://www.genecards.org/cgi-bin/carddisp.pl?gene=NOS3
CC2D1A	Coiled-Coil And C2 Domain Containing 1A	Protein Coding	Q6P1N0	50	GC19P102520	27.8162	https://www.genecards.org/cgi-bin/carddisp.pl?gene=CC2D1A
ARFGEF1-DT	ARFGEF1 Divergent Transcript	RNA Gene		20	GC08P067826	27.3663	https://www.genecards.org/cgi-bin/carddisp.pl?gene=ARFGEF1-DT
KLHL3	Kelch Like Family Member 3	Protein Coding	Q9UH77	50	GC05M137617	27.3141	https://www.genecards.org/cgi-bin/carddisp.pl?gene=KLHL3
MTHFR	Methylenetetrahydrofolate Reductase	Protein Coding	P42898	56	GC01M011785	27.1023	https://www.genecards.org/cgi-bin/carddisp.pl?gene=MTHFR
CBS	Cystathionine Beta-Synthase	Protein Coding	P35520	60	GC21M043053	27.0555	https://www.genecards.org/cgi-bin/carddisp.pl?gene=CBS
AP4E1	Adaptor Related Protein Complex 4 Subunit Epsilon 1	Protein Coding	Q9UPM8	44	GC15P148347	26.4422	https://www.genecards.org/cgi-bin/carddisp.pl?gene=AP4E1
PLP1	Proteolipid Protein 1	Protein Coding	P60201	52	GC0XP103773	26.4174	https://www.genecards.org/cgi-bin/carddisp.pl?gene=PLP1
SOD1	Superoxide Dismutase 1	Protein Coding	P00441	61	GC21P031659	25.5396	https://www.genecards.org/cgi-bin/carddisp.pl?gene=SOD1
GRN	Granulin Precursor	Protein Coding	P28799	56	GC17P044345	25.2963	https://www.genecards.org/cgi-bin/carddisp.pl?gene=GRN
ASTN2	Astrotactin 2	Protein Coding	O75129	47	GC09M117453	25.2597	https://www.genecards.org/cgi-bin/carddisp.pl?gene=ASTN2
NOS2	Nitric Oxide Synthase 2	Protein Coding	P35228	58	GC17M027756	24.9991	https://www.genecards.org/cgi-bin/carddisp.pl?gene=NOS2
GBA1	Glucosylceramidase Beta 1	Protein Coding	P04062	58	GC01M159917	24.8718	https://www.genecards.org/cgi-bin/carddisp.pl?gene=GBA1
ACE	Angiotensin I Converting Enzyme	Protein Coding	P12821	60	GC17P063477	24.6904	https://www.genecards.org/cgi-bin/carddisp.pl?gene=ACE
WDR45	WD Repeat Domain 45	Protein Coding	Q9Y484	49	GC0XM049074	24.5571	https://www.genecards.org/cgi-bin/carddisp.pl?gene=WDR45
TARDBP	TAR DNA Binding Protein	Protein Coding	Q13148	56	GC01P012787	24.5003	https://www.genecards.org/cgi-bin/carddisp.pl?gene=TARDBP
ENG	Endoglin	Protein Coding	P17813	57	GC09M127815	23.7787	https://www.genecards.org/cgi-bin/carddisp.pl?gene=ENG
GFAP	Glial Fibrillary Acidic Protein	Protein Coding	P14136	57	GC17M071851	23.5228	https://www.genecards.org/cgi-bin/carddisp.pl?gene=GFAP
PTEN	Phosphatase And Tensin Homolog	Protein Coding	P60484	60	GC10P106636	23.4516	https://www.genecards.org/cgi-bin/carddisp.pl?gene=PTEN
ASNS	Asparagine Synthetase (Glutamine-Hydrolyzing)	Protein Coding	P08243	55	GC07M097854	23.1442	https://www.genecards.org/cgi-bin/carddisp.pl?gene=ASNS
AP4S1	Adaptor Related Protein Complex 4 Subunit Sigma 1	Protein Coding	Q9Y587	46	GC14P031025	22.6363	https://www.genecards.org/cgi-bin/carddisp.pl?gene=AP4S1
SNCA	Synuclein Alpha	Protein Coding	P37840	60	GC04M089724	22.2222	https://www.genecards.org/cgi-bin/carddisp.pl?gene=SNCA
POLG	DNA Polymerase Gamma, Catalytic Subunit	Protein Coding	P54098	56	GC15M144938	21.996	https://www.genecards.org/cgi-bin/carddisp.pl?gene=POLG
PSNP2	Supranuclear Palsy, Progressive, 2	Genetic Locus		8	GC01U901209	21.9596	https://www.genecards.org/cgi-bin/carddisp.pl?gene=PSNP2
ABCD1	ATP Binding Cassette Subfamily D Member 1	Protein Coding	P33897	54	GC0XP153724	21.6762	https://www.genecards.org/cgi-bin/carddisp.pl?gene=ABCD1
DCX	Doublecortin	Protein Coding	O43602	54	GC0XM111293	21.6207	https://www.genecards.org/cgi-bin/carddisp.pl?gene=DCX
PSNP3	Supranuclear Palsy, Progressive, 3	Genetic Locus		8	GC11U900957	21.4555	https://www.genecards.org/cgi-bin/carddisp.pl?gene=PSNP3
CD36	CD36 Molecule	Protein Coding	P16671	58	GC07P080369	21.2517	https://www.genecards.org/cgi-bin/carddisp.pl?gene=CD36
VCP	Valosin Containing Protein	Protein Coding	P55072	58	GC09M035056	21.2326	https://www.genecards.org/cgi-bin/carddisp.pl?gene=VCP
HPDL	4-Hydroxyphenylpyruvate Dioxygenase Like	Protein Coding	Q96IR7	43	GC01P045326	21.0559	https://www.genecards.org/cgi-bin/carddisp.pl?gene=HPDL
SEPSECS	Sep (O-Phosphoserine) TRNA:Sec (Selenocysteine) TRNA Synthase	Protein Coding	Q9HD40	52	GC04M025121	21.024	https://www.genecards.org/cgi-bin/carddisp.pl?gene=SEPSECS
ARSA	Arylsulfatase A	Protein Coding	P15289	56	GC22M050622	20.5601	https://www.genecards.org/cgi-bin/carddisp.pl?gene=ARSA
AP4B1	Adaptor Related Protein Complex 4 Subunit Beta 1	Protein Coding	Q9Y6B7	48	GC01M113894	20.4949	https://www.genecards.org/cgi-bin/carddisp.pl?gene=AP4B1
SCN3A	Sodium Voltage-Gated Channel Alpha Subunit 3	Protein Coding	Q9NY46	56	GC02M165087	20.4195	https://www.genecards.org/cgi-bin/carddisp.pl?gene=SCN3A
FGB	Fibrinogen Beta Chain	Protein Coding	P02675	55	GC04P154678	20.2349	https://www.genecards.org/cgi-bin/carddisp.pl?gene=FGB
SLC52A2	Solute Carrier Family 52 Member 2	Protein Coding	Q9HAB3	47	GC08P144333	19.7479	https://www.genecards.org/cgi-bin/carddisp.pl?gene=SLC52A2
BCAP31	B Cell Receptor Associated Protein 31	Protein Coding	P51572	50	GC0XM153701	19.5849	https://www.genecards.org/cgi-bin/carddisp.pl?gene=BCAP31
GCDH	Glutaryl-CoA Dehydrogenase	Protein Coding	Q92947	54	GC19P012891	19.5057	https://www.genecards.org/cgi-bin/carddisp.pl?gene=GCDH
CSF1R	Colony Stimulating Factor 1 Receptor	Protein Coding	P07333	61	GC05M150053	19.4467	https://www.genecards.org/cgi-bin/carddisp.pl?gene=CSF1R
SLC6A3	Solute Carrier Family 6 Member 3	Protein Coding	Q01959	58	GC05M001392	19.3826	https://www.genecards.org/cgi-bin/carddisp.pl?gene=SLC6A3
NSRP1	Nuclear Speckle Splicing Regulatory Protein 1	Protein Coding	Q9H0G5	46	GC17P030115	19.1912	https://www.genecards.org/cgi-bin/carddisp.pl?gene=NSRP1
MEF2C	Myocyte Enhancer Factor 2C	Protein Coding	Q06413	56	GC05M088718	19.1811	https://www.genecards.org/cgi-bin/carddisp.pl?gene=MEF2C
ATP13A2	ATPase Cation Transporting 13A2	Protein Coding	Q9NQ11	53	GC01M016985	19.0807	https://www.genecards.org/cgi-bin/carddisp.pl?gene=ATP13A2
MPO	Myeloperoxidase	Protein Coding	P05164	61	GC17M058269	19.0421	https://www.genecards.org/cgi-bin/carddisp.pl?gene=MPO
SERPINC1	Serpin Family C Member 1	Protein Coding	P01008	58	GC01M174899	18.9766	https://www.genecards.org/cgi-bin/carddisp.pl?gene=SERPINC1
MTOR	Mechanistic Target Of Rapamycin Kinase	Protein Coding	P42345	64	GC01M011106	18.8069	https://www.genecards.org/cgi-bin/carddisp.pl?gene=MTOR
TP53	Tumor Protein P53	Protein Coding	P04637	62	GC17M007661	18.7147	https://www.genecards.org/cgi-bin/carddisp.pl?gene=TP53
ICAM1	Intercellular Adhesion Molecule 1	Protein Coding	P05362	59	GC19P102315	18.6518	https://www.genecards.org/cgi-bin/carddisp.pl?gene=ICAM1
TUBB3	Tubulin Beta 3 Class III	Protein Coding	Q13509	59	GC16P092737	18.5856	https://www.genecards.org/cgi-bin/carddisp.pl?gene=TUBB3
SCN1A	Sodium Voltage-Gated Channel Alpha Subunit 1	Protein Coding	P35498	56	GC02M165989	18.5782	https://www.genecards.org/cgi-bin/carddisp.pl?gene=SCN1A
NDE1	NudE Neurodevelopment Protein 1	Protein Coding	Q9NXR1	51	GC16P065385	18.3568	https://www.genecards.org/cgi-bin/carddisp.pl?gene=NDE1
BDNF	Brain Derived Neurotrophic Factor	Protein Coding	P23560	58	GC11M027654	18.3255	https://www.genecards.org/cgi-bin/carddisp.pl?gene=BDNF
ALG14	ALG14 UDP-N-Acetylglucosaminyltransferase Subunit	Protein Coding	Q96F25	49	GC01M094974	18.2461	https://www.genecards.org/cgi-bin/carddisp.pl?gene=ALG14
SPG7	SPG7 Matrix AAA Peptidase Subunit, Paraplegin	Protein Coding	Q9UQ90	52	GC16P092710	18.2243	https://www.genecards.org/cgi-bin/carddisp.pl?gene=SPG7
ZDHHC15	Zinc Finger DHHC-Type Palmitoyltransferase 15	Protein Coding	Q96MV8	44	GC0XM075368	18.0735	https://www.genecards.org/cgi-bin/carddisp.pl?gene=ZDHHC15
HBB	Hemoglobin Subunit Beta	Protein Coding	P68871	54	GC11M010416	18.0555	https://www.genecards.org/cgi-bin/carddisp.pl?gene=HBB
IL10	Interleukin 10	Protein Coding	P22301	56	GC01M206767	17.9974	https://www.genecards.org/cgi-bin/carddisp.pl?gene=IL10
SPG11	SPG11 Vesicle Trafficking Associated, Spatacsin	Protein Coding	Q96JI7	49	GC15M044725	17.9708	https://www.genecards.org/cgi-bin/carddisp.pl?gene=SPG11
AFG2B	AFG2 AAA ATPase Homolog B	Protein Coding	Q9BVQ7	44	GC15P045402	17.9431	https://www.genecards.org/cgi-bin/carddisp.pl?gene=AFG2B
PLAT	Plasminogen Activator, Tissue Type	Protein Coding	P00750	57	GC08M042174	17.7688	https://www.genecards.org/cgi-bin/carddisp.pl?gene=PLAT
PLA2G6	Phospholipase A2 Group VI	Protein Coding	O60733	56	GC22M076500	17.7283	https://www.genecards.org/cgi-bin/carddisp.pl?gene=PLA2G6
L1CAM	L1 Cell Adhesion Molecule	Protein Coding	P32004	56	GC0XM153864	17.6342	https://www.genecards.org/cgi-bin/carddisp.pl?gene=L1CAM
IL1B	Interleukin 1 Beta	Protein Coding	P01584	56	GC02M112829	17.5519	https://www.genecards.org/cgi-bin/carddisp.pl?gene=IL1B
PAFAH1B1	Platelet Activating Factor Acetylhydrolase 1b Regulatory Subunit 1	Protein Coding	P43034	55	GC17P002593	17.3702	https://www.genecards.org/cgi-bin/carddisp.pl?gene=PAFAH1B1
S100B	S100 Calcium Binding Protein B	Protein Coding	P04271	53	GC21M053282	17.3186	https://www.genecards.org/cgi-bin/carddisp.pl?gene=S100B
CTNNB1	Catenin Beta 1	Protein Coding	P35222	62	GC03P041194	17.3015	https://www.genecards.org/cgi-bin/carddisp.pl?gene=CTNNB1
BACE1	Beta-Secretase 1	Protein Coding	P56817	56	GC11M117285	17.2844	https://www.genecards.org/cgi-bin/carddisp.pl?gene=BACE1
TREM2	Triggering Receptor Expressed On Myeloid Cells 2	Protein Coding	Q9NZC2	53	GC06M090931	17.1905	https://www.genecards.org/cgi-bin/carddisp.pl?gene=TREM2
ITPR1	Inositol 1,4,5-Trisphosphate Receptor Type 1	Protein Coding	Q14643	57	GC03P004486	17.1709	https://www.genecards.org/cgi-bin/carddisp.pl?gene=ITPR1
BRAF	B-Raf Proto-Oncogene, Serine/Threonine Kinase	Protein Coding	P15056	62	GC07M140762	17.1684	https://www.genecards.org/cgi-bin/carddisp.pl?gene=BRAF
SMAD5-AS1	SMAD5 Antisense RNA 1	RNA Gene	Q9Y6J3	28	GC05M136129	17.1208	https://www.genecards.org/cgi-bin/carddisp.pl?gene=SMAD5-AS1
LRRK2	Leucine Rich Repeat Kinase 2	Protein Coding	Q5S007	58	GC12P040196	17.0572	https://www.genecards.org/cgi-bin/carddisp.pl?gene=LRRK2
KCNJ10	Potassium Inwardly Rectifying Channel Subfamily J Member 10	Protein Coding	P78508	54	GC01M159998	16.8789	https://www.genecards.org/cgi-bin/carddisp.pl?gene=KCNJ10
APOA1	Apolipoprotein A1	Protein Coding	P02647	59	GC11M116835	16.8666	https://www.genecards.org/cgi-bin/carddisp.pl?gene=APOA1
VLDLR	Very Low Density Lipoprotein Receptor	Protein Coding	P98155	57	GC09P002611	16.8026	https://www.genecards.org/cgi-bin/carddisp.pl?gene=VLDLR
FUS	FUS RNA Binding Protein	Protein Coding	P35637	53	GC16P031180	16.7924	https://www.genecards.org/cgi-bin/carddisp.pl?gene=FUS
TUBB6	Tubulin Beta 6 Class V	Protein Coding	Q9BUF5	51	GC18P012307	16.7858	https://www.genecards.org/cgi-bin/carddisp.pl?gene=TUBB6
STXBP1	Syntaxin Binding Protein 1	Protein Coding	P61764	58	GC09P127678	16.6413	https://www.genecards.org/cgi-bin/carddisp.pl?gene=STXBP1
SCN8A	Sodium Voltage-Gated Channel Alpha Subunit 8	Protein Coding	Q9UQD0	58	GC12P051590	16.6328	https://www.genecards.org/cgi-bin/carddisp.pl?gene=SCN8A
GNAO1	G Protein Subunit Alpha O1	Protein Coding	P09471	55	GC16P067791	16.6244	https://www.genecards.org/cgi-bin/carddisp.pl?gene=GNAO1
TLR4	Toll Like Receptor 4	Protein Coding	O00206	60	GC09P117704	16.5177	https://www.genecards.org/cgi-bin/carddisp.pl?gene=TLR4
ADGRG1	Adhesion G Protein-Coupled Receptor G1	Protein Coding	Q9Y653	51	GC16P057610	16.4827	https://www.genecards.org/cgi-bin/carddisp.pl?gene=ADGRG1
NEK9	NIMA Related Kinase 9	Protein Coding	Q8TD19	54	GC14M075079	16.4463	https://www.genecards.org/cgi-bin/carddisp.pl?gene=NEK9
ATL1	Atlastin GTPase 1	Protein Coding	Q8WXF7	50	GC14P050532	16.3435	https://www.genecards.org/cgi-bin/carddisp.pl?gene=ATL1
SLC1A2	Solute Carrier Family 1 Member 2	Protein Coding	P43004	58	GC11M035267	16.3276	https://www.genecards.org/cgi-bin/carddisp.pl?gene=SLC1A2
PSEN2	Presenilin 2	Protein Coding	P49810	57	GC01P226870	16.3163	https://www.genecards.org/cgi-bin/carddisp.pl?gene=PSEN2
EGFR	Epidermal Growth Factor Receptor	Protein Coding	P00533	63	GC07P055019	16.2846	https://www.genecards.org/cgi-bin/carddisp.pl?gene=EGFR
DCTN1	Dynactin Subunit 1	Protein Coding	Q14203	56	GC02M074361	16.2391	https://www.genecards.org/cgi-bin/carddisp.pl?gene=DCTN1
ALS2	Alsin Rho Guanine Nucleotide Exchange Factor ALS2	Protein Coding	Q96Q42	52	GC02M201701	16.2168	https://www.genecards.org/cgi-bin/carddisp.pl?gene=ALS2
C9orf72	C9orf72-SMCR8 Complex Subunit	Protein Coding	Q96LT7	49	GC09M029474	16.1304	https://www.genecards.org/cgi-bin/carddisp.pl?gene=C9orf72
DYNC1H1	Dynein Cytoplasmic 1 Heavy Chain 1	Protein Coding	Q14204	54	GC14P114644	16.129	https://www.genecards.org/cgi-bin/carddisp.pl?gene=DYNC1H1
SERPINE1	Serpin Family E Member 1	Protein Coding	P05121	59	GC07P101127	16.0948	https://www.genecards.org/cgi-bin/carddisp.pl?gene=SERPINE1
HTT	Huntingtin	Protein Coding	P42858	52	GC04P003041	16.0402	https://www.genecards.org/cgi-bin/carddisp.pl?gene=HTT
TSC2	TSC Complex Subunit 2	Protein Coding	P49815	60	GC16P065017	15.952	https://www.genecards.org/cgi-bin/carddisp.pl?gene=TSC2
IFNG	Interferon Gamma	Protein Coding	P01579	59	GC12M068154	15.9431	https://www.genecards.org/cgi-bin/carddisp.pl?gene=IFNG
RELN	Reelin	Protein Coding	P78509	53	GC07M103471	15.7649	https://www.genecards.org/cgi-bin/carddisp.pl?gene=RELN
AUTS2	Activator Of Transcription And Developmental Regulator AUTS2	Protein Coding	Q8WXX7	50	GC07P069598	15.658	https://www.genecards.org/cgi-bin/carddisp.pl?gene=AUTS2
CACNA1D	Calcium Voltage-Gated Channel Subunit Alpha1 D	Protein Coding	Q01668	56	GC03P053328	15.5804	https://www.genecards.org/cgi-bin/carddisp.pl?gene=CACNA1D
COL3A1	Collagen Type III Alpha 1 Chain	Protein Coding	P02461	56	GC02P188974	15.5776	https://www.genecards.org/cgi-bin/carddisp.pl?gene=COL3A1
IGF1	Insulin Like Growth Factor 1	Protein Coding	P05019	57	GC12M102395	15.5742	https://www.genecards.org/cgi-bin/carddisp.pl?gene=IGF1
SLC25A12	Solute Carrier Family 25 Member 12	Protein Coding	O75746	55	GC02M171783	15.5542	https://www.genecards.org/cgi-bin/carddisp.pl?gene=SLC25A12
CRP	C-Reactive Protein	Protein Coding	P02741	54	GC01M160321	15.4645	https://www.genecards.org/cgi-bin/carddisp.pl?gene=CRP
MT-ND1	Mitochondrially Encoded NADH:Ubiquinone Oxidoreductase Core Subunit 1	Protein Coding	P03886	40	GCMTP003309	15.3738	https://www.genecards.org/cgi-bin/carddisp.pl?gene=MT-ND1
NPC1	NPC Intracellular Cholesterol Transporter 1	Protein Coding	O15118	58	GC18M023506	15.3655	https://www.genecards.org/cgi-bin/carddisp.pl?gene=NPC1
ATXN2	Ataxin 2	Protein Coding	Q99700	52	GC12M111443	15.3046	https://www.genecards.org/cgi-bin/carddisp.pl?gene=ATXN2
FA2H	Fatty Acid 2-Hydroxylase	Protein Coding	Q7L5A8	53	GC16M074712	15.2684	https://www.genecards.org/cgi-bin/carddisp.pl?gene=FA2H
MCPH1	Microcephalin 1	Protein Coding	Q8NEM0	49	GC08P006406	15.2509	https://www.genecards.org/cgi-bin/carddisp.pl?gene=MCPH1
TUBB2B	Tubulin Beta 2B Class IIb	Protein Coding	Q9BVA1	52	GC06M003684	15.2344	https://www.genecards.org/cgi-bin/carddisp.pl?gene=TUBB2B
LOC107133510	Origin Of Replication At HBB	Functional Element		10	GC11P005222	15.1898	https://www.genecards.org/cgi-bin/carddisp.pl?gene=LOC107133510
FLNA	Filamin A	Protein Coding	P21333	57	GC0XM154348	15.0799	https://www.genecards.org/cgi-bin/carddisp.pl?gene=FLNA
KRAS	KRAS Proto-Oncogene, GTPase	Protein Coding	P01116	61	GC12M028437	14.9724	https://www.genecards.org/cgi-bin/carddisp.pl?gene=KRAS
THBD	Thrombomodulin	Protein Coding	P07204	55	GC20M023026	14.9231	https://www.genecards.org/cgi-bin/carddisp.pl?gene=THBD
CHAT	Choline O-Acetyltransferase	Protein Coding	P28329	57	GC10P049609	14.9113	https://www.genecards.org/cgi-bin/carddisp.pl?gene=CHAT
ALOX5AP	Arachidonate 5-Lipoxygenase Activating Protein	Protein Coding	P20292	53	GC13P030713	14.8625	https://www.genecards.org/cgi-bin/carddisp.pl?gene=ALOX5AP
RAB3GAP1	RAB3 GTPase Activating Protein Catalytic Subunit 1	Protein Coding	Q15042	50	GC02P135052	14.778	https://www.genecards.org/cgi-bin/carddisp.pl?gene=RAB3GAP1
KCNC3	Potassium Voltage-Gated Channel Subfamily C Member 3	Protein Coding	Q14003	55	GC19M089263	14.6855	https://www.genecards.org/cgi-bin/carddisp.pl?gene=KCNC3
TSEN54	TRNA Splicing Endonuclease Subunit 54	Protein Coding	Q7Z6J9	47	GC17P075515	14.6827	https://www.genecards.org/cgi-bin/carddisp.pl?gene=TSEN54
SPTAN1	Spectrin Alpha, Non-Erythrocytic 1	Protein Coding	Q13813	57	GC09P128552	14.6688	https://www.genecards.org/cgi-bin/carddisp.pl?gene=SPTAN1
SCN2A	Sodium Voltage-Gated Channel Alpha Subunit 2	Protein Coding	Q99250	57	GC02P165194	14.6505	https://www.genecards.org/cgi-bin/carddisp.pl?gene=SCN2A
AKT3	AKT Serine/Threonine Kinase 3	Protein Coding	Q9Y243	63	GC01M243488	14.6437	https://www.genecards.org/cgi-bin/carddisp.pl?gene=AKT3
CREBBP	CREB Binding Protein	Protein Coding	Q92793	62	GC16M017473	14.6138	https://www.genecards.org/cgi-bin/carddisp.pl?gene=CREBBP
MECP2	Methyl-CpG Binding Protein 2	Protein Coding	P51608	55	GC0XM154021	14.566	https://www.genecards.org/cgi-bin/carddisp.pl?gene=MECP2
F7	Coagulation Factor VII	Protein Coding	P08709	56	GC13P113105	14.5506	https://www.genecards.org/cgi-bin/carddisp.pl?gene=F7
IDH1	Isocitrate Dehydrogenase (NADP(+)) 1	Protein Coding	O75874	61	GC02M208236	14.501	https://www.genecards.org/cgi-bin/carddisp.pl?gene=IDH1
GALC	Galactosylceramidase	Protein Coding	P54803	54	GC14M087837	14.4743	https://www.genecards.org/cgi-bin/carddisp.pl?gene=GALC
LOC106099062	HBB Recombination Region	Functional Element		10	GC11P007612	14.4599	https://www.genecards.org/cgi-bin/carddisp.pl?gene=LOC106099062
CXCL8	C-X-C Motif Chemokine Ligand 8	Protein Coding	P10145	52	GC04P073740	14.4447	https://www.genecards.org/cgi-bin/carddisp.pl?gene=CXCL8
PSAP	Prosaposin	Protein Coding	P07602	56	GC10M071816	14.4331	https://www.genecards.org/cgi-bin/carddisp.pl?gene=PSAP
POLGARF	POLG Alternative Reading Frame	Protein Coding	A0A3B3IS91	17	GC15M147740	14.419	https://www.genecards.org/cgi-bin/carddisp.pl?gene=POLGARF
TGFB1	Transforming Growth Factor Beta 1	Protein Coding	P01137	61	GC19M041301	14.4146	https://www.genecards.org/cgi-bin/carddisp.pl?gene=TGFB1
VPS53	VPS53 Subunit Of GARP Complex	Protein Coding	Q5VIR6	50	GC17M000508	14.3767	https://www.genecards.org/cgi-bin/carddisp.pl?gene=VPS53
RPS27A	Ribosomal Protein S27a	Protein Coding	P62979	51	GC02P055231	14.3584	https://www.genecards.org/cgi-bin/carddisp.pl?gene=RPS27A
DRD2	Dopamine Receptor D2	Protein Coding	P14416	57	GC11M113409	14.3426	https://www.genecards.org/cgi-bin/carddisp.pl?gene=DRD2
NEFL	Neurofilament Light Chain	Protein Coding	P07196	54	GC08M024950	14.2865	https://www.genecards.org/cgi-bin/carddisp.pl?gene=NEFL
ATP1A2	ATPase Na+/K+ Transporting Subunit Alpha 2	Protein Coding	P50993	57	GC01P160115	14.2759	https://www.genecards.org/cgi-bin/carddisp.pl?gene=ATP1A2
RAB9B	RAB9B, Member RAS Oncogene Family	Protein Coding	Q9NP90	43	GC0XM103783	14.2547	https://www.genecards.org/cgi-bin/carddisp.pl?gene=RAB9B
NF2	NF2, Moesin-Ezrin-Radixin Like (MERLIN) Tumor Suppressor	Protein Coding	P35240	57	GC22P029603	14.2275	https://www.genecards.org/cgi-bin/carddisp.pl?gene=NF2
LTA	Lymphotoxin Alpha	Protein Coding	P01374	51	GC06P125490	14.2143	https://www.genecards.org/cgi-bin/carddisp.pl?gene=LTA
GSN	Gelsolin	Protein Coding	P06396	57	GC09P121201	14.1641	https://www.genecards.org/cgi-bin/carddisp.pl?gene=GSN
MPZ	Myelin Protein Zero	Protein Coding	P25189	52	GC01M161304	14.1244	https://www.genecards.org/cgi-bin/carddisp.pl?gene=MPZ
HOXB1	Homeobox B1	Protein Coding	P14653	51	GC17M048528	14.1062	https://www.genecards.org/cgi-bin/carddisp.pl?gene=HOXB1
SPTBN2	Spectrin Beta, Non-Erythrocytic 2	Protein Coding	O15020	51	GC11M121287	13.8263	https://www.genecards.org/cgi-bin/carddisp.pl?gene=SPTBN2
MOCS2	Molybdenum Cofactor Synthesis 2	Protein Coding	O96033	52	GC05M053095	13.816	https://www.genecards.org/cgi-bin/carddisp.pl?gene=MOCS2
PDHA1	Pyruvate Dehydrogenase E1 Subunit Alpha 1	Protein Coding	P08559	56	GC0XP019343	13.7778	https://www.genecards.org/cgi-bin/carddisp.pl?gene=PDHA1
WDR62	WD Repeat Domain 62	Protein Coding	O43379	48	GC19P036054	13.7464	https://www.genecards.org/cgi-bin/carddisp.pl?gene=WDR62
TTC5	Tetratricopeptide Repeat Domain 5	Protein Coding	Q8N0Z6	45	GC14M020256	13.6947	https://www.genecards.org/cgi-bin/carddisp.pl?gene=TTC5
NOS1	Nitric Oxide Synthase 1	Protein Coding	P29475	57	GC12M117208	13.6913	https://www.genecards.org/cgi-bin/carddisp.pl?gene=NOS1
ACHE	Acetylcholinesterase (Yt Blood Group)	Protein Coding	P22303	55	GC07M100889	13.6871	https://www.genecards.org/cgi-bin/carddisp.pl?gene=ACHE
AGT	Angiotensinogen	Protein Coding	P01019	58	GC01M230690	13.6859	https://www.genecards.org/cgi-bin/carddisp.pl?gene=AGT
APOH	Apolipoprotein H	Protein Coding	P02749	53	GC17M066212	13.6643	https://www.genecards.org/cgi-bin/carddisp.pl?gene=APOH
TTR	Transthyretin	Protein Coding	P02766	57	GC18P031557	13.6254	https://www.genecards.org/cgi-bin/carddisp.pl?gene=TTR
CDK5	Cyclin Dependent Kinase 5	Protein Coding	Q00535	62	GC07M151053	13.6179	https://www.genecards.org/cgi-bin/carddisp.pl?gene=CDK5
SHH	Sonic Hedgehog Signaling Molecule	Protein Coding	Q15465	59	GC07M155799	13.5914	https://www.genecards.org/cgi-bin/carddisp.pl?gene=SHH
G6PD	Glucose-6-Phosphate Dehydrogenase	Protein Coding	P11413	59	GC0XM154593	13.5122	https://www.genecards.org/cgi-bin/carddisp.pl?gene=G6PD
DDX3X	DEAD-Box Helicase 3 X-Linked	Protein Coding	O00571	57	GC0XP041333	13.4962	https://www.genecards.org/cgi-bin/carddisp.pl?gene=DDX3X
GJA1	Gap Junction Protein Alpha 1	Protein Coding	P17302	59	GC06P126877	13.4244	https://www.genecards.org/cgi-bin/carddisp.pl?gene=GJA1
ARX	Aristaless Related Homeobox	Protein Coding	Q96QS3	52	GC0XM025003	13.3201	https://www.genecards.org/cgi-bin/carddisp.pl?gene=ARX
THSD1	Thrombospondin Type 1 Domain Containing 1	Protein Coding	Q9NS62	48	GC13M052377	13.3198	https://www.genecards.org/cgi-bin/carddisp.pl?gene=THSD1
AGTR1	Angiotensin II Receptor Type 1	Protein Coding	P30556	60	GC03P148697	13.3169	https://www.genecards.org/cgi-bin/carddisp.pl?gene=AGTR1
PON1	Paraoxonase 1	Protein Coding	P27169	56	GC07M095297	13.292	https://www.genecards.org/cgi-bin/carddisp.pl?gene=PON1
LOC106627981	GBA Recombination Region	Functional Element		10	GC01P155233	13.2899	https://www.genecards.org/cgi-bin/carddisp.pl?gene=LOC106627981
ITGB3	Integrin Subunit Beta 3	Protein Coding	P05106	61	GC17P101809	13.2447	https://www.genecards.org/cgi-bin/carddisp.pl?gene=ITGB3
TBK1	TANK Binding Kinase 1	Protein Coding	Q9UHD2	57	GC12P064451	13.1775	https://www.genecards.org/cgi-bin/carddisp.pl?gene=TBK1
MBP	Myelin Basic Protein	Protein Coding	P02686	53	GC18M076978	13.1321	https://www.genecards.org/cgi-bin/carddisp.pl?gene=MBP
ARMS2	Age-Related Maculopathy Susceptibility 2	Protein Coding	P0C7Q2	38	GC10P122454	13.131	https://www.genecards.org/cgi-bin/carddisp.pl?gene=ARMS2
HIF1A	Hypoxia Inducible Factor 1 Subunit Alpha	Protein Coding	Q16665	57	GC14P061695	13.1014	https://www.genecards.org/cgi-bin/carddisp.pl?gene=HIF1A
ADD1	Adducin 1	Protein Coding	P35611	53	GC04P003098	13.0888	https://www.genecards.org/cgi-bin/carddisp.pl?gene=ADD1
PPT1	Palmitoyl-Protein Thioesterase 1	Protein Coding	P50897	56	GC01M040185	13.0351	https://www.genecards.org/cgi-bin/carddisp.pl?gene=PPT1
PI4KA	Phosphatidylinositol 4-Kinase Alpha	Protein Coding	P42356	57	GC22M020707	13.0177	https://www.genecards.org/cgi-bin/carddisp.pl?gene=PI4KA
TH	Tyrosine Hydroxylase	Protein Coding	P07101	59	GC11M002163	12.9915	https://www.genecards.org/cgi-bin/carddisp.pl?gene=TH
EMX2	Empty Spiracles Homeobox 2	Protein Coding	Q04743	52	GC10P117542	12.9491	https://www.genecards.org/cgi-bin/carddisp.pl?gene=EMX2
GRIN1	Glutamate Ionotropic Receptor NMDA Type Subunit 1	Protein Coding	Q05586	59	GC09P137138	12.948	https://www.genecards.org/cgi-bin/carddisp.pl?gene=GRIN1
ADA2	Adenosine Deaminase 2	Protein Coding	Q9NZK5	50	GC22M017307	12.9427	https://www.genecards.org/cgi-bin/carddisp.pl?gene=ADA2
TSC1	TSC Complex Subunit 1	Protein Coding	Q92574	56	GC09M132891	12.8115	https://www.genecards.org/cgi-bin/carddisp.pl?gene=TSC1
SLC2A1	Solute Carrier Family 2 Member 1	Protein Coding	P11166	61	GC01M042925	12.81	https://www.genecards.org/cgi-bin/carddisp.pl?gene=SLC2A1
TBCK	TBC1 Domain Containing Kinase	Protein Coding	Q8TEA7	48	GC04M106041	12.7784	https://www.genecards.org/cgi-bin/carddisp.pl?gene=TBCK
PRKN	Parkin RBR E3 Ubiquitin Protein Ligase	Protein Coding	O60260	57	GC06M161348	12.7745	https://www.genecards.org/cgi-bin/carddisp.pl?gene=PRKN
PCDH12	Protocadherin 12	Protein Coding	Q9NPG4	49	GC05M141943	12.7665	https://www.genecards.org/cgi-bin/carddisp.pl?gene=PCDH12
WDR45B	WD Repeat Domain 45B	Protein Coding	Q5MNZ6	47	GC17M082614	12.7526	https://www.genecards.org/cgi-bin/carddisp.pl?gene=WDR45B
PROCR	Protein C Receptor	Protein Coding	Q9UNN8	50	GC20P035171	12.7231	https://www.genecards.org/cgi-bin/carddisp.pl?gene=PROCR
ADRB2	Adrenoceptor Beta 2	Protein Coding	P07550	56	GC05P150836	12.7094	https://www.genecards.org/cgi-bin/carddisp.pl?gene=ADRB2
ALG13	ALG13 UDP-N-Acetylglucosaminyltransferase Subunit	Protein Coding	Q9NP73	48	GC0XP111665	12.6598	https://www.genecards.org/cgi-bin/carddisp.pl?gene=ALG13
APOB	Apolipoprotein B	Protein Coding	P04114	55	GC02M020956	12.6551	https://www.genecards.org/cgi-bin/carddisp.pl?gene=APOB
APOA1-AS	APOA1 Antisense RNA	RNA Gene		22	GC11P116836	12.6303	https://www.genecards.org/cgi-bin/carddisp.pl?gene=APOA1-AS
LOC129995449	ATAC-STARR-Seq Lymphoblastoid Silent Region 16749	Functional Element		5	GC05P186401	12.607	https://www.genecards.org/cgi-bin/carddisp.pl?gene=LOC129995449
SYNJ1	Synaptojanin 1	Protein Coding	O43426	54	GC21M032628	12.5948	https://www.genecards.org/cgi-bin/carddisp.pl?gene=SYNJ1
IL4	Interleukin 4	Protein Coding	P05112	55	GC05P132673	12.5431	https://www.genecards.org/cgi-bin/carddisp.pl?gene=IL4
ENO2	Enolase 2	Protein Coding	P09104	56	GC12P006913	12.3981	https://www.genecards.org/cgi-bin/carddisp.pl?gene=ENO2
PTGS2	Prostaglandin-Endoperoxide Synthase 2	Protein Coding	P35354	58	GC01M186671	12.3422	https://www.genecards.org/cgi-bin/carddisp.pl?gene=PTGS2
IFIH1	Interferon Induced With Helicase C Domain 1	Protein Coding	Q9BYX4	57	GC02M162267	12.2822	https://www.genecards.org/cgi-bin/carddisp.pl?gene=IFIH1
PRL	Prolactin	Protein Coding	P01236	52	GC06M022287	12.2558	https://www.genecards.org/cgi-bin/carddisp.pl?gene=PRL
RYR1	Ryanodine Receptor 1	Protein Coding	P21817	56	GC19P103024	12.2525	https://www.genecards.org/cgi-bin/carddisp.pl?gene=RYR1
TOMM40	Translocase Of Outer Mitochondrial Membrane 40	Protein Coding	O96008	48	GC19P044890	12.2166	https://www.genecards.org/cgi-bin/carddisp.pl?gene=TOMM40
MBL2	Mannose Binding Lectin 2	Protein Coding	P11226	55	GC10M052760	12.214	https://www.genecards.org/cgi-bin/carddisp.pl?gene=MBL2
GRIK2	Glutamate Ionotropic Receptor Kainate Type Subunit 2	Protein Coding	Q13002	58	GC06P100962	12.202	https://www.genecards.org/cgi-bin/carddisp.pl?gene=GRIK2
IDH2	Isocitrate Dehydrogenase (NADP(+)) 2	Protein Coding	P48735	60	GC15M090083	12.1661	https://www.genecards.org/cgi-bin/carddisp.pl?gene=IDH2
NF1	Neurofibromin 1	Protein Coding	P21359	56	GC17P031094	12.1106	https://www.genecards.org/cgi-bin/carddisp.pl?gene=NF1
SPR	Sepiapterin Reductase	Protein Coding	P35270	58	GC02P072887	12.031	https://www.genecards.org/cgi-bin/carddisp.pl?gene=SPR
SERPINI1	Serpin Family I Member 1	Protein Coding	Q99574	55	GC03P167735	12.0271	https://www.genecards.org/cgi-bin/carddisp.pl?gene=SERPINI1
PVALB	Parvalbumin	Protein Coding	P20472	49	GC22M036800	12.0159	https://www.genecards.org/cgi-bin/carddisp.pl?gene=PVALB
CHRND	Cholinergic Receptor Nicotinic Delta Subunit	Protein Coding	Q07001	51	GC02P232525	11.9926	https://www.genecards.org/cgi-bin/carddisp.pl?gene=CHRND
KCNQ2	Potassium Voltage-Gated Channel Subfamily Q Member 2	Protein Coding	O43526	56	GC20M063400	11.9297	https://www.genecards.org/cgi-bin/carddisp.pl?gene=KCNQ2
AKT1	AKT Serine/Threonine Kinase 1	Protein Coding	P31749	62	GC14M104769	11.9199	https://www.genecards.org/cgi-bin/carddisp.pl?gene=AKT1
NPPA	Natriuretic Peptide A	Protein Coding	P01160	53	GC01M013630	11.8954	https://www.genecards.org/cgi-bin/carddisp.pl?gene=NPPA
KMT2D	Lysine Methyltransferase 2D	Protein Coding	O14686	52	GC12M049018	11.8533	https://www.genecards.org/cgi-bin/carddisp.pl?gene=KMT2D
ASPM	Assembly Factor For Spindle Microtubules	Protein Coding	Q8IZT6	46	GC01M197084	11.8256	https://www.genecards.org/cgi-bin/carddisp.pl?gene=ASPM
CHMP2B	Charged Multivesicular Body Protein 2B	Protein Coding	Q9UQN3	52	GC03P087227	11.7693	https://www.genecards.org/cgi-bin/carddisp.pl?gene=CHMP2B
PDGFB	Platelet Derived Growth Factor Subunit B	Protein Coding	P01127	60	GC22M075721	11.7644	https://www.genecards.org/cgi-bin/carddisp.pl?gene=PDGFB
ANXA5	Annexin A5	Protein Coding	P08758	56	GC04M121667	11.7544	https://www.genecards.org/cgi-bin/carddisp.pl?gene=ANXA5
SOST	Sclerostin	Protein Coding	Q9BQB4	51	GC17M043753	11.6976	https://www.genecards.org/cgi-bin/carddisp.pl?gene=SOST
ATP8A2	ATPase Phospholipid Transporting 8A2	Protein Coding	Q9NTI2	47	GC13P026421	11.6847	https://www.genecards.org/cgi-bin/carddisp.pl?gene=ATP8A2
MYMK	Myomaker, Myoblast Fusion Factor	Protein Coding	A6NI61	35	GC09M133515	11.6835	https://www.genecards.org/cgi-bin/carddisp.pl?gene=MYMK
GSR	Glutathione-Disulfide Reductase	Protein Coding	P00390	58	GC08M030678	11.6809	https://www.genecards.org/cgi-bin/carddisp.pl?gene=GSR
LINC01672	Long Intergenic Non-Protein Coding RNA 1672	RNA Gene		18	GC01P011469	11.6662	https://www.genecards.org/cgi-bin/carddisp.pl?gene=LINC01672
MMP9	Matrix Metallopeptidase 9	Protein Coding	P14780	62	GC20P046008	11.6372	https://www.genecards.org/cgi-bin/carddisp.pl?gene=MMP9
CAT	Catalase	Protein Coding	P04040	60	GC11P034460	11.6216	https://www.genecards.org/cgi-bin/carddisp.pl?gene=CAT
ADNP	Activity Dependent Neuroprotector Homeobox	Protein Coding	Q9H2P0	52	GC20M050888	11.5844	https://www.genecards.org/cgi-bin/carddisp.pl?gene=ADNP
SORL1	Sortilin Related Receptor 1	Protein Coding	Q92673	54	GC11P121452	11.4558	https://www.genecards.org/cgi-bin/carddisp.pl?gene=SORL1
GCH1	GTP Cyclohydrolase 1	Protein Coding	P30793	56	GC14M054842	11.4145	https://www.genecards.org/cgi-bin/carddisp.pl?gene=GCH1
ARG1	Arginase 1	Protein Coding	P05089	58	GC06P133532	11.3919	https://www.genecards.org/cgi-bin/carddisp.pl?gene=ARG1
CR1	Complement C3b/C4b Receptor 1 (Knops Blood Group)	Protein Coding	P17927	54	GC01P207496	11.3854	https://www.genecards.org/cgi-bin/carddisp.pl?gene=CR1
ALB	Albumin	Protein Coding	P02768	57	GC04P073397	11.3615	https://www.genecards.org/cgi-bin/carddisp.pl?gene=ALB
CERNA3	Competing Endogenous LncRNA 3 For MiR-645	RNA Gene		19	GC08P056101	11.357	https://www.genecards.org/cgi-bin/carddisp.pl?gene=CERNA3
MEG3	Maternally Expressed 3	RNA Gene		34	GC14P115583	11.2982	https://www.genecards.org/cgi-bin/carddisp.pl?gene=MEG3
LAMA2	Laminin Subunit Alpha 2	Protein Coding	P24043	53	GC06P130521	11.2826	https://www.genecards.org/cgi-bin/carddisp.pl?gene=LAMA2
F3	Coagulation Factor III, Tissue Factor	Protein Coding	P13726	54	GC01M094825	11.2793	https://www.genecards.org/cgi-bin/carddisp.pl?gene=F3
PARK7	Parkinsonism Associated Deglycase	Protein Coding	Q99497	56	GC01P011539	11.2676	https://www.genecards.org/cgi-bin/carddisp.pl?gene=PARK7
FIG4	FIG4 Phosphoinositide 5-Phosphatase	Protein Coding	Q92562	52	GC06P126577	11.2501	https://www.genecards.org/cgi-bin/carddisp.pl?gene=FIG4
SELE	Selectin E	Protein Coding	P16581	52	GC01M169722	11.2486	https://www.genecards.org/cgi-bin/carddisp.pl?gene=SELE
NPC2	NPC Intracellular Cholesterol Transporter 2	Protein Coding	P61916	52	GC14M074476	11.2356	https://www.genecards.org/cgi-bin/carddisp.pl?gene=NPC2
CSF3	Colony Stimulating Factor 3	Protein Coding	P09919	49	GC17P040015	11.1814	https://www.genecards.org/cgi-bin/carddisp.pl?gene=CSF3
SYP	Synaptophysin	Protein Coding	P08247	55	GC0XM049187	11.1481	https://www.genecards.org/cgi-bin/carddisp.pl?gene=SYP
SMPD1	Sphingomyelin Phosphodiesterase 1	Protein Coding	P17405	57	GC11P006390	11.1055	https://www.genecards.org/cgi-bin/carddisp.pl?gene=SMPD1
SERPINB2	Serpin Family B Member 2	Protein Coding	P05120	52	GC18P063871	11.0952	https://www.genecards.org/cgi-bin/carddisp.pl?gene=SERPINB2
MMP3	Matrix Metallopeptidase 3	Protein Coding	P08254	58	GC11M102835	11.0916	https://www.genecards.org/cgi-bin/carddisp.pl?gene=MMP3
CNP	2',3'-Cyclic Nucleotide 3' Phosphodiesterase	Protein Coding	P09543	52	GC17P041966	11.0693	https://www.genecards.org/cgi-bin/carddisp.pl?gene=CNP
CRHR1	Corticotropin Releasing Hormone Receptor 1	Protein Coding	P34998	52	GC17P045784	11.0687	https://www.genecards.org/cgi-bin/carddisp.pl?gene=CRHR1
GLA	Galactosidase Alpha	Protein Coding	P06280	58	GC0XM101393	11.0376	https://www.genecards.org/cgi-bin/carddisp.pl?gene=GLA
RAB3GAP2	RAB3 GTPase Activating Non-Catalytic Protein Subunit 2	Protein Coding	Q9H2M9	48	GC01M220208	10.9922	https://www.genecards.org/cgi-bin/carddisp.pl?gene=RAB3GAP2
PAK3	P21 (RAC1) Activated Kinase 3	Protein Coding	O75914	57	GC0XP110944	10.971	https://www.genecards.org/cgi-bin/carddisp.pl?gene=PAK3
COL5A1	Collagen Type V Alpha 1 Chain	Protein Coding	P20908	55	GC09P134641	10.9652	https://www.genecards.org/cgi-bin/carddisp.pl?gene=COL5A1
TFPI	Tissue Factor Pathway Inhibitor	Protein Coding	P10646	54	GC02M187464	10.9255	https://www.genecards.org/cgi-bin/carddisp.pl?gene=TFPI
PLXND1	Plexin D1	Protein Coding	Q9Y4D7	50	GC03M129555	10.9096	https://www.genecards.org/cgi-bin/carddisp.pl?gene=PLXND1
CA8	Carbonic Anhydrase 8	Protein Coding	P35219	54	GC08M060187	10.9086	https://www.genecards.org/cgi-bin/carddisp.pl?gene=CA8
DNM2	Dynamin 2	Protein Coding	P50570	58	GC19P010718	10.8941	https://www.genecards.org/cgi-bin/carddisp.pl?gene=DNM2
SMARCB1	SWI/SNF Related, Matrix Associated, Actin Dependent Regulator Of Chromatin, Subfamily B, Member 1	Protein Coding	Q12824	55	GC22P023786	10.8812	https://www.genecards.org/cgi-bin/carddisp.pl?gene=SMARCB1
PDE4D	Phosphodiesterase 4D	Protein Coding	Q08499	57	GC05M058969	10.8777	https://www.genecards.org/cgi-bin/carddisp.pl?gene=PDE4D
BCHE	Butyrylcholinesterase	Protein Coding	P06276	58	GC03M165772	10.8671	https://www.genecards.org/cgi-bin/carddisp.pl?gene=BCHE
SETD2	SET Domain Containing 2, Histone Lysine Methyltransferase	Protein Coding	Q9BYW2	56	GC03M047033	10.8157	https://www.genecards.org/cgi-bin/carddisp.pl?gene=SETD2
COL5A2	Collagen Type V Alpha 2 Chain	Protein Coding	P05997	52	GC02M189031	10.8066	https://www.genecards.org/cgi-bin/carddisp.pl?gene=COL5A2
SLC16A2	Solute Carrier Family 16 Member 2	Protein Coding	P36021	51	GC0XP074787	10.7567	https://www.genecards.org/cgi-bin/carddisp.pl?gene=SLC16A2
TBC1D20	TBC1 Domain Family Member 20	Protein Coding	Q96BZ9	47	GC20M000423	10.7472	https://www.genecards.org/cgi-bin/carddisp.pl?gene=TBC1D20
PGAP1	Post-GPI Attachment To Proteins Inositol Deacylase 1	Protein Coding	Q75T13	49	GC02M196833	10.7249	https://www.genecards.org/cgi-bin/carddisp.pl?gene=PGAP1
TRPV4	Transient Receptor Potential Cation Channel Subfamily V Member 4	Protein Coding	Q9HBA0	57	GC12M109783	10.671	https://www.genecards.org/cgi-bin/carddisp.pl?gene=TRPV4
GRM7	Glutamate Metabotropic Receptor 7	Protein Coding	Q14831	54	GC03P006770	10.6461	https://www.genecards.org/cgi-bin/carddisp.pl?gene=GRM7
FCGR2A	Fc Gamma Receptor IIa	Protein Coding	P12318	57	GC01P161505	10.6202	https://www.genecards.org/cgi-bin/carddisp.pl?gene=FCGR2A
OLIG2	Oligodendrocyte Transcription Factor 2	Protein Coding	Q13516	49	GC21P033025	10.6104	https://www.genecards.org/cgi-bin/carddisp.pl?gene=OLIG2
BAP1	BRCA1 Associated Protein 1	Protein Coding	Q92560	56	GC03M052401	10.5987	https://www.genecards.org/cgi-bin/carddisp.pl?gene=BAP1
AP5Z1	Adaptor Related Protein Complex 5 Subunit Zeta 1	Protein Coding	O43299	46	GC07P004775	10.5895	https://www.genecards.org/cgi-bin/carddisp.pl?gene=AP5Z1
DARS2	Aspartyl-TRNA Synthetase 2, Mitochondrial	Protein Coding	Q6PI48	51	GC01P173824	10.5725	https://www.genecards.org/cgi-bin/carddisp.pl?gene=DARS2
FBN1	Fibrillin 1	Protein Coding	P35555	56	GC15M048408	10.5427	https://www.genecards.org/cgi-bin/carddisp.pl?gene=FBN1
PRUNE1	Prune Exopolyphosphatase 1	Protein Coding	Q86TP1	48	GC01P151008	10.5356	https://www.genecards.org/cgi-bin/carddisp.pl?gene=PRUNE1
MIAT	Myocardial Infarction Associated Transcript	RNA Gene		32	GC22P026646	10.5283	https://www.genecards.org/cgi-bin/carddisp.pl?gene=MIAT
CASP3	Caspase 3	Protein Coding	P42574	58	GC04M184627	10.5244	https://www.genecards.org/cgi-bin/carddisp.pl?gene=CASP3
ADCY5	Adenylate Cyclase 5	Protein Coding	O95622	56	GC03M123282	10.4956	https://www.genecards.org/cgi-bin/carddisp.pl?gene=ADCY5
PTH	Parathyroid Hormone	Protein Coding	P01270	54	GC11M013492	10.4632	https://www.genecards.org/cgi-bin/carddisp.pl?gene=PTH
LONP1	Lon Peptidase 1, Mitochondrial	Protein Coding	P36776	54	GC19M005691	10.4442	https://www.genecards.org/cgi-bin/carddisp.pl?gene=LONP1
ELOVL4	ELOVL Fatty Acid Elongase 4	Protein Coding	Q9GZR5	53	GC06M079914	10.4319	https://www.genecards.org/cgi-bin/carddisp.pl?gene=ELOVL4
WDR81	WD Repeat Domain 81	Protein Coding	Q562E7	45	GC17P001716	10.3863	https://www.genecards.org/cgi-bin/carddisp.pl?gene=WDR81
ATRX	ATRX Chromatin Remodeler	Protein Coding	P46100	55	GC0XM077504	10.3309	https://www.genecards.org/cgi-bin/carddisp.pl?gene=ATRX
SNAP25	Synaptosome Associated Protein 25	Protein Coding	P60880	58	GC20P010222	10.3168	https://www.genecards.org/cgi-bin/carddisp.pl?gene=SNAP25
MALAT1	Metastasis Associated Lung Adenocarcinoma Transcript 1	RNA Gene		31	GC11P084571	10.3012	https://www.genecards.org/cgi-bin/carddisp.pl?gene=MALAT1
CDKL5	Cyclin Dependent Kinase Like 5	Protein Coding	O76039	52	GC0XP018425	10.2925	https://www.genecards.org/cgi-bin/carddisp.pl?gene=CDKL5
SCN4A	Sodium Voltage-Gated Channel Alpha Subunit 4	Protein Coding	P35499	54	GC17M063938	10.288	https://www.genecards.org/cgi-bin/carddisp.pl?gene=SCN4A
ATM	ATM Serine/Threonine Kinase	Protein Coding	Q13315	61	GC11P108223	10.2528	https://www.genecards.org/cgi-bin/carddisp.pl?gene=ATM
TUBB	Tubulin Beta Class I	Protein Coding	P07437	58	GC06P125470	10.2478	https://www.genecards.org/cgi-bin/carddisp.pl?gene=TUBB
GJC2	Gap Junction Protein Gamma 2	Protein Coding	Q5T442	50	GC01P230923	10.2377	https://www.genecards.org/cgi-bin/carddisp.pl?gene=GJC2
IFNA1	Interferon Alpha 1	Protein Coding	P01562	48	GC09P021743	10.2335	https://www.genecards.org/cgi-bin/carddisp.pl?gene=IFNA1
SRPX2	Sushi Repeat Containing Protein X-Linked 2	Protein Coding	O60687	49	GC0XP100648	10.2243	https://www.genecards.org/cgi-bin/carddisp.pl?gene=SRPX2
MLLT1	MLLT1 Super Elongation Complex Subunit	Protein Coding	Q03111	48	GC19M006210	10.2091	https://www.genecards.org/cgi-bin/carddisp.pl?gene=MLLT1
TWNK	Twinkle MtDNA Helicase	Protein Coding	Q96RR1	49	GC10P106938	10.1963	https://www.genecards.org/cgi-bin/carddisp.pl?gene=TWNK
IGFBP3	Insulin Like Growth Factor Binding Protein 3	Protein Coding	P17936	55	GC07M045912	10.1662	https://www.genecards.org/cgi-bin/carddisp.pl?gene=IGFBP3
KARS1	Lysyl-TRNA Synthetase 1	Protein Coding	Q15046	54	GC16M075973	10.1067	https://www.genecards.org/cgi-bin/carddisp.pl?gene=KARS1
SDHB	Succinate Dehydrogenase Complex Iron Sulfur Subunit B	Protein Coding	P21912	57	GC01M019059	10.0929	https://www.genecards.org/cgi-bin/carddisp.pl?gene=SDHB
GJB1	Gap Junction Protein Beta 1	Protein Coding	P08034	55	GC0XP071212	10.081	https://www.genecards.org/cgi-bin/carddisp.pl?gene=GJB1
FOXG1	Forkhead Box G1	Protein Coding	P55316	54	GC14P043412	10.0684	https://www.genecards.org/cgi-bin/carddisp.pl?gene=FOXG1
TGFBR3	Transforming Growth Factor Beta Receptor 3	Protein Coding	Q03167	55	GC01M091680	10.0582	https://www.genecards.org/cgi-bin/carddisp.pl?gene=TGFBR3
FGA	Fibrinogen Alpha Chain	Protein Coding	P02671	58	GC04M154583	10.0565	https://www.genecards.org/cgi-bin/carddisp.pl?gene=FGA
NEFH	Neurofilament Heavy Chain	Protein Coding	P12036	54	GC22P029480	9.99256	https://www.genecards.org/cgi-bin/carddisp.pl?gene=NEFH
KAT6B	Lysine Acetyltransferase 6B	Protein Coding	Q8WYB5	53	GC10P074900	9.98878	https://www.genecards.org/cgi-bin/carddisp.pl?gene=KAT6B
LRP5	LDL Receptor Related Protein 5	Protein Coding	O75197	58	GC11P068298	9.95821	https://www.genecards.org/cgi-bin/carddisp.pl?gene=LRP5
LEP	Leptin	Protein Coding	P41159	55	GC07P128241	9.94638	https://www.genecards.org/cgi-bin/carddisp.pl?gene=LEP
OFD1	OFD1 Centriole And Centriolar Satellite Protein	Protein Coding	O75665	51	GC0XP013714	9.91958	https://www.genecards.org/cgi-bin/carddisp.pl?gene=OFD1
PAX6	Paired Box 6	Protein Coding	P26367	56	GC11M031784	9.91067	https://www.genecards.org/cgi-bin/carddisp.pl?gene=PAX6
GAD2	Glutamate Decarboxylase 2	Protein Coding	Q05329	52	GC10P026216	9.8761	https://www.genecards.org/cgi-bin/carddisp.pl?gene=GAD2
PIGP	Phosphatidylinositol Glycan Anchor Biosynthesis Class P	Protein Coding	P57054	44	GC21M037059	9.84604	https://www.genecards.org/cgi-bin/carddisp.pl?gene=PIGP
MIR132	MicroRNA 132	RNA Gene		29	GC17M002049	9.79931	https://www.genecards.org/cgi-bin/carddisp.pl?gene=MIR132
POLR3A	RNA Polymerase III Subunit A	Protein Coding	O14802	53	GC10M079050	9.78496	https://www.genecards.org/cgi-bin/carddisp.pl?gene=POLR3A
ELOVL1	ELOVL Fatty Acid Elongase 1	Protein Coding	Q9BW60	49	GC01M043363	9.77527	https://www.genecards.org/cgi-bin/carddisp.pl?gene=ELOVL1
NTRK2	Neurotrophic Receptor Tyrosine Kinase 2	Protein Coding	Q16620	62	GC09P084668	9.75185	https://www.genecards.org/cgi-bin/carddisp.pl?gene=NTRK2
GRIN2A	Glutamate Ionotropic Receptor NMDA Type Subunit 2A	Protein Coding	Q12879	60	GC16M009753	9.73119	https://www.genecards.org/cgi-bin/carddisp.pl?gene=GRIN2A
RARS2	Arginyl-TRNA Synthetase 2, Mitochondrial	Protein Coding	Q5T160	50	GC06M091510	9.71432	https://www.genecards.org/cgi-bin/carddisp.pl?gene=RARS2
INS	Insulin	Protein Coding	P01308	56	GC11M002159	9.71339	https://www.genecards.org/cgi-bin/carddisp.pl?gene=INS
NPY	Neuropeptide Y	Protein Coding	P01303	52	GC07P024290	9.68999	https://www.genecards.org/cgi-bin/carddisp.pl?gene=NPY
ANGPTL6	Angiopoietin Like 6	Protein Coding	Q8NI99	46	GC19M010092	9.68709	https://www.genecards.org/cgi-bin/carddisp.pl?gene=ANGPTL6
COQ8A	Coenzyme Q8A	Protein Coding	Q8NI60	52	GC01P226939	9.68277	https://www.genecards.org/cgi-bin/carddisp.pl?gene=COQ8A
IL13	Interleukin 13	Protein Coding	P35225	52	GC05P132656	9.67257	https://www.genecards.org/cgi-bin/carddisp.pl?gene=IL13
NES	Nestin	Protein Coding	P48681	49	GC01M156668	9.65442	https://www.genecards.org/cgi-bin/carddisp.pl?gene=NES
SERPINA3	Serpin Family A Member 3	Protein Coding	P01011	52	GC14P094612	9.64244	https://www.genecards.org/cgi-bin/carddisp.pl?gene=SERPINA3
MIR124-1	MicroRNA 124-1	RNA Gene		25	GC08M009903	9.64104	https://www.genecards.org/cgi-bin/carddisp.pl?gene=MIR124-1
SCNN1A	Sodium Channel Epithelial 1 Subunit Alpha	Protein Coding	P37088	57	GC12M006346	9.6348	https://www.genecards.org/cgi-bin/carddisp.pl?gene=SCNN1A
TMEM67	Transmembrane Protein 67	Protein Coding	Q5HYA8	49	GC08P093754	9.62665	https://www.genecards.org/cgi-bin/carddisp.pl?gene=TMEM67
NKX2-1	NK2 Homeobox 1	Protein Coding	P43699	56	GC14M036516	9.60675	https://www.genecards.org/cgi-bin/carddisp.pl?gene=NKX2-1
AARS1	Alanyl-TRNA Synthetase 1	Protein Coding	P49588	53	GC16M072907	9.59752	https://www.genecards.org/cgi-bin/carddisp.pl?gene=AARS1
CLN5	CLN5 Intracellular Trafficking Protein	Protein Coding	O75503	49	GC13P076990	9.57453	https://www.genecards.org/cgi-bin/carddisp.pl?gene=CLN5
MIR146A	MicroRNA 146a	RNA Gene		29	GC05P160485	9.57393	https://www.genecards.org/cgi-bin/carddisp.pl?gene=MIR146A
CACNA1E	Calcium Voltage-Gated Channel Subunit Alpha1 E	Protein Coding	Q15878	55	GC01P181317	9.56499	https://www.genecards.org/cgi-bin/carddisp.pl?gene=CACNA1E
POLR3B	RNA Polymerase III Subunit B	Protein Coding	Q9NW08	52	GC12P106357	9.54238	https://www.genecards.org/cgi-bin/carddisp.pl?gene=POLR3B
H19	H19 Imprinted Maternally Expressed Transcript	RNA Gene		34	GC11M001995	9.52402	https://www.genecards.org/cgi-bin/carddisp.pl?gene=H19
RNASEH2C	Ribonuclease H2 Subunit C	Protein Coding	Q8TDP1	47	GC11M065714	9.50903	https://www.genecards.org/cgi-bin/carddisp.pl?gene=RNASEH2C
BGLAP	Bone Gamma-Carboxyglutamate Protein	Protein Coding	P02818	49	GC01P156242	9.4908	https://www.genecards.org/cgi-bin/carddisp.pl?gene=BGLAP
SARS1	Seryl-TRNA Synthetase 1	Protein Coding	P49591	50	GC01P109341	9.48444	https://www.genecards.org/cgi-bin/carddisp.pl?gene=SARS1
COLGALT1	Collagen Beta(1-O)Galactosyltransferase 1	Protein Coding	Q8NBJ5	48	GC19P017555	9.47807	https://www.genecards.org/cgi-bin/carddisp.pl?gene=COLGALT1
ADAR	Adenosine Deaminase RNA Specific	Protein Coding	P55265	54	GC01M159863	9.46378	https://www.genecards.org/cgi-bin/carddisp.pl?gene=ADAR
WARS2	Tryptophanyl TRNA Synthetase 2, Mitochondrial	Protein Coding	Q9UGM6	53	GC01M119031	9.44013	https://www.genecards.org/cgi-bin/carddisp.pl?gene=WARS2
LOC102724058	Uncharacterized LOC102724058	RNA Gene		14	GC02P165960	9.43123	https://www.genecards.org/cgi-bin/carddisp.pl?gene=LOC102724058
FGFR1	Fibroblast Growth Factor Receptor 1	Protein Coding	P11362	63	GC08M038400	9.41389	https://www.genecards.org/cgi-bin/carddisp.pl?gene=FGFR1
SPP1	Secreted Phosphoprotein 1	Protein Coding	P10451	54	GC04P087975	9.39268	https://www.genecards.org/cgi-bin/carddisp.pl?gene=SPP1
VEGFA	Vascular Endothelial Growth Factor A	Protein Coding	P15692	57	GC06P043770	9.37289	https://www.genecards.org/cgi-bin/carddisp.pl?gene=VEGFA
MAG	Myelin Associated Glycoprotein	Protein Coding	P20916	56	GC19P035292	9.37232	https://www.genecards.org/cgi-bin/carddisp.pl?gene=MAG
SLC19A3	Solute Carrier Family 19 Member 3	Protein Coding	Q9BZV2	54	GC02M227685	9.3697	https://www.genecards.org/cgi-bin/carddisp.pl?gene=SLC19A3
REEP1	Receptor Accessory Protein 1	Protein Coding	Q9H902	49	GC02M086213	9.36836	https://www.genecards.org/cgi-bin/carddisp.pl?gene=REEP1
UBQLN2	Ubiquilin 2	Protein Coding	Q9UHD9	51	GC0XP056563	9.36736	https://www.genecards.org/cgi-bin/carddisp.pl?gene=UBQLN2
EIF2B5	Eukaryotic Translation Initiation Factor 2B Subunit Epsilon	Protein Coding	Q13144	50	GC03P184135	9.35884	https://www.genecards.org/cgi-bin/carddisp.pl?gene=EIF2B5
IL2RA	Interleukin 2 Receptor Subunit Alpha	Protein Coding	P01589	59	GC10M006010	9.34501	https://www.genecards.org/cgi-bin/carddisp.pl?gene=IL2RA
BCL2	BCL2 Apoptosis Regulator	Protein Coding	P10415	59	GC18M063123	9.31644	https://www.genecards.org/cgi-bin/carddisp.pl?gene=BCL2
TBC1D24	TBC1 Domain Family Member 24	Protein Coding	Q9ULP9	48	GC16P002475	9.27872	https://www.genecards.org/cgi-bin/carddisp.pl?gene=TBC1D24
IL15	Interleukin 15	Protein Coding	P40933	51	GC04P141636	9.27542	https://www.genecards.org/cgi-bin/carddisp.pl?gene=IL15
CLU	Clusterin	Protein Coding	P10909	56	GC08M027596	9.25198	https://www.genecards.org/cgi-bin/carddisp.pl?gene=CLU
DOCK8	Dedicator Of Cytokinesis 8	Protein Coding	Q8NF50	54	GC09P000247	9.23748	https://www.genecards.org/cgi-bin/carddisp.pl?gene=DOCK8
CTSD	Cathepsin D	Protein Coding	P07339	61	GC11M001752	9.21024	https://www.genecards.org/cgi-bin/carddisp.pl?gene=CTSD
VWF	Von Willebrand Factor	Protein Coding	P04275	56	GC12M027734	9.20457	https://www.genecards.org/cgi-bin/carddisp.pl?gene=VWF
TMEM106B	Transmembrane Protein 106B	Protein Coding	Q9NUM4	48	GC07P012248	9.20333	https://www.genecards.org/cgi-bin/carddisp.pl?gene=TMEM106B
EHMT1	Euchromatic Histone Lysine Methyltransferase 1	Protein Coding	Q9H9B1	54	GC09P137618	9.20004	https://www.genecards.org/cgi-bin/carddisp.pl?gene=EHMT1
MAP1B	Microtubule Associated Protein 1B	Protein Coding	P46821	52	GC05P072107	9.18697	https://www.genecards.org/cgi-bin/carddisp.pl?gene=MAP1B
ERCC2	ERCC Excision Repair 2, TFIIH Core Complex Helicase Subunit	Protein Coding	P18074	56	GC19M045349	9.18438	https://www.genecards.org/cgi-bin/carddisp.pl?gene=ERCC2
MAP4K4	Mitogen-Activated Protein Kinase Kinase Kinase Kinase 4	Protein Coding	O95819	54	GC02P101696	9.17064	https://www.genecards.org/cgi-bin/carddisp.pl?gene=MAP4K4
CA2	Carbonic Anhydrase 2	Protein Coding	P00918	59	GC08P085463	9.15266	https://www.genecards.org/cgi-bin/carddisp.pl?gene=CA2
SMO	Smoothened, Frizzled Class Receptor	Protein Coding	Q99835	60	GC07P135032	9.1524	https://www.genecards.org/cgi-bin/carddisp.pl?gene=SMO
MOBP	Myelin Associated Oligodendrocyte Basic Protein	Protein Coding	Q13875	45	GC03P040667	9.12723	https://www.genecards.org/cgi-bin/carddisp.pl?gene=MOBP
ARFGEF2	ADP Ribosylation Factor Guanine Nucleotide Exchange Factor 2	Protein Coding	Q9Y6D5	49	GC20P048921	9.08779	https://www.genecards.org/cgi-bin/carddisp.pl?gene=ARFGEF2
TSPO	Translocator Protein	Protein Coding	B1AH88	53	GC22P043151	9.08723	https://www.genecards.org/cgi-bin/carddisp.pl?gene=TSPO
GNB3	G Protein Subunit Beta 3	Protein Coding	P16520	55	GC12P006839	9.07193	https://www.genecards.org/cgi-bin/carddisp.pl?gene=GNB3
TGFB2	Transforming Growth Factor Beta 2	Protein Coding	P61812	60	GC01P218345	9.03557	https://www.genecards.org/cgi-bin/carddisp.pl?gene=TGFB2
ANKLE2	Ankyrin Repeat And LEM Domain Containing 2	Protein Coding	Q86XL3	48	GC12M132725	8.98648	https://www.genecards.org/cgi-bin/carddisp.pl?gene=ANKLE2
CNTNAP1	Contactin Associated Protein 1	Protein Coding	P78357	51	GC17P042682	8.95169	https://www.genecards.org/cgi-bin/carddisp.pl?gene=CNTNAP1
H3-3A	H3.3 Histone A	Protein Coding	P84243	50	GC01P226062	8.94909	https://www.genecards.org/cgi-bin/carddisp.pl?gene=H3-3A
SUMF1	Sulfatase Modifying Factor 1	Protein Coding	Q8NBK3	50	GC03M003700	8.90414	https://www.genecards.org/cgi-bin/carddisp.pl?gene=SUMF1
NDUFS4	NADH:Ubiquinone Oxidoreductase Subunit S4	Protein Coding	O43181	51	GC05P053560	8.88958	https://www.genecards.org/cgi-bin/carddisp.pl?gene=NDUFS4
CTNNA2	Catenin Alpha 2	Protein Coding	P26232	51	GC02P079185	8.88737	https://www.genecards.org/cgi-bin/carddisp.pl?gene=CTNNA2
MAOB	Monoamine Oxidase B	Protein Coding	P27338	52	GC0XM043766	8.88145	https://www.genecards.org/cgi-bin/carddisp.pl?gene=MAOB
CHCHD10	Coiled-Coil-Helix-Coiled-Coil-Helix Domain Containing 10	Protein Coding	Q8WYQ3	48	GC22M023765	8.84516	https://www.genecards.org/cgi-bin/carddisp.pl?gene=CHCHD10
SMARCE1	SWI/SNF Related, Matrix Associated, Actin Dependent Regulator Of Chromatin, Subfamily E, Member 1	Protein Coding	Q969G3	52	GC17M040624	8.83107	https://www.genecards.org/cgi-bin/carddisp.pl?gene=SMARCE1
MT-ND4	Mitochondrially Encoded NADH:Ubiquinone Oxidoreductase Core Subunit 4	Protein Coding	P03905	40	GCMTP010762	8.80629	https://www.genecards.org/cgi-bin/carddisp.pl?gene=MT-ND4
MCOLN1	Mucolipin TRP Cation Channel 1	Protein Coding	Q9GZU1	51	GC19P102148	8.80227	https://www.genecards.org/cgi-bin/carddisp.pl?gene=MCOLN1
RANBP2	RAN Binding Protein 2	Protein Coding	P49792	54	GC02P108719	8.7928	https://www.genecards.org/cgi-bin/carddisp.pl?gene=RANBP2
C11orf65	Chromosome 11 Open Reading Frame 65	Protein Coding	Q8NCR3	40	GC11M108308	8.77245	https://www.genecards.org/cgi-bin/carddisp.pl?gene=C11orf65
AHSG	Alpha 2-HS Glycoprotein	Protein Coding	P02765	53	GC03P186658	8.77064	https://www.genecards.org/cgi-bin/carddisp.pl?gene=AHSG
NEK1	NIMA Related Kinase 1	Protein Coding	Q96PY6	52	GC04M169393	8.76781	https://www.genecards.org/cgi-bin/carddisp.pl?gene=NEK1
FGFR2	Fibroblast Growth Factor Receptor 2	Protein Coding	P21802	64	GC10M121478	8.74992	https://www.genecards.org/cgi-bin/carddisp.pl?gene=FGFR2
TIMP1	TIMP Metallopeptidase Inhibitor 1	Protein Coding	P01033	54	GC0XP056576	8.73881	https://www.genecards.org/cgi-bin/carddisp.pl?gene=TIMP1
CD4	CD4 Molecule	Protein Coding	P01730	58	GC12P006786	8.72745	https://www.genecards.org/cgi-bin/carddisp.pl?gene=CD4
HPRT1	Hypoxanthine Phosphoribosyltransferase 1	Protein Coding	P00492	57	GC0XP134460	8.70467	https://www.genecards.org/cgi-bin/carddisp.pl?gene=HPRT1
OTX2	Orthodenticle Homeobox 2	Protein Coding	P32243	55	GC14M056799	8.70146	https://www.genecards.org/cgi-bin/carddisp.pl?gene=OTX2
TOR1A	Torsin Family 1 Member A	Protein Coding	O14656	55	GC09M129812	8.69431	https://www.genecards.org/cgi-bin/carddisp.pl?gene=TOR1A
MT-CYB	Mitochondrially Encoded Cytochrome B	Protein Coding	P00156	40	GCMTP014749	8.68139	https://www.genecards.org/cgi-bin/carddisp.pl?gene=MT-CYB
CD99L2	CD99 Molecule Like 2	Protein Coding	Q8TCZ2	43	GC0XM150766	8.67729	https://www.genecards.org/cgi-bin/carddisp.pl?gene=CD99L2
STX6	Syntaxin 6	Protein Coding	O43752	47	GC01M180972	8.67492	https://www.genecards.org/cgi-bin/carddisp.pl?gene=STX6
DLL1	Delta Like Canonical Notch Ligand 1	Protein Coding	O00548	54	GC06M170282	8.67384	https://www.genecards.org/cgi-bin/carddisp.pl?gene=DLL1
SUFU	SUFU Negative Regulator Of Hedgehog Signaling	Protein Coding	Q9UMX1	52	GC10P107032	8.66508	https://www.genecards.org/cgi-bin/carddisp.pl?gene=SUFU
CRYAB	Crystallin Alpha B	Protein Coding	P02511	55	GC11M111908	8.65618	https://www.genecards.org/cgi-bin/carddisp.pl?gene=CRYAB
PEX6	Peroxisomal Biogenesis Factor 6	Protein Coding	Q13608	50	GC06M042963	8.6475	https://www.genecards.org/cgi-bin/carddisp.pl?gene=PEX6
CNTNAP2	Contactin Associated Protein 2	Protein Coding	Q9UHC6	54	GC07P146116	8.64301	https://www.genecards.org/cgi-bin/carddisp.pl?gene=CNTNAP2
ACP5	Acid Phosphatase 5, Tartrate Resistant	Protein Coding	P13686	55	GC19M011574	8.62916	https://www.genecards.org/cgi-bin/carddisp.pl?gene=ACP5
COL1A2	Collagen Type I Alpha 2 Chain	Protein Coding	P08123	56	GC07P094394	8.62737	https://www.genecards.org/cgi-bin/carddisp.pl?gene=COL1A2
IKBKG	Inhibitor Of Nuclear Factor Kappa B Kinase Regulatory Subunit Gamma	Protein Coding	Q9Y6K9	57	GC0XP154541	8.62274	https://www.genecards.org/cgi-bin/carddisp.pl?gene=IKBKG
TF	Transferrin	Protein Coding	P02787	59	GC03P138152	8.60042	https://www.genecards.org/cgi-bin/carddisp.pl?gene=TF
RNASEH2A	Ribonuclease H2 Subunit A	Protein Coding	O75792	52	GC19P102467	8.59685	https://www.genecards.org/cgi-bin/carddisp.pl?gene=RNASEH2A
SOD2-OT1	SOD2 Overlapping Transcript 1	RNA Gene		18	GC06M159772	8.53756	https://www.genecards.org/cgi-bin/carddisp.pl?gene=SOD2-OT1
ZIC2	Zic Family Member 2	Protein Coding	O95409	52	GC13P099981	8.5285	https://www.genecards.org/cgi-bin/carddisp.pl?gene=ZIC2
PPFIBP1	PPFIA Binding Protein 1	Protein Coding	Q86W92	50	GC12P027523	8.52729	https://www.genecards.org/cgi-bin/carddisp.pl?gene=PPFIBP1
CLN3	CLN3 Lysosomal/Endosomal Transmembrane Protein, Battenin	Protein Coding	Q13286	52	GC16M028466	8.5047	https://www.genecards.org/cgi-bin/carddisp.pl?gene=CLN3
ADORA2A	Adenosine A2a Receptor	Protein Coding	P29274	54	GC22P024417	8.50404	https://www.genecards.org/cgi-bin/carddisp.pl?gene=ADORA2A
BLTP1	Bridge-Like Lipid Transfer Protein Family Member 1	Protein Coding	Q2LD37	41	GC04P122154	8.49487	https://www.genecards.org/cgi-bin/carddisp.pl?gene=BLTP1
ANKH	ANKH Inorganic Pyrophosphate Transport Regulator	Protein Coding	Q9HCJ1	48	GC05M014804	8.4938	https://www.genecards.org/cgi-bin/carddisp.pl?gene=ANKH
SYN3	Synapsin III	Protein Coding	O14994	49	GC22M074779	8.49058	https://www.genecards.org/cgi-bin/carddisp.pl?gene=SYN3
HCRT	Hypocretin Neuropeptide Precursor	Protein Coding	O43612	48	GC17M071692	8.46294	https://www.genecards.org/cgi-bin/carddisp.pl?gene=HCRT
CNR1	Cannabinoid Receptor 1	Protein Coding	P21554	55	GC06M088139	8.45653	https://www.genecards.org/cgi-bin/carddisp.pl?gene=CNR1
CASK	Calcium/Calmodulin Dependent Serine Protein Kinase	Protein Coding	O14936	58	GC0XM041514	8.44605	https://www.genecards.org/cgi-bin/carddisp.pl?gene=CASK
OPTN	Optineurin	Protein Coding	Q96CV9	52	GC10P013099	8.43696	https://www.genecards.org/cgi-bin/carddisp.pl?gene=OPTN
TERT	Telomerase Reverse Transcriptase	Protein Coding	O14746	60	GC05M001253	8.41679	https://www.genecards.org/cgi-bin/carddisp.pl?gene=TERT
CRB2	Crumbs Cell Polarity Complex Component 2	Protein Coding	Q5IJ48	50	GC09P123608	8.40112	https://www.genecards.org/cgi-bin/carddisp.pl?gene=CRB2
FMR1	Fragile X Messenger Ribonucleoprotein 1	Protein Coding	Q06787	53	GC0XP148000	8.39748	https://www.genecards.org/cgi-bin/carddisp.pl?gene=FMR1
SMAD2	SMAD Family Member 2	Protein Coding	Q15796	61	GC18M047809	8.38883	https://www.genecards.org/cgi-bin/carddisp.pl?gene=SMAD2
MAP2	Microtubule Associated Protein 2	Protein Coding	P11137	52	GC02P209424	8.38071	https://www.genecards.org/cgi-bin/carddisp.pl?gene=MAP2
CLCN7	Chloride Voltage-Gated Channel 7	Protein Coding	P51798	53	GC16M001444	8.37548	https://www.genecards.org/cgi-bin/carddisp.pl?gene=CLCN7
FKRP	Fukutin Related Protein	Protein Coding	Q9H9S5	48	GC19P103314	8.37062	https://www.genecards.org/cgi-bin/carddisp.pl?gene=FKRP
NGF	Nerve Growth Factor	Protein Coding	P01138	60	GC01M115285	8.34807	https://www.genecards.org/cgi-bin/carddisp.pl?gene=NGF
MT-ND6	Mitochondrially Encoded NADH:Ubiquinone Oxidoreductase Core Subunit 6	Protein Coding	P03923	40	GCMTM014151	8.31913	https://www.genecards.org/cgi-bin/carddisp.pl?gene=MT-ND6
SLC20A2	Solute Carrier Family 20 Member 2	Protein Coding	Q08357	54	GC08M042416	8.30565	https://www.genecards.org/cgi-bin/carddisp.pl?gene=SLC20A2
MMP1	Matrix Metallopeptidase 1	Protein Coding	P03956	58	GC11M121934	8.25985	https://www.genecards.org/cgi-bin/carddisp.pl?gene=MMP1
POMT2	Protein O-Mannosyltransferase 2	Protein Coding	Q9UKY4	52	GC14M077274	8.25789	https://www.genecards.org/cgi-bin/carddisp.pl?gene=POMT2
JAG1	Jagged Canonical Notch Ligand 1	Protein Coding	P78504	59	GC20M010637	8.2552	https://www.genecards.org/cgi-bin/carddisp.pl?gene=JAG1
TCIRG1	T Cell Immune Regulator 1, ATPase H+ Transporting V0 Subunit A3	Protein Coding	Q13488	53	GC11P084747	8.24176	https://www.genecards.org/cgi-bin/carddisp.pl?gene=TCIRG1
ACE2	Angiotensin Converting Enzyme 2	Protein Coding	Q9BYF1	57	GC0XM015494	8.2417	https://www.genecards.org/cgi-bin/carddisp.pl?gene=ACE2
KDM5C	Lysine Demethylase 5C	Protein Coding	P41229	55	GC0XM053176	8.2333	https://www.genecards.org/cgi-bin/carddisp.pl?gene=KDM5C
ODC1	Ornithine Decarboxylase 1	Protein Coding	P11926	57	GC02M010432	8.22043	https://www.genecards.org/cgi-bin/carddisp.pl?gene=ODC1
POMC	Proopiomelanocortin	Protein Coding	P01189	56	GC02M025160	8.21203	https://www.genecards.org/cgi-bin/carddisp.pl?gene=POMC
OSTM1	Osteoclastogenesis Associated Transmembrane Protein 1	Protein Coding	Q86WC4	49	GC06M108343	8.20746	https://www.genecards.org/cgi-bin/carddisp.pl?gene=OSTM1
NR2F1	Nuclear Receptor Subfamily 2 Group F Member 1	Protein Coding	P10589	53	GC05P093583	8.19439	https://www.genecards.org/cgi-bin/carddisp.pl?gene=NR2F1
GNAQ	G Protein Subunit Alpha Q	Protein Coding	P50148	57	GC09M077716	8.19042	https://www.genecards.org/cgi-bin/carddisp.pl?gene=GNAQ
MT-CO1	Mitochondrially Encoded Cytochrome C Oxidase I	Protein Coding	P00395	41	GCMTP005906	8.18437	https://www.genecards.org/cgi-bin/carddisp.pl?gene=MT-CO1
HLA-DRB1	Major Histocompatibility Complex, Class II, DR Beta 1	Protein Coding	P01911	55	GC06M090793	8.18435	https://www.genecards.org/cgi-bin/carddisp.pl?gene=HLA-DRB1
TRAF7	TNF Receptor Associated Factor 7	Protein Coding	Q6Q0C0	48	GC16P065025	8.14541	https://www.genecards.org/cgi-bin/carddisp.pl?gene=TRAF7
SH3TC2	SH3 Domain And Tetratricopeptide Repeats 2	Protein Coding	Q8TF17	46	GC05M148923	8.14132	https://www.genecards.org/cgi-bin/carddisp.pl?gene=SH3TC2
POMT1	Protein O-Mannosyltransferase 1	Protein Coding	Q9Y6A1	54	GC09P131502	8.1326	https://www.genecards.org/cgi-bin/carddisp.pl?gene=POMT1
OTC	Ornithine Transcarbamylase	Protein Coding	P00480	55	GC0XP038331	8.13069	https://www.genecards.org/cgi-bin/carddisp.pl?gene=OTC
YWHAG	Tyrosine 3-Monooxygenase/Tryptophan 5-Monooxygenase Activation Protein Gamma	Protein Coding	P61981	56	GC07M078427	8.11602	https://www.genecards.org/cgi-bin/carddisp.pl?gene=YWHAG
SERAC1	Serine Active Site Containing 1	Protein Coding	Q96JX3	45	GC06M158109	8.08782	https://www.genecards.org/cgi-bin/carddisp.pl?gene=SERAC1
MIR9-1	MicroRNA 9-1	RNA Gene		27	GC01M156420	8.08767	https://www.genecards.org/cgi-bin/carddisp.pl?gene=MIR9-1
HMOX1	Heme Oxygenase 1	Protein Coding	P09601	61	GC22P035380	8.07906	https://www.genecards.org/cgi-bin/carddisp.pl?gene=HMOX1
PTCH1	Patched 1	Protein Coding	Q13635	60	GC09M095442	8.07559	https://www.genecards.org/cgi-bin/carddisp.pl?gene=PTCH1
NOTCH1	Notch Receptor 1	Protein Coding	P46531	61	GC09M138590	8.06365	https://www.genecards.org/cgi-bin/carddisp.pl?gene=NOTCH1
AIFM1	Apoptosis Inducing Factor Mitochondria Associated 1	Protein Coding	O95831	58	GC0XM130129	8.05888	https://www.genecards.org/cgi-bin/carddisp.pl?gene=AIFM1
ZNF335	Zinc Finger Protein 335	Protein Coding	Q9H4Z2	47	GC20M045948	8.05236	https://www.genecards.org/cgi-bin/carddisp.pl?gene=ZNF335
GLUL	Glutamate-Ammonia Ligase	Protein Coding	P15104	57	GC01M182378	8.04798	https://www.genecards.org/cgi-bin/carddisp.pl?gene=GLUL
POLG2	DNA Polymerase Gamma 2, Accessory Subunit	Protein Coding	Q9UHN1	49	GC17M064477	8.04657	https://www.genecards.org/cgi-bin/carddisp.pl?gene=POLG2
ALK	ALK Receptor Tyrosine Kinase	Protein Coding	Q9UM73	59	GC02M029190	8.03989	https://www.genecards.org/cgi-bin/carddisp.pl?gene=ALK
MYMX	Myomixer, Myoblast Fusion Factor	Protein Coding	A0A1B0GTQ4	24	GC06P125720	8.02437	https://www.genecards.org/cgi-bin/carddisp.pl?gene=MYMX
MUSK	Muscle Associated Receptor Tyrosine Kinase	Protein Coding	O15146	57	GC09P110668	8.01813	https://www.genecards.org/cgi-bin/carddisp.pl?gene=MUSK
LMNB1	Lamin B1	Protein Coding	P20700	55	GC05P126776	8.01283	https://www.genecards.org/cgi-bin/carddisp.pl?gene=LMNB1
KCNMA1	Potassium Calcium-Activated Channel Subfamily M Alpha 1	Protein Coding	Q12791	57	GC10M076869	8.00889	https://www.genecards.org/cgi-bin/carddisp.pl?gene=KCNMA1
SST	Somatostatin	Protein Coding	P61278	49	GC03M187668	8.00055	https://www.genecards.org/cgi-bin/carddisp.pl?gene=SST
SUCLA2	Succinate-CoA Ligase ADP-Forming Subunit Beta	Protein Coding	Q9P2R7	54	GC13M047745	7.99266	https://www.genecards.org/cgi-bin/carddisp.pl?gene=SUCLA2
CCDC174	Coiled-Coil Domain Containing 174	Protein Coding	Q6PII3	40	GC03P020336	7.98424	https://www.genecards.org/cgi-bin/carddisp.pl?gene=CCDC174
CCL18	C-C Motif Chemokine Ligand 18	Protein Coding	P55774	45	GC17P036064	7.9805	https://www.genecards.org/cgi-bin/carddisp.pl?gene=CCL18
EIF2B4	Eukaryotic Translation Initiation Factor 2B Subunit Delta	Protein Coding	Q9UI10	52	GC02M027364	7.94392	https://www.genecards.org/cgi-bin/carddisp.pl?gene=EIF2B4
CCDC88C	Coiled-Coil Domain Containing 88C	Protein Coding	Q9P219	47	GC14M091271	7.94304	https://www.genecards.org/cgi-bin/carddisp.pl?gene=CCDC88C
TENM1	Teneurin Transmembrane Protein 1	Protein Coding	Q9UKZ4	45	GC0XM124375	7.94005	https://www.genecards.org/cgi-bin/carddisp.pl?gene=TENM1
CD8A	CD8 Subunit Alpha	Protein Coding	P01732	56	GC02M086784	7.93158	https://www.genecards.org/cgi-bin/carddisp.pl?gene=CD8A
SLC12A6	Solute Carrier Family 12 Member 6	Protein Coding	Q9UHW9	54	GC15M034229	7.93083	https://www.genecards.org/cgi-bin/carddisp.pl?gene=SLC12A6
MMP8	Matrix Metallopeptidase 8	Protein Coding	P22894	56	GC11M121930	7.92169	https://www.genecards.org/cgi-bin/carddisp.pl?gene=MMP8
SDHD	Succinate Dehydrogenase Complex Subunit D	Protein Coding	O14521	53	GC11P112400	7.91608	https://www.genecards.org/cgi-bin/carddisp.pl?gene=SDHD
EGF	Epidermal Growth Factor	Protein Coding	P01133	60	GC04P109912	7.89627	https://www.genecards.org/cgi-bin/carddisp.pl?gene=EGF
CCL2	C-C Motif Chemokine Ligand 2	Protein Coding	P13500	58	GC17P034255	7.89426	https://www.genecards.org/cgi-bin/carddisp.pl?gene=CCL2
FKTN	Fukutin	Protein Coding	O75072	49	GC09P105558	7.88801	https://www.genecards.org/cgi-bin/carddisp.pl?gene=FKTN
CD79A	CD79a Molecule	Protein Coding	P11912	56	GC19P041877	7.87161	https://www.genecards.org/cgi-bin/carddisp.pl?gene=CD79A
GDNF	Glial Cell Derived Neurotrophic Factor	Protein Coding	P39905	58	GC05M037812	7.87111	https://www.genecards.org/cgi-bin/carddisp.pl?gene=GDNF
VAPB	VAMP Associated Protein B And C	Protein Coding	O95292	53	GC20P058389	7.87014	https://www.genecards.org/cgi-bin/carddisp.pl?gene=VAPB
ALPP	Alkaline Phosphatase, Placental	Protein Coding	P05187	52	GC02P232378	7.86505	https://www.genecards.org/cgi-bin/carddisp.pl?gene=ALPP
ATP1A3	ATPase Na+/K+ Transporting Subunit Alpha 3	Protein Coding	P13637	57	GC19M041966	7.86215	https://www.genecards.org/cgi-bin/carddisp.pl?gene=ATP1A3
DMRT3	Doublesex And Mab-3 Related Transcription Factor 3	Protein Coding	Q9NQL9	42	GC09P000976	7.85848	https://www.genecards.org/cgi-bin/carddisp.pl?gene=DMRT3
MIR210	MicroRNA 210	RNA Gene		28	GC11M010207	7.83618	https://www.genecards.org/cgi-bin/carddisp.pl?gene=MIR210
PLAA	Phospholipase A2 Activating Protein	Protein Coding	Q9Y263	51	GC09M026903	7.81317	https://www.genecards.org/cgi-bin/carddisp.pl?gene=PLAA
HSPA4	Heat Shock Protein Family A (Hsp70) Member 4	Protein Coding	P34932	51	GC05P133062	7.80619	https://www.genecards.org/cgi-bin/carddisp.pl?gene=HSPA4
EXOSC3	Exosome Component 3	Protein Coding	Q9NQT5	52	GC09M037772	7.79022	https://www.genecards.org/cgi-bin/carddisp.pl?gene=EXOSC3
MIR21	MicroRNA 21	RNA Gene		31	GC17P102034	7.78751	https://www.genecards.org/cgi-bin/carddisp.pl?gene=MIR21
HYLS1	HYLS1 Centriolar And Ciliogenesis Associated	Protein Coding	Q96M11	47	GC11P125883	7.77422	https://www.genecards.org/cgi-bin/carddisp.pl?gene=HYLS1
DGUOK	Deoxyguanosine Kinase	Protein Coding	Q16854	52	GC02P073926	7.7688	https://www.genecards.org/cgi-bin/carddisp.pl?gene=DGUOK
GBA2	Glucosylceramidase Beta 2	Protein Coding	Q9HCG7	49	GC09M035736	7.76033	https://www.genecards.org/cgi-bin/carddisp.pl?gene=GBA2
FARS2	Phenylalanyl-TRNA Synthetase 2, Mitochondrial	Protein Coding	O95363	51	GC06P006142	7.74492	https://www.genecards.org/cgi-bin/carddisp.pl?gene=FARS2
MAPK1	Mitogen-Activated Protein Kinase 1	Protein Coding	P28482	61	GC22M021759	7.74378	https://www.genecards.org/cgi-bin/carddisp.pl?gene=MAPK1
NSD1	Nuclear Receptor Binding SET Domain Protein 1	Protein Coding	Q96L73	53	GC05P185705	7.74371	https://www.genecards.org/cgi-bin/carddisp.pl?gene=NSD1
CTSA	Cathepsin A	Protein Coding	P10619	55	GC20P045890	7.73399	https://www.genecards.org/cgi-bin/carddisp.pl?gene=CTSA
ERBB4	Erb-B2 Receptor Tyrosine Kinase 4	Protein Coding	Q15303	63	GC02M211375	7.73035	https://www.genecards.org/cgi-bin/carddisp.pl?gene=ERBB4
RASA1	RAS P21 Protein Activator 1	Protein Coding	P20936	55	GC05P087267	7.73019	https://www.genecards.org/cgi-bin/carddisp.pl?gene=RASA1
SOX10	SRY-Box Transcription Factor 10	Protein Coding	P56693	54	GC22M076600	7.69837	https://www.genecards.org/cgi-bin/carddisp.pl?gene=SOX10
SOX2	SRY-Box Transcription Factor 2	Protein Coding	P48431	54	GC03P181711	7.69777	https://www.genecards.org/cgi-bin/carddisp.pl?gene=SOX2
YWHAQ	Tyrosine 3-Monooxygenase/Tryptophan 5-Monooxygenase Activation Protein Theta	Protein Coding	P27348	55	GC02M009583	7.68707	https://www.genecards.org/cgi-bin/carddisp.pl?gene=YWHAQ
WDR73	WD Repeat Domain 73	Protein Coding	Q6P4I2	47	GC15M084639	7.68507	https://www.genecards.org/cgi-bin/carddisp.pl?gene=WDR73
HTR1A	5-Hydroxytryptamine Receptor 1A	Protein Coding	P08908	55	GC05M063960	7.68139	https://www.genecards.org/cgi-bin/carddisp.pl?gene=HTR1A
DAOA-AS1	DAOA Antisense RNA 1	RNA Gene		25	GC13M105459	7.66959	https://www.genecards.org/cgi-bin/carddisp.pl?gene=DAOA-AS1
PHF1	PHD Finger Protein 1	Protein Coding	O43189	49	GC06P125567	7.65878	https://www.genecards.org/cgi-bin/carddisp.pl?gene=PHF1
FH	Fumarate Hydratase	Protein Coding	P07954	55	GC01M241499	7.653	https://www.genecards.org/cgi-bin/carddisp.pl?gene=FH
FGF13	Fibroblast Growth Factor 13	Protein Coding	Q92913	50	GC0XM138615	7.65023	https://www.genecards.org/cgi-bin/carddisp.pl?gene=FGF13
LIME1	Lck Interacting Transmembrane Adaptor 1	Protein Coding	Q9H400	40	GC20P066462	7.64536	https://www.genecards.org/cgi-bin/carddisp.pl?gene=LIME1
MT-CO2	Mitochondrially Encoded Cytochrome C Oxidase II	Protein Coding	P00403	42	GCMTP007587	7.6317	https://www.genecards.org/cgi-bin/carddisp.pl?gene=MT-CO2
CSTB	Cystatin B	Protein Coding	P04080	55	GC21M043772	7.60506	https://www.genecards.org/cgi-bin/carddisp.pl?gene=CSTB
DHFR	Dihydrofolate Reductase	Protein Coding	P00374	57	GC05M080626	7.59808	https://www.genecards.org/cgi-bin/carddisp.pl?gene=DHFR
HSPG2	Heparan Sulfate Proteoglycan 2	Protein Coding	P98160	56	GC01M021822	7.59778	https://www.genecards.org/cgi-bin/carddisp.pl?gene=HSPG2
PINK1	PTEN Induced Kinase 1	Protein Coding	Q9BXM7	55	GC01P020634	7.59599	https://www.genecards.org/cgi-bin/carddisp.pl?gene=PINK1
GLI2	GLI Family Zinc Finger 2	Protein Coding	P10070	57	GC02P120735	7.59534	https://www.genecards.org/cgi-bin/carddisp.pl?gene=GLI2
MYH1	Myosin Heavy Chain 1	Protein Coding	P12882	48	GC17M010492	7.59058	https://www.genecards.org/cgi-bin/carddisp.pl?gene=MYH1
TUBG1	Tubulin Gamma 1	Protein Coding	P23258	56	GC17P042609	7.58984	https://www.genecards.org/cgi-bin/carddisp.pl?gene=TUBG1
GAN	Gigaxonin	Protein Coding	Q9H2C0	49	GC16P081319	7.58684	https://www.genecards.org/cgi-bin/carddisp.pl?gene=GAN
MT-ND5	Mitochondrially Encoded NADH:Ubiquinone Oxidoreductase Core Subunit 5	Protein Coding	P03915	41	GCMTP012339	7.58537	https://www.genecards.org/cgi-bin/carddisp.pl?gene=MT-ND5
REV3L	REV3 Like, DNA Directed Polymerase Zeta Catalytic Subunit	Protein Coding	O60673	53	GC06M111299	7.58229	https://www.genecards.org/cgi-bin/carddisp.pl?gene=REV3L
MIR181C	MicroRNA 181c	RNA Gene		26	GC19P102517	7.57443	https://www.genecards.org/cgi-bin/carddisp.pl?gene=MIR181C
PLXNB3-AS1	PLXNB3 Antisense RNA 1	RNA Gene		18	GC0XM153738	7.57334	https://www.genecards.org/cgi-bin/carddisp.pl?gene=PLXNB3-AS1
PYCR2	Pyrroline-5-Carboxylate Reductase 2	Protein Coding	Q96C36	54	GC01M225919	7.56973	https://www.genecards.org/cgi-bin/carddisp.pl?gene=PYCR2
CREB1	CAMP Responsive Element Binding Protein 1	Protein Coding	P16220	58	GC02P207529	7.55936	https://www.genecards.org/cgi-bin/carddisp.pl?gene=CREB1
APTX	Aprataxin	Protein Coding	Q7Z2E3	52	GC09M032886	7.55624	https://www.genecards.org/cgi-bin/carddisp.pl?gene=APTX
LMNA	Lamin A/C	Protein Coding	P02545	58	GC01P156082	7.55614	https://www.genecards.org/cgi-bin/carddisp.pl?gene=LMNA
MOG	Myelin Oligodendrocyte Glycoprotein	Protein Coding	Q16653	54	GC06P125431	7.55444	https://www.genecards.org/cgi-bin/carddisp.pl?gene=MOG
IL2	Interleukin 2	Protein Coding	P60568	55	GC04M122451	7.55372	https://www.genecards.org/cgi-bin/carddisp.pl?gene=IL2
CGB3	Chorionic Gonadotropin Subunit Beta 3	Protein Coding	P0DN86	42	GC19M089181	7.53757	https://www.genecards.org/cgi-bin/carddisp.pl?gene=CGB3
TANGO2	Transport And Golgi Organization 2 Homolog	Protein Coding	Q6ICL3	44	GC22P020017	7.53586	https://www.genecards.org/cgi-bin/carddisp.pl?gene=TANGO2
MIR22	MicroRNA 22	RNA Gene		29	GC17M001713	7.53179	https://www.genecards.org/cgi-bin/carddisp.pl?gene=MIR22
HLCS	Holocarboxylase Synthetase	Protein Coding	P50747	51	GC21M036750	7.52323	https://www.genecards.org/cgi-bin/carddisp.pl?gene=HLCS
DES	Desmin	Protein Coding	P17661	56	GC02P219418	7.51994	https://www.genecards.org/cgi-bin/carddisp.pl?gene=DES
ATXN1	Ataxin 1	Protein Coding	P54253	52	GC06M016299	7.51683	https://www.genecards.org/cgi-bin/carddisp.pl?gene=ATXN1
FGF8	Fibroblast Growth Factor 8	Protein Coding	P55075	57	GC10M101770	7.51535	https://www.genecards.org/cgi-bin/carddisp.pl?gene=FGF8
GRIA3	Glutamate Ionotropic Receptor AMPA Type Subunit 3	Protein Coding	P42263	58	GC0XP123184	7.51518	https://www.genecards.org/cgi-bin/carddisp.pl?gene=GRIA3
TBP	TATA-Box Binding Protein	Protein Coding	P20226	57	GC06P170554	7.50865	https://www.genecards.org/cgi-bin/carddisp.pl?gene=TBP
BICD2	BICD Cargo Adaptor 2	Protein Coding	Q8TD16	50	GC09M092711	7.50819	https://www.genecards.org/cgi-bin/carddisp.pl?gene=BICD2
EML1	EMAP Like 1	Protein Coding	O00423	49	GC14P099737	7.5062	https://www.genecards.org/cgi-bin/carddisp.pl?gene=EML1
MEFV	MEFV Innate Immunity Regulator, Pyrin	Protein Coding	O15553	52	GC16M017438	7.50402	https://www.genecards.org/cgi-bin/carddisp.pl?gene=MEFV
MLEC	Malectin	Protein Coding	Q14165	44	GC12P120687	7.5018	https://www.genecards.org/cgi-bin/carddisp.pl?gene=MLEC
HMGCR	3-Hydroxy-3-Methylglutaryl-CoA Reductase	Protein Coding	P04035	56	GC05P075336	7.50037	https://www.genecards.org/cgi-bin/carddisp.pl?gene=HMGCR
AHI1	Abelson Helper Integration Site 1	Protein Coding	Q8N157	50	GC06M135283	7.49814	https://www.genecards.org/cgi-bin/carddisp.pl?gene=AHI1
PIEZO2	Piezo Type Mechanosensitive Ion Channel Component 2	Protein Coding	Q9H5I5	46	GC18M010690	7.49461	https://www.genecards.org/cgi-bin/carddisp.pl?gene=PIEZO2
PANK2	Pantothenate Kinase 2	Protein Coding	Q9BZ23	54	GC20P007617	7.49359	https://www.genecards.org/cgi-bin/carddisp.pl?gene=PANK2
SPTLC1	Serine Palmitoyltransferase Long Chain Base Subunit 1	Protein Coding	O15269	55	GC09M107150	7.49198	https://www.genecards.org/cgi-bin/carddisp.pl?gene=SPTLC1
EIF2AK2	Eukaryotic Translation Initiation Factor 2 Alpha Kinase 2	Protein Coding	P19525	58	GC02M037099	7.48888	https://www.genecards.org/cgi-bin/carddisp.pl?gene=EIF2AK2
ABCA1	ATP Binding Cassette Subfamily A Member 1	Protein Coding	O95477	56	GC09M104781	7.48855	https://www.genecards.org/cgi-bin/carddisp.pl?gene=ABCA1
FARSB	Phenylalanyl-TRNA Synthetase Subunit Beta	Protein Coding	Q9NSD9	51	GC02M222570	7.48253	https://www.genecards.org/cgi-bin/carddisp.pl?gene=FARSB
CLN8	CLN8 Transmembrane ER And ERGIC Protein	Protein Coding	Q9UBY8	49	GC08P001755	7.48179	https://www.genecards.org/cgi-bin/carddisp.pl?gene=CLN8
OCLN	Occludin	Protein Coding	Q16625	52	GC05P069492	7.46685	https://www.genecards.org/cgi-bin/carddisp.pl?gene=OCLN
LOC130056997	ATAC-STARR-Seq Lymphoblastoid Silent Region 6407	Functional Element		4	GC15P153224	7.46029	https://www.genecards.org/cgi-bin/carddisp.pl?gene=LOC130056997
LOC130056998	ATAC-STARR-Seq Lymphoblastoid Silent Region 6408	Functional Element		4	GC15P153225	7.46029	https://www.genecards.org/cgi-bin/carddisp.pl?gene=LOC130056998
YARS1	Tyrosyl-TRNA Synthetase 1	Protein Coding	P54577	51	GC01M032776	7.45704	https://www.genecards.org/cgi-bin/carddisp.pl?gene=YARS1
SOD2	Superoxide Dismutase 2	Protein Coding	P04179	56	GC06M159669	7.4433	https://www.genecards.org/cgi-bin/carddisp.pl?gene=SOD2
CLN6	CLN6 Transmembrane ER Protein	Protein Coding	Q9NWW5	47	GC15M068206	7.43907	https://www.genecards.org/cgi-bin/carddisp.pl?gene=CLN6
BTD	Biotinidase	Protein Coding	P43251	54	GC03P020404	7.42231	https://www.genecards.org/cgi-bin/carddisp.pl?gene=BTD
MME	Membrane Metalloendopeptidase	Protein Coding	P08473	58	GC03P155024	7.42042	https://www.genecards.org/cgi-bin/carddisp.pl?gene=MME
RTTN	Rotatin	Protein Coding	Q86VV8	45	GC18M070003	7.41865	https://www.genecards.org/cgi-bin/carddisp.pl?gene=RTTN
CCL7	C-C Motif Chemokine Ligand 7	Protein Coding	P80098	51	GC17P034270	7.41578	https://www.genecards.org/cgi-bin/carddisp.pl?gene=CCL7
TGIF1	TGFB Induced Factor Homeobox 1	Protein Coding	Q15583	55	GC18P003411	7.40815	https://www.genecards.org/cgi-bin/carddisp.pl?gene=TGIF1
AHDC1	AT-Hook DNA Binding Motif Containing 1	Protein Coding	Q5TGY3	43	GC01M027534	7.40681	https://www.genecards.org/cgi-bin/carddisp.pl?gene=AHDC1
FANCI	FA Complementation Group I	Protein Coding	Q9NVI1	51	GC15P089243	7.40391	https://www.genecards.org/cgi-bin/carddisp.pl?gene=FANCI
VIM	Vimentin	Protein Coding	P08670	60	GC10P017227	7.40057	https://www.genecards.org/cgi-bin/carddisp.pl?gene=VIM
POMGNT1	Protein O-Linked Mannose N-Acetylglucosaminyltransferase 1 (Beta 1,2-)	Protein Coding	Q8WZA1	54	GC01M046188	7.39219	https://www.genecards.org/cgi-bin/carddisp.pl?gene=POMGNT1
RRM2B	Ribonucleotide Reductase Regulatory TP53 Inducible Subunit M2B	Protein Coding	Q7LG56	57	GC08M102204	7.37881	https://www.genecards.org/cgi-bin/carddisp.pl?gene=RRM2B
MIR34A	MicroRNA 34a	RNA Gene		29	GC01M013270	7.37865	https://www.genecards.org/cgi-bin/carddisp.pl?gene=MIR34A
COMT	Catechol-O-Methyltransferase	Protein Coding	P21964	60	GC22P019941	7.36876	https://www.genecards.org/cgi-bin/carddisp.pl?gene=COMT
KANSL1	KAT8 Regulatory NSL Complex Subunit 1	Protein Coding	Q7Z3B3	48	GC17M071923	7.36769	https://www.genecards.org/cgi-bin/carddisp.pl?gene=KANSL1
AP4B1-AS1	AP4B1 Antisense RNA 1	RNA Gene		22	GC01P113828	7.34643	https://www.genecards.org/cgi-bin/carddisp.pl?gene=AP4B1-AS1
ABCC6	ATP Binding Cassette Subfamily C Member 6	Protein Coding	O95255	56	GC16M018124	7.34434	https://www.genecards.org/cgi-bin/carddisp.pl?gene=ABCC6
KDR	Kinase Insert Domain Receptor	Protein Coding	P35968	62	GC04M055078	7.3376	https://www.genecards.org/cgi-bin/carddisp.pl?gene=KDR
COL9A3	Collagen Type IX Alpha 3 Chain	Protein Coding	Q14050	51	GC20P062816	7.33724	https://www.genecards.org/cgi-bin/carddisp.pl?gene=COL9A3
PNPLA6	Patatin Like Phospholipase Domain Containing 6	Protein Coding	Q8IY17	52	GC19P007534	7.32481	https://www.genecards.org/cgi-bin/carddisp.pl?gene=PNPLA6
DNM1	Dynamin 1	Protein Coding	Q05193	58	GC09P128191	7.31958	https://www.genecards.org/cgi-bin/carddisp.pl?gene=DNM1
ZC4H2	Zinc Finger C4H2-Type Containing	Protein Coding	Q9NQZ6	45	GC0XM064915	7.31585	https://www.genecards.org/cgi-bin/carddisp.pl?gene=ZC4H2
CEP290	Centrosomal Protein 290	Protein Coding	O15078	50	GC12M088049	7.31539	https://www.genecards.org/cgi-bin/carddisp.pl?gene=CEP290
ADAMTS13	ADAM Metallopeptidase With Thrombospondin Type 1 Motif 13	Protein Coding	Q76LX8	56	GC09P133414	7.30931	https://www.genecards.org/cgi-bin/carddisp.pl?gene=ADAMTS13
AGRN	Agrin	Protein Coding	O00468	54	GC01P001020	7.26951	https://www.genecards.org/cgi-bin/carddisp.pl?gene=AGRN
CHN1	Chimerin 1	Protein Coding	P15882	54	GC02M174799	7.26488	https://www.genecards.org/cgi-bin/carddisp.pl?gene=CHN1
STX1A	Syntaxin 1A	Protein Coding	Q16623	56	GC07M074393	7.26266	https://www.genecards.org/cgi-bin/carddisp.pl?gene=STX1A
HOXA1	Homeobox A1	Protein Coding	P49639	50	GC07M027092	7.24248	https://www.genecards.org/cgi-bin/carddisp.pl?gene=HOXA1
IL1A	Interleukin 1 Alpha	Protein Coding	P01583	54	GC02M112773	7.23832	https://www.genecards.org/cgi-bin/carddisp.pl?gene=IL1A
FOXD4	Forkhead Box D4	Protein Coding	Q12950	43	GC09M000116	7.23294	https://www.genecards.org/cgi-bin/carddisp.pl?gene=FOXD4
TGFB3	Transforming Growth Factor Beta 3	Protein Coding	P10600	56	GC14M075958	7.23144	https://www.genecards.org/cgi-bin/carddisp.pl?gene=TGFB3
MIR29A	MicroRNA 29a	RNA Gene		28	GC07M130876	7.22619	https://www.genecards.org/cgi-bin/carddisp.pl?gene=MIR29A
KCNA2	Potassium Voltage-Gated Channel Subfamily A Member 2	Protein Coding	P16389	55	GC01M110519	7.22482	https://www.genecards.org/cgi-bin/carddisp.pl?gene=KCNA2
TUBB2A	Tubulin Beta 2A Class IIa	Protein Coding	Q13885	55	GC06M003153	7.218	https://www.genecards.org/cgi-bin/carddisp.pl?gene=TUBB2A
GLB1	Galactosidase Beta 1	Protein Coding	P16278	57	GC03M032963	7.20443	https://www.genecards.org/cgi-bin/carddisp.pl?gene=GLB1
GSK3B	Glycogen Synthase Kinase 3 Beta	Protein Coding	P49841	59	GC03M119821	7.19228	https://www.genecards.org/cgi-bin/carddisp.pl?gene=GSK3B
TGFBR2	Transforming Growth Factor Beta Receptor 2	Protein Coding	P37173	61	GC03P030623	7.1921	https://www.genecards.org/cgi-bin/carddisp.pl?gene=TGFBR2
EPO	Erythropoietin	Protein Coding	P01588	51	GC07P100720	7.19174	https://www.genecards.org/cgi-bin/carddisp.pl?gene=EPO
KIF1A	Kinesin Family Member 1A	Protein Coding	Q12756	51	GC02M240713	7.1826	https://www.genecards.org/cgi-bin/carddisp.pl?gene=KIF1A
PEX5	Peroxisomal Biogenesis Factor 5	Protein Coding	P50542	52	GC12P035974	7.17759	https://www.genecards.org/cgi-bin/carddisp.pl?gene=PEX5
PRTN3	Proteinase 3	Protein Coding	P24158	54	GC19P000840	7.17664	https://www.genecards.org/cgi-bin/carddisp.pl?gene=PRTN3
CASP9	Caspase 9	Protein Coding	P55211	56	GC01M015491	7.16816	https://www.genecards.org/cgi-bin/carddisp.pl?gene=CASP9
NECTIN2	Nectin Cell Adhesion Molecule 2	Protein Coding	Q92692	52	GC19P103267	7.14938	https://www.genecards.org/cgi-bin/carddisp.pl?gene=NECTIN2
SUOX	Sulfite Oxidase	Protein Coding	P51687	53	GC12P055997	7.14591	https://www.genecards.org/cgi-bin/carddisp.pl?gene=SUOX
PECAM1	Platelet And Endothelial Cell Adhesion Molecule 1	Protein Coding	P16284	50	GC17M064319	7.14183	https://www.genecards.org/cgi-bin/carddisp.pl?gene=PECAM1
KIF7	Kinesin Family Member 7	Protein Coding	Q2M1P5	47	GC15M089608	7.13587	https://www.genecards.org/cgi-bin/carddisp.pl?gene=KIF7
NRGN	Neurogranin	Protein Coding	Q92686	46	GC11P124739	7.13581	https://www.genecards.org/cgi-bin/carddisp.pl?gene=NRGN
DISC1	DISC1 Scaffold Protein	Protein Coding	Q9NRI5	52	GC01P231626	7.12956	https://www.genecards.org/cgi-bin/carddisp.pl?gene=DISC1
NAXE	NAD(P)HX Epimerase	Protein Coding	Q8NCW5	48	GC01P156591	7.12728	https://www.genecards.org/cgi-bin/carddisp.pl?gene=NAXE
SLC25A4	Solute Carrier Family 25 Member 4	Protein Coding	P12235	57	GC04P185143	7.1177	https://www.genecards.org/cgi-bin/carddisp.pl?gene=SLC25A4
SEC31A	SEC31 Homolog A, COPII Coat Complex Component	Protein Coding	O94979	51	GC04M082818	7.11656	https://www.genecards.org/cgi-bin/carddisp.pl?gene=SEC31A
VPS35	VPS35 Retromer Complex Component	Protein Coding	Q96QK1	51	GC16M047254	7.10393	https://www.genecards.org/cgi-bin/carddisp.pl?gene=VPS35
MEN1	Menin 1	Protein Coding	O00255	54	GC11M064803	7.10092	https://www.genecards.org/cgi-bin/carddisp.pl?gene=MEN1
AIMP1	Aminoacyl TRNA Synthetase Complex Interacting Multifunctional Protein 1	Protein Coding	Q12904	54	GC04P106315	7.09586	https://www.genecards.org/cgi-bin/carddisp.pl?gene=AIMP1
SLC18A3	Solute Carrier Family 18 Member A3	Protein Coding	Q16572	51	GC10P049610	7.08057	https://www.genecards.org/cgi-bin/carddisp.pl?gene=SLC18A3
SLC5A6	Solute Carrier Family 5 Member 6	Protein Coding	Q9Y289	51	GC02M027201	7.08038	https://www.genecards.org/cgi-bin/carddisp.pl?gene=SLC5A6
LRP4	LDL Receptor Related Protein 4	Protein Coding	O75096	52	GC11M120831	7.07206	https://www.genecards.org/cgi-bin/carddisp.pl?gene=LRP4
TNFRSF1A	TNF Receptor Superfamily Member 1A	Protein Coding	P19438	58	GC12M006328	7.06894	https://www.genecards.org/cgi-bin/carddisp.pl?gene=TNFRSF1A
FOS	Fos Proto-Oncogene, AP-1 Transcription Factor Subunit	Protein Coding	P01100	59	GC14P075278	7.06436	https://www.genecards.org/cgi-bin/carddisp.pl?gene=FOS
HTR2A	5-Hydroxytryptamine Receptor 2A	Protein Coding	P28223	56	GC13M046831	7.06267	https://www.genecards.org/cgi-bin/carddisp.pl?gene=HTR2A
MIRLET7I	MicroRNA Let-7i	RNA Gene		28	GC12P062674	7.05407	https://www.genecards.org/cgi-bin/carddisp.pl?gene=MIRLET7I
CALB1	Calbindin 1	Protein Coding	P05937	51	GC08M090058	7.0474	https://www.genecards.org/cgi-bin/carddisp.pl?gene=CALB1
[truncated: 3,334 more rows]

## Sheet: SDC Table 4
Gene Symbol	Gene ID	Disease Name	Disease ID	Direct Evidence	Inference Network	Inference Score	Reference Count
[truncated: 13,604 more rows]

[truncated: 5 more sheets: SDC Table 5, SDC Table 6, SDC Table 7, SDC Table 8, SDC Table 9]
