# Supplementary material for: Bioinformatics and network pharmacology discover the molecular mechanism of Liuwei Dihuang pills in treating cerebral palsy
Source: Medicine (Baltimore). 2024 Oct 25;103(43):e40166. doi: 10.1097/MD.0000000000040166 (PMC11521014; doi:10.1097/MD.0000000000040166)
Supplement: Supplementary file 2 [file medi-103-e40166-s002.xls]

## Sheet: KEGG-LWDHP-CP
	Description	Generation	BgRation	pvaule	p.adjust	qvalue	count	geneid	other
FALSE	Bladder cancer	2024-04-08	41/7914	4.27585e-08	2.06219e-06	1.54722e-06	4	CXCL8/MMP9/EGF/MMP1	Human Diseases
FALSE	Pathways in cancer	2024-07-08	530/7914	4.38764e-08	2.06219e-06	1.54722e-06	7	CXCL8/MMP9/EGF/PTGS2/BCL2L1/MMP1/AR	Human Diseases
TRUE	IL-17 signaling pathway	2024-04-08	93/7914	1.20697e-06	3.78184e-05	2.83744e-05	4	CXCL8/MMP9/PTGS2/MMP1	Organismal Systems
FALSE	Prostate cancer	2024-03-08	97/7914	9.5612e-05	0.00208828	0.0015668	3	MMP9/EGF/AR	Human Diseases
TRUE	NF-kappa B signaling pathway	2024-03-08	102/7914	0.000111079	0.00208828	0.0015668	3	CXCL8/PTGS2/BCL2L1	Environmental Information Processing
FALSE	Transcriptional misregulation in cancer	2024-03-08	186/7914	0.000655761	0.0102736	0.00770807	3	CXCL8/MMP9/BCL2L1	Human Diseases
FALSE	Pancreatic cancer	2024-02-08	75/7914	0.00239146	0.0311351	0.02336	2	EGF/BCL2L1	Human Diseases
TRUE	EGFR tyrosine kinase inhibitor resistance	2024-02-08	79/7914	0.00264979	0.0311351	0.02336	2	EGF/BCL2L1	Human Diseases
FALSE	Human papillomavirus infection	2024-03-08	330/7914	0.00344072	0.0312186	0.0234227	3	EGF/PTGS2/SPP1	Human Diseases
FALSE	Small cell lung cancer	2024-02-08	92/7914	0.00357649	0.0312186	0.0234227	2	PTGS2/BCL2L1	Human Diseases
FALSE	Rheumatoid arthritis	2024-02-08	93/7914	0.00365324	0.0312186	0.0234227	2	CXCL8/MMP1	Human Diseases
TRUE	PI3K-Akt signaling pathway	2024-03-08	354/7914	0.00420076	0.0328882	0.0246753	3	EGF/SPP1/BCL2L1	Environmental Information Processing
TRUE	Toll-like receptor signaling pathway	2024-02-08	104/7914	0.00454836	0.0328882	0.0246753	2	CXCL8/SPP1	Organismal Systems
TRUE	TNF signaling pathway	2024-02-08	112/7914	0.0052573	0.035299	0.0264842	2	MMP9/PTGS2	Environmental Information Processing
FALSE	Relaxin signaling pathway	2024-02-08	129/7914	0.00692269	0.0433822	0.0325488	2	MMP9/MMP1	Organismal Systems
FALSE	Phospholipase D signaling pathway	2024-02-08	148/7914	0.00903367	0.0530728	0.0398195	2	CXCL8/EGF	Environmental Information Processing
TRUE	Jak-STAT signaling pathway	2024-02-08	162/7914	0.0107532	0.0561555	0.0421324	2	EGF/BCL2L1	Environmental Information Processing
FALSE	Hepatitis B	2024-02-08	162/7914	0.0107532	0.0561555	0.0421324	2	CXCL8/MMP9	Human Diseases
FALSE	NOD-like receptor signaling pathway	2024-02-08	181/7914	0.0133031	0.0658154	0.04938	2	CXCL8/BCL2L1	Organismal Systems
FALSE	Kaposi sarcoma-associated herpesvirus infection	2024-02-08	186/7914	0.0140147	0.0658689	0.0494201	2	CXCL8/PTGS2	Human Diseases
FALSE	Focal adhesion	2024-02-08	199/7914	0.0159421	0.0713598	0.0535398	2	EGF/SPP1	Cellular Processes
FALSE	Human cytomegalovirus infection	2024-02-08	225/7914	0.0201239	0.0859838	0.0645119	2	CXCL8/PTGS2	Human Diseases
FALSE	Ras signaling pathway	2024-02-08	232/7914	0.0213223	0.0871432	0.0653818	2	EGF/BCL2L1	Environmental Information Processing
TRUE	Apoptosis - multiple species	2024-01-08	32/7914	0.0319075	0.124971	0.0937634	1	BCL2L1	Cellular Processes
FALSE	MicroRNAs in cancer	2024-02-08	310/7914	0.0366259	0.137714	0.103324	2	MMP9/PTGS2	Human Diseases
FALSE	Ovarian steroidogenesis	2024-01-08	49/7914	0.0484933	0.148649	0.111528	1	PTGS2	Organismal Systems
FALSE	Malaria	2024-01-08	49/7914	0.0484933	0.148649	0.111528	1	CXCL8	Human Diseases
FALSE	Amyotrophic lateral sclerosis (ALS)	2024-01-08	51/7914	0.0504281	0.148649	0.111528	1	BCL2L1	Human Diseases
FALSE	Regulation of lipolysis in adipocytes	2024-01-08	55/7914	0.0542874	0.148649	0.111528	1	PTGS2	Organismal Systems
FALSE	Legionellosis	2024-01-08	56/7914	0.0552501	0.148649	0.111528	1	CXCL8	Human Diseases
FALSE	Endometrial cancer	2024-01-08	58/7914	0.0571729	0.148649	0.111528	1	EGF	Human Diseases
TRUE	VEGF signaling pathway	2024-01-08	59/7914	0.058133	0.148649	0.111528	1	PTGS2	Environmental Information Processing
FALSE	Arachidonic acid metabolism	2024-01-08	63/7914	0.0619648	0.148649	0.111528	1	PTGS2	Metabolism
FALSE	GnRH secretion New!	2024-01-08	64/7914	0.0629207	0.148649	0.111528	1	SPP1	Organismal Systems
FALSE	Mitophagy - animal	2024-01-08	65/7914	0.0638757	0.148649	0.111528	1	BCL2L1	Cellular Processes
FALSE	Non-small cell lung cancer	2024-01-08	66/7914	0.0648298	0.148649	0.111528	1	EGF	Human Diseases
FALSE	Shigellosis	2024-01-08	67/7914	0.0657831	0.148649	0.111528	1	CXCL8	Human Diseases
FALSE	RIG-I-like receptor signaling pathway	2024-01-08	70/7914	0.0686378	0.148649	0.111528	1	CXCL8	Organismal Systems
FALSE	Epithelial cell signaling in Helicobacter pylori infection	2024-01-08	70/7914	0.0686378	0.148649	0.111528	1	CXCL8	Human Diseases
TRUE	p53 signaling pathway	2024-01-08	72/7914	0.0705368	0.148649	0.111528	1	BCL2L1	Cellular Processes
FALSE	Melanoma	2024-01-08	72/7914	0.0705368	0.148649	0.111528	1	EGF	Human Diseases
FALSE	Platinum drug resistance	2024-01-08	73/7914	0.0714849	0.148649	0.111528	1	BCL2L1	Human Diseases
FALSE	Glioma	2024-01-08	75/7914	0.0733788	0.148649	0.111528	1	EGF	Human Diseases
FALSE	PPAR signaling pathway	2024-01-08	76/7914	0.0743244	0.148649	0.111528	1	MMP1	Organismal Systems
FALSE	Pertussis	2024-01-08	76/7914	0.0743244	0.148649	0.111528	1	CXCL8	Human Diseases
FALSE	Leishmaniasis	2024-01-08	76/7914	0.0743244	0.148649	0.111528	1	PTGS2	Human Diseases
FALSE	Chronic myeloid leukemia	2024-01-08	76/7914	0.0743244	0.148649	0.111528	1	BCL2L1	Human Diseases
FALSE	Salmonella infection	2024-01-08	80/7914	0.0780986	0.150646	0.113027	1	CXCL8	Human Diseases
FALSE	Chemical carcinogenesis	2024-01-08	82/7914	0.0799806	0.150646	0.113027	1	PTGS2	Human Diseases
FALSE	ErbB signaling pathway	2024-01-08	85/7914	0.0827974	0.150646	0.113027	1	EGF	Environmental Information Processing
FALSE	Colorectal cancer	2024-01-08	86/7914	0.0837346	0.150646	0.113027	1	EGF	Human Diseases
FALSE	ECM-receptor interaction	2024-01-08	88/7914	0.0856066	0.150646	0.113027	1	SPP1	Environmental Information Processing
FALSE	Gap junction	2024-01-08	88/7914	0.0856066	0.150646	0.113027	1	EGF	Cellular Processes
FALSE	PD-L1 expression and PD-1 checkpoint pathway in cancer	2024-01-08	89/7914	0.0865413	0.150646	0.113027	1	EGF	Human Diseases
FALSE	Endocrine resistance	2024-01-08	98/7914	0.0949163	0.1545	0.115918	1	MMP9	Human Diseases
FALSE	Choline metabolism in cancer	2024-01-08	98/7914	0.0949163	0.1545	0.115918	1	EGF	Human Diseases
FALSE	Viral protein interaction with cytokine and cytokine receptor	2024-01-08	100/7914	0.0967682	0.1545	0.115918	1	CXCL8	Environmental Information Processing
FALSE	AGE-RAGE signaling pathway in diabetic complications	2024-01-08	100/7914	0.0967682	0.1545	0.115918	1	CXCL8	Human Diseases
FALSE	Chagas disease (American trypanosomiasis)	2024-01-08	102/7914	0.0986169	0.1545	0.115918	1	CXCL8	Human Diseases
FALSE	Amoebiasis	2024-01-08	102/7914	0.0986169	0.1545	0.115918	1	CXCL8	Human Diseases
FALSE	C-type lectin receptor signaling pathway	2024-01-08	104/7914	0.100462	0.154811	0.116151	1	PTGS2	Organismal Systems
FALSE	HIF-1 signaling pathway	2024-01-08	109/7914	0.105061	0.158347	0.118804	1	EGF	Environmental Information Processing
FALSE	Leukocyte transendothelial migration	2024-01-08	112/7914	0.10781	0.158347	0.118804	1	MMP9	Organismal Systems
FALSE	Toxoplasmosis	2024-01-08	112/7914	0.10781	0.158347	0.118804	1	BCL2L1	Human Diseases
FALSE	Serotonergic synapse	2024-01-08	115/7914	0.110552	0.159876	0.119952	1	PTGS2	Organismal Systems
FALSE	Yersinia infection	2024-01-08	120/7914	0.115106	0.163939	0.123	1	CXCL8	Human Diseases
FALSE	Oocyte meiosis	2024-01-08	127/7914	0.121447	0.167961	0.126018	1	AR	Cellular Processes
FALSE	FoxO signaling pathway	2024-01-08	131/7914	0.125052	0.167961	0.126018	1	EGF	Environmental Information Processing
FALSE	Apoptosis	2024-01-08	136/7914	0.129541	0.167961	0.126018	1	BCL2L1	Cellular Processes
FALSE	Autophagy - animal	2024-01-08	137/7914	0.130436	0.167961	0.126018	1	BCL2L1	Cellular Processes
FALSE	Apelin signaling pathway	2024-01-08	137/7914	0.130436	0.167961	0.126018	1	SPP1	Environmental Information Processing
FALSE	Estrogen signaling pathway	2024-01-08	138/7914	0.131331	0.167961	0.126018	1	MMP9	Organismal Systems
FALSE	Measles	2024-01-08	138/7914	0.131331	0.167961	0.126018	1	BCL2L1	Human Diseases
FALSE	Fluid shear stress and atherosclerosis	2024-01-08	139/7914	0.132225	0.167961	0.126018	1	MMP9	Human Diseases
FALSE	Breast cancer	2024-01-08	147/7914	0.139345	0.170065	0.127596	1	EGF	Human Diseases
FALSE	Retrograde endocannabinoid signaling	2024-01-08	148/7914	0.140232	0.170065	0.127596	1	PTGS2	Organismal Systems
FALSE	Non-alcoholic fatty liver disease (NAFLD)	2024-01-08	149/7914	0.141117	0.170065	0.127596	1	CXCL8	Human Diseases
FALSE	Gastric cancer	2024-01-08	149/7914	0.141117	0.170065	0.127596	1	EGF	Human Diseases
FALSE	Oxytocin signaling pathway	2024-01-08	153/7914	0.144652	0.172037	0.129076	1	PTGS2	Organismal Systems
FALSE	Hepatitis C	2024-01-08	155/7914	0.146415	0.172037	0.129076	1	EGF	Human Diseases
FALSE	Cellular senescence	2024-01-08	160/7914	0.150807	0.175011	0.131307	1	CXCL8	Cellular Processes
FALSE	Hepatocellular carcinoma	2024-01-08	168/7914	0.157794	0.180676	0.135558	1	BCL2L1	Human Diseases
FALSE	Influenza A	2024-01-08	170/7914	0.159533	0.180676	0.135558	1	CXCL8	Human Diseases
FALSE	Chemokine signaling pathway	2024-01-08	189/7914	0.175896	0.196836	0.147682	1	CXCL8	Organismal Systems
FALSE	Pathogenic Escherichia coli infection	2024-01-08	201/7914	0.186087	0.20579	0.1544	1	CXCL8	Human Diseases
FALSE	Proteoglycans in cancer	2024-01-08	204/7914	0.188617	0.206163	0.15468	1	MMP9	Human Diseases
FALSE	Rap1 signaling pathway	2024-01-08	210/7914	0.193657	0.207187	0.155448	1	EGF	Environmental Information Processing
FALSE	Human immunodeficiency virus 1 infection	2024-01-08	212/7914	0.195331	0.207187	0.155448	1	BCL2L1	Human Diseases
FALSE	Regulation of actin cytoskeleton	2024-01-08	213/7914	0.196167	0.207187	0.155448	1	EGF	Cellular Processes
FALSE	Human T-cell leukemia virus 1 infection	2024-01-08	219/7914	0.201165	0.210106	0.157638	1	BCL2L1	Human Diseases
FALSE	Cytokine-cytokine receptor interaction	2024-01-08	294/7914	0.261395	0.26787	0.200978	1	CXCL8	Environmental Information Processing
FALSE	MAPK signaling pathway	2024-01-08	295/7914	0.262171	0.26787	0.200978	1	EGF	Environmental Information Processing
FALSE	Herpes simplex virus 1 infection	2024-01-08	491/7914	0.401084	0.405397	0.304161	1	BCL2L1	Human Diseases
FALSE	Metabolic pathways	2024-01-08	1439/7914	0.799364	0.799364	0.599747	1	PTGS2	Metabolism
